# Supplementary material for: Chimeric systems composed of swapped Tra subunits between distantly-related F plasmids reveal striking plasticity among type IV secretion machines
Source: PLoS Genet. 2024 Mar 4;20(3):e1011088. doi: 10.1371/journal.pgen.1011088 (PMC10939261; doi:10.1371/journal.pgen.1011088)
Supplement: S3 Table — (XLSX) [file pgen.1011088.s007.xlsx]

## Sheet: No_Fplasmid
No. F-plasmid	Host strain	Accession for plasmid	plasmid	Topology	Size	Superkingdom	Phylum	Class	Order	Family	Genus	Species	Description	collected_by	collection_date	country	db_xref	genotype	host	isolation_source	lat_lon	mol_type	serovar	sub_species	subtype	isolate	note	identified_by	culture_collection	serotype	type_material	clone	altitude	biovar	pathovar	lab_host	environmental_sample	sub_strain	synonym	specimen_voucher	common	serogroup	type	subgroup	tissue_type	biotype	group	dev_stage	PCR_primers
1	Shigella flexneri 2a str. 301 301	AF386526.1	pCP301	circular	221618	Bacteria	Proteobacteria	Gammaproteobacteria	Enterobacterales	Enterobacteriaceae	Shigella	Shigella flexneri	Shigella flexneri 2a str. 301 virulence plasmid pCP301, complete sequence	NA	NA	NA	taxon:198214	NA	NA	NA	NA	genomic DNA	NA	NA	NA	NA	NA	NA	NA	2a	NA	NA	NA	NA	NA	NA	NA	NA	NA	NA	NA	NA	NA	NA	NA	NA	NA	NA	NA
1	Shigella flexneri 454819	CP026764.1	unnamed	circular	68319	Bacteria	Proteobacteria	Gammaproteobacteria	Enterobacterales	Enterobacteriaceae	Shigella	Shigella flexneri	Shigella flexneri strain 04-3145 plasmid unnamed, complete sequence	NA	NA	NA	taxon:623	NA	NA	NA	NA	genomic DNA	NA	NA	NA	NA	NA	NA	NA	7	NA	NA	NA	NA	NA	NA	NA	NA	NA	NA	NA	NA	NA	NA	NA	NA	NA	NA	NA
1	Shigella dysenteriae 540774	CP026783.1	unnamed	circular	183210	Bacteria	Proteobacteria	Gammaproteobacteria	Enterobacterales	Enterobacteriaceae	Shigella	Shigella dysenteriae	Shigella dysenteriae strain 08-3380 plasmid unnamed, complete sequence	NA	NA	NA	taxon:622	NA	NA	NA	NA	genomic DNA	NA	NA	NA	NA	NA	NA	NA	1	NA	NA	NA	NA	NA	NA	NA	NA	NA	NA	NA	NA	NA	NA	NA	NA	NA	NA	NA
1	Shigella dysenteriae 514445	CP026879.1	unnamed	circular	69799	Bacteria	Proteobacteria	Gammaproteobacteria	Enterobacterales	Enterobacteriaceae	Shigella	Shigella dysenteriae	Shigella dysenteriae strain 07-3308 plasmid unnamed, complete sequence	NA	NA	NA	taxon:622	NA	NA	NA	NA	genomic DNA	NA	NA	NA	NA	NA	NA	NA	1	NA	NA	NA	NA	NA	NA	NA	NA	NA	NA	NA	NA	NA	NA	NA	NA	NA	NA	NA
1	Shigella boydii Sb227 Sb227	CP000037.1	pSB4_227	circular	126697	Bacteria	Proteobacteria	Gammaproteobacteria	Enterobacterales	Enterobacteriaceae	Shigella	Shigella boydii	Shigella boydii Sb227 plasmid pSB4_227, complete sequence	NA	NA	NA	taxon:300268	NA	NA	NA	NA	genomic DNA	NA	NA	NA	NA	NA	NA	NA	4	NA	NA	NA	NA	NA	NA	NA	NA	NA	NA	NA	NA	NA	NA	NA	NA	NA	NA	NA
1	Escherichia coli chi7122 chi7122	CP000836.1	pAPEC-1	circular	103275	Bacteria	Proteobacteria	Gammaproteobacteria	Enterobacterales	Enterobacteriaceae	Escherichia	Escherichia coli	Escherichia coli chi7122 plasmid pAPEC-1, complete sequence	NA	NA	NA	taxon:475609	NA	NA	NA	NA	genomic DNA	NA	NA	NA	NA	group: ExPEC; subgroup: APEC	NA	NA	O78:K80:H9	NA	NA	NA	NA	NA	NA	NA	NA	NA	NA	NA	NA	NA	NA	NA	NA	NA	NA	NA
1	Escherichia coli Vir68 Vir68	CP001162.1	pVir68	circular	138362	Bacteria	Proteobacteria	Gammaproteobacteria	Enterobacterales	Enterobacteriaceae	Escherichia	Escherichia coli	Escherichia coli Vir68 plasmid pVir68, complete sequence	NA	NA	USA	taxon:563770	NA	bovine	septicemia	NA	genomic DNA	NA	NA	NA	NA	NA	NA	NA	NA	NA	NA	NA	NA	NA	NA	NA	NA	NA	NA	NA	NA	NA	NA	NA	NA	NA	NA	NA
1	Salmonella enterica subsp. enterica serovar Kentucky SSAP03002A	CP002089.1	pSSAP03302A	circular	146002	Bacteria	Proteobacteria	Gammaproteobacteria	Enterobacterales	Enterobacteriaceae	Salmonella	Salmonella enterica	Salmonella enterica subsp. enterica serovar Kentucky plasmid pSSAP03302A, complete sequence	NA	NA	NA	taxon:192955	NA	chicken	NA	NA	genomic DNA	Kentucky	enterica	NA	NA	NA	NA	NA	NA	NA	NA	NA	NA	NA	NA	NA	NA	NA	NA	NA	NA	NA	NA	NA	NA	NA	NA	NA
1	Shigella dysenteriae 1617 1617	CP006737.1	pSLG231	circular	177681	Bacteria	Proteobacteria	Gammaproteobacteria	Enterobacterales	Enterobacteriaceae	Shigella	Shigella dysenteriae	Shigella dysenteriae 1617 plasmid pSLG231, complete sequence	NA	NA	Guatemala	taxon:754093	NA	Homo sapiens	NA	NA	genomic DNA	NA	NA	NA	NA	NA	NA	NA	NA	NA	NA	NA	NA	NA	NA	NA	NA	NA	NA	NA	NA	NA	NA	NA	NA	NA	NA	NA
1	Shigella flexneri G1663 G1663	CP007038.1	pG1663	circular	222586	Bacteria	Proteobacteria	Gammaproteobacteria	Enterobacterales	Enterobacteriaceae	Shigella	Shigella flexneri	Shigella flexneri G1663 plasmid pG1663, complete sequence	NA	NA	NA	taxon:1435046	NA	Homo sapiens	stool sample	NA	genomic DNA	NA	NA	NA	NA	NA	NA	NA	2a	NA	NA	NA	NA	NA	NA	NA	NA	NA	NA	NA	NA	NA	NA	NA	NA	NA	NA	NA
1	Escherichia coli CA14	CP009231.1	pCA14	circular	155456	Bacteria	Proteobacteria	Gammaproteobacteria	Enterobacterales	Enterobacteriaceae	Escherichia	Escherichia coli	Escherichia coli strain CA14 plasmid pCA14, complete sequence	NA	NA	USA	taxon:562	NA	NA	NA	NA	genomic DNA	NA	NA	NA	NA	NA	NA	NA	NA	NA	NA	NA	NA	NA	NA	NA	NA	NA	NA	NA	NA	NA	NA	NA	NA	NA	NA	NA
1	Salmonella enterica subsp. enterica serovar Enteritidis OLF-SE3-98983-4	CP011843.1	virulence	circular	59372	Bacteria	Proteobacteria	Gammaproteobacteria	Enterobacterales	Enterobacteriaceae	Salmonella	Salmonella enterica	Salmonella enterica subsp. enterica serovar Enteritidis strain OLF-SE3-98983-4 plasmid virulence, complete sequence	NA	2000	Canada	taxon:149539	NA	NA	NA	NA	genomic DNA	Enteritidis	enterica	NA	NA	NA	NA	NA	NA	NA	NA	NA	NA	NA	NA	NA	NA	NA	NA	NA	NA	NA	NA	NA	NA	NA	NA	NA
1	Klebsiella pneumoniae KLP41	CP012000.1	pKp41	circular	113626	Bacteria	Proteobacteria	Gammaproteobacteria	Enterobacterales	Enterobacteriaceae	Klebsiella	Klebsiella pneumoniae	Klebsiella pneumoniae strain KLP41 plasmid pKp41, complete sequence	University of Pittsburgh	40788	USA: Pennsylvania	taxon:573	NA	Homo sapiens	NA	40.44 N 79.97 W	genomic DNA	NA	NA	NA	NA	NA	NA	NA	NA	NA	NA	NA	NA	NA	NA	NA	NA	NA	NA	NA	NA	NA	NA	NA	NA	NA	NA	NA
1	Escherichia coli GE3	CP012377.1	pGE3	circular	125121	Bacteria	Proteobacteria	Gammaproteobacteria	Enterobacterales	Enterobacteriaceae	Escherichia	Escherichia coli	Escherichia coli strain GE3 plasmid pGE3, complete sequence	NA	NA	China	taxon:562	NA	NA	human faeces of different individuals	NA	genomic DNA	NA	NA	NA	human faeces	NA	NA	NA	NA	NA	NA	NA	NA	NA	NA	NA	NA	NA	NA	NA	NA	NA	NA	NA	NA	NA	NA	NA
1	Escherichia coli JJ1897	CP013836.1	pJJ1897_1	circular	140502	Bacteria	Proteobacteria	Gammaproteobacteria	Enterobacterales	Enterobacteriaceae	Escherichia	Escherichia coli	Escherichia coli strain JJ1897 plasmid pJJ1897_1, complete sequence	NA	2004	USA: Minneapolis	taxon:562	NA	Homo sapiens	NA	44.9778 N 93.2650 W	genomic DNA	NA	NA	NA	NA	NA	NA	NA	NA	NA	NA	NA	NA	NA	NA	NA	NA	NA	NA	NA	NA	NA	NA	NA	NA	NA	NA	NA
1	Klebsiella variicola LMG 23571	CP013986.1	unnamed	circular	163254	Bacteria	Proteobacteria	Gammaproteobacteria	Enterobacterales	Enterobacteriaceae	Klebsiella	Klebsiella variicola	Klebsiella variicola strain LMG 23571 plasmid, complete sequence	NA	36463	Singapore	taxon:244366	NA	NA	soil	NA	genomic DNA	NA	NA	NA	NA	NA	NA	LMG:23571	NA	NA	NA	NA	NA	NA	NA	NA	NA	NA	NA	NA	NA	NA	NA	NA	NA	NA	NA	NA
1	Escherichia coli PSUO103	CP014753.1	unnamed	circular	72996	Bacteria	Proteobacteria	Gammaproteobacteria	Enterobacterales	Enterobacteriaceae	Escherichia	Escherichia coli	Escherichia coli strain PSUO103 plasmid, complete sequence	NA	41080	USA	taxon:562	NA	Odocoileus virginianus	feces	40.8242 N 77.8546 W	genomic DNA	NA	NA	NA	NA	NA	NA	NA	NA	NA	NA	NA	NA	NA	NA	NA	NA	NA	NA	NA	NA	NA	NA	NA	NA	NA	NA	NA
1	Salmonella enterica FORC_030	CP015599.1	pFORC_030	circular	94046	Bacteria	Proteobacteria	Gammaproteobacteria	Enterobacterales	Enterobacteriaceae	Salmonella	Salmonella enterica	Salmonella enterica strain FORC_030 plasmid pFORC_030, complete sequence	Korea Center for Disease Control and Prevention	40156	South Korea: Gangwon	taxon:28901	NA	Homo sapiens	stool	37.89 N 127.7300 E	genomic DNA	NA	NA	NA	NA	NA	NA	NA	NA	NA	NA	NA	NA	NA	NA	NA	NA	NA	NA	NA	NA	NA	NA	NA	NA	NA	NA	NA
1	Escherichia coli EC2_1	CP016183.1	pEC2_1-4	circular	230278	Bacteria	Proteobacteria	Gammaproteobacteria	Enterobacterales	Enterobacteriaceae	Escherichia	Escherichia coli	Escherichia coli strain EC2_1 plasmid pEC2_1-4, complete sequence	NA	NA	NA	taxon:562	NA	NA	NA	NA	genomic DNA	NA	NA	NA	NA	NA	NA	NA	NA	NA	NA	NA	NA	NA	NA	NA	NA	NA	NA	NA	NA	NA	NA	NA	NA	NA	NA	NA
1	Enterobacter cloacae complex sp. ECNIH7 ECNIH7	CP017991.1	pENT-1ac	circular	144025	Bacteria	Proteobacteria	Gammaproteobacteria	Enterobacterales	Enterobacteriaceae	Enterobacter	Enterobacter cloacae complex sp. ECNIH7	Enterobacter cloacae complex sp. ECNIH7 plasmid pENT-1ac, complete sequence	NA	2014	USA	taxon:1915310	NA	NA	NA	38.9847 N 77.0947 W	genomic DNA	NA	NA	NA	NA	NA	NA	NA	NA	NA	NA	NA	NA	NA	NA	NA	NA	NA	NA	NA	NA	NA	NA	NA	NA	NA	NA	NA
1	Escherichia coli KSC1031	CP019561.1	pMRGN1031	circular	148529	Bacteria	Proteobacteria	Gammaproteobacteria	Enterobacterales	Enterobacteriaceae	Escherichia	Escherichia coli	Escherichia coli strain KSC1031 plasmid pMRGN1031, complete sequence	NA	41758	USA	taxon:562	NA	NA	porcine	NA	genomic DNA	NA	NA	NA	NA	NA	NA	NA	NA	NA	NA	NA	NA	NA	NA	NA	NA	NA	NA	NA	NA	NA	NA	NA	NA	NA	NA	NA
1	Salmonella enterica subsp. enterica serovar Typhimurium str. USDA-ARS-USMARC-1810 USDA-ARS-USMARC-1810	CP020113.1	pSTY1-1810	circular	140518	Bacteria	Proteobacteria	Gammaproteobacteria	Enterobacterales	Enterobacteriaceae	Salmonella	Salmonella enterica	Salmonella enterica subsp. enterica serovar Typhimurium str. USDA-ARS-USMARC-1810 plasmid pSTY1-1810, complete sequence	USMARC	38626	USA: BIFSCo Region 5	taxon:1454647	NA	Bos taurus	bovine pre-evisceration carcass	NA	genomic DNA	Typhimurium	enterica	NA	NA	NA	NA	NA	NA	NA	NA	NA	NA	NA	NA	NA	NA	NA	NA	NA	NA	NA	NA	NA	NA	NA	NA	NA
1	Escherichia coli O104:H21 str. CFSAN002236 CFSAN002236	CP023542.1	pO104_H21	circular	161452	Bacteria	Proteobacteria	Gammaproteobacteria	Enterobacterales	Enterobacteriaceae	Escherichia	Escherichia coli	Escherichia coli O104:H21 str. CFSAN002236 plasmid pO104_H21, complete sequence	FDA	1994	USA: MT	taxon:1335303	NA	Homo sapiens	stool	NA	genomic DNA	NA	NA	NA	NA	NA	NA	ATCC:BAA-178	NA	NA	NA	NA	NA	NA	NA	NA	NA	NA	NA	NA	NA	NA	NA	NA	NA	NA	NA	NA
1	Shigella flexneri Y 93-3063	CP026771.1	unnamed3	circular	220759	Bacteria	Proteobacteria	Gammaproteobacteria	Enterobacterales	Enterobacteriaceae	Shigella	Shigella flexneri	Shigella flexneri Y strain 93-3063 plasmid unnamed3, complete sequence	NA	NA	NA	taxon:424720	NA	NA	NA	NA	genomic DNA	NA	NA	NA	NA	NA	NA	NA	Y	NA	NA	NA	NA	NA	NA	NA	NA	NA	NA	NA	NA	NA	NA	NA	NA	NA	NA	NA
1	Shigella dysenteriae ATCC 13313	CP026775.1	unnamed	circular	182697	Bacteria	Proteobacteria	Gammaproteobacteria	Enterobacterales	Enterobacteriaceae	Shigella	Shigella dysenteriae	Shigella dysenteriae strain ATCC 13313 plasmid unnamed, complete sequence	NA	NA	NA	taxon:622	NA	NA	NA	NA	genomic DNA	NA	NA	NA	NA	NA	NA	ATCC:13313	1	type strain of Shigella dysenteriae	NA	NA	NA	NA	NA	NA	NA	NA	NA	NA	NA	NA	NA	NA	NA	NA	NA	NA
1	Shigella flexneri 61-4982	CP026791.1	unnamed	circular	59834	Bacteria	Proteobacteria	Gammaproteobacteria	Enterobacterales	Enterobacteriaceae	Shigella	Shigella flexneri	Shigella flexneri strain 61-4982 plasmid unnamed, complete sequence	NA	NA	NA	taxon:623	NA	NA	NA	NA	genomic DNA	NA	NA	NA	NA	NA	NA	NA	4b	NA	NA	NA	NA	NA	NA	NA	NA	NA	NA	NA	NA	NA	NA	NA	NA	NA	NA	NA
1	Shigella boydii NCTC 9353	CP026798.1	unnamed	circular	146337	Bacteria	Proteobacteria	Gammaproteobacteria	Enterobacterales	Enterobacteriaceae	Shigella	Shigella boydii	Shigella boydii strain NCTC 9353 plasmid unnamed, complete sequence	NA	NA	NA	taxon:621	NA	NA	NA	NA	genomic DNA	NA	NA	NA	NA	NA	NA	NCTC:9353	8	NA	NA	NA	NA	NA	NA	NA	NA	NA	NA	NA	NA	NA	NA	NA	NA	NA	NA	NA
1	Shigella flexneri NCTC 9728	CP026800.1	unnamed	circular	135368	Bacteria	Proteobacteria	Gammaproteobacteria	Enterobacterales	Enterobacteriaceae	Shigella	Shigella flexneri	Shigella flexneri strain NCTC 9728 plasmid unnamed, complete sequence	NA	NA	NA	taxon:623	NA	NA	NA	NA	genomic DNA	NA	NA	NA	NA	NA	NA	NCTC:9728	5b	NA	NA	NA	NA	NA	NA	NA	NA	NA	NA	NA	NA	NA	NA	NA	NA	NA	NA	NA
1	Shigella dysenteriae 2017C-4522	CP026806.1	unnamed	circular	69966	Bacteria	Proteobacteria	Gammaproteobacteria	Enterobacterales	Enterobacteriaceae	Shigella	Shigella dysenteriae	Shigella dysenteriae strain 2017C-4522 plasmid unnamed, complete sequence	NA	NA	NA	taxon:622	NA	NA	NA	NA	genomic DNA	NA	NA	NA	NA	NA	NA	NA	Provisional 2009C-3478	NA	NA	NA	NA	NA	NA	NA	NA	NA	NA	NA	NA	NA	NA	NA	NA	NA	NA	NA
1	Shigella flexneri 64-5500	CP026812.1	unnamed	circular	181479	Bacteria	Proteobacteria	Gammaproteobacteria	Enterobacterales	Enterobacteriaceae	Shigella	Shigella flexneri	Shigella flexneri strain 64-5500 plasmid unnamed, complete sequence	NA	NA	NA	taxon:623	NA	NA	NA	NA	genomic DNA	NA	NA	NA	NA	NA	NA	NA	6	NA	NA	NA	NA	NA	NA	NA	NA	NA	NA	NA	NA	NA	NA	NA	NA	NA	NA	NA
1	Shigella boydii 83-578	CP026813.1	unnamed	circular	122029	Bacteria	Proteobacteria	Gammaproteobacteria	Enterobacterales	Enterobacteriaceae	Shigella	Shigella boydii	Shigella boydii strain 83-578 plasmid unnamed, complete sequence	NA	NA	NA	taxon:621	NA	NA	NA	NA	genomic DNA	NA	NA	NA	NA	NA	NA	NA	19	NA	NA	NA	NA	NA	NA	NA	NA	NA	NA	NA	NA	NA	NA	NA	NA	NA	NA	NA
1	Shigella dysenteriae ATCC 12037	CP026829.1	unnamed	circular	216328	Bacteria	Proteobacteria	Gammaproteobacteria	Enterobacterales	Enterobacteriaceae	Shigella	Shigella dysenteriae	Shigella dysenteriae strain ATCC 12037 plasmid unnamed, complete sequence	NA	NA	NA	taxon:622	NA	NA	NA	NA	genomic DNA	NA	NA	NA	NA	NA	NA	ATCC:12037	9	NA	NA	NA	NA	NA	NA	NA	NA	NA	NA	NA	NA	NA	NA	NA	NA	NA	NA	NA
1	Shigella dysenteriae ATCC 12039	CP026830.1	unnamed	circular	181100	Bacteria	Proteobacteria	Gammaproteobacteria	Enterobacterales	Enterobacteriaceae	Shigella	Shigella dysenteriae	Shigella dysenteriae strain ATCC 12039 plasmid unnamed, complete sequence	NA	NA	NA	taxon:622	NA	NA	NA	NA	genomic DNA	NA	NA	NA	NA	NA	NA	ATCC:12039	10	NA	NA	NA	NA	NA	NA	NA	NA	NA	NA	NA	NA	NA	NA	NA	NA	NA	NA	NA
1	Shigella dysenteriae ATCC 49346	CP026833.1	unnamed	circular	224419	Bacteria	Proteobacteria	Gammaproteobacteria	Enterobacterales	Enterobacteriaceae	Shigella	Shigella dysenteriae	Shigella dysenteriae strain ATCC 49346 plasmid unnamed, complete sequence	NA	NA	NA	taxon:622	NA	Homo sapiens	Feces of patient with diarrhea	NA	genomic DNA	NA	NA	NA	NA	NA	NA	ATCC:49346	NA	NA	NA	NA	NA	NA	NA	NA	NA	NA	NA	NA	NA	NA	NA	NA	NA	NA	NA	NA
1	Shigella dysenteriae ATCC 49347	CP026835.1	unnamed	circular	99066	Bacteria	Proteobacteria	Gammaproteobacteria	Enterobacterales	Enterobacteriaceae	Shigella	Shigella dysenteriae	Shigella dysenteriae strain ATCC 49347 plasmid unnamed, complete sequence	NA	NA	NA	taxon:622	NA	Homo sapiens	Feces of patient with diarrhea	NA	genomic DNA	NA	NA	NA	NA	NA	NA	ATCC:49347	NA	NA	NA	NA	NA	NA	NA	NA	NA	NA	NA	NA	NA	NA	NA	NA	NA	NA	NA	NA
1	Shigella boydii ATCC 49812	CP026837.1	unnamed	circular	213410	Bacteria	Proteobacteria	Gammaproteobacteria	Enterobacterales	Enterobacteriaceae	Shigella	Shigella boydii	Shigella boydii strain ATCC 49812 plasmid unnamed, complete sequence	NA	NA	NA	taxon:621	NA	NA	NA	NA	genomic DNA	NA	NA	NA	NA	NA	NA	ATCC:49812	9	NA	NA	NA	NA	NA	NA	NA	NA	NA	NA	NA	NA	NA	NA	NA	NA	NA	NA	NA
1	Shigella dysenteriae ATCC 9752	CP026838.1	unnamed	circular	103367	Bacteria	Proteobacteria	Gammaproteobacteria	Enterobacterales	Enterobacteriaceae	Shigella	Shigella dysenteriae	Shigella dysenteriae strain ATCC 9752 plasmid unnamed, complete sequence	NA	NA	NA	taxon:622	NA	NA	NA	NA	genomic DNA	NA	NA	NA	NA	NA	NA	ATCC:9752	7	NA	NA	NA	NA	NA	NA	NA	NA	NA	NA	NA	NA	NA	NA	NA	NA	NA	NA	NA
1	Shigella dysenteriae ATCC 9753	CP026841.1	unnamed	circular	215925	Bacteria	Proteobacteria	Gammaproteobacteria	Enterobacterales	Enterobacteriaceae	Shigella	Shigella dysenteriae	Shigella dysenteriae strain ATCC 9753 plasmid unnamed, complete sequence	NA	NA	NA	taxon:622	NA	NA	NA	NA	genomic DNA	NA	NA	NA	NA	NA	NA	ATCC:9753	4	NA	NA	NA	NA	NA	NA	NA	NA	NA	NA	NA	NA	NA	NA	NA	NA	NA	NA	NA
1	Shigella dysenteriae ATCC 9754	CP026843.1	unnamed	circular	106437	Bacteria	Proteobacteria	Gammaproteobacteria	Enterobacterales	Enterobacteriaceae	Shigella	Shigella dysenteriae	Shigella dysenteriae strain ATCC 9754 plasmid unnamed, complete sequence	NA	NA	NA	taxon:622	NA	NA	NA	NA	genomic DNA	NA	NA	NA	NA	NA	NA	ATCC:9754	6	NA	NA	NA	NA	NA	NA	NA	NA	NA	NA	NA	NA	NA	NA	NA	NA	NA	NA	NA
1	Shigella boydii NCTC 9733	CP026844.1	unnamed	circular	230094	Bacteria	Proteobacteria	Gammaproteobacteria	Enterobacterales	Enterobacteriaceae	Shigella	Shigella boydii	Shigella boydii strain NCTC 9733 plasmid unnamed, complete sequence	NA	NA	NA	taxon:621	NA	NA	NA	NA	genomic DNA	NA	NA	NA	NA	NA	NA	NCTC:9733	5	NA	NA	NA	NA	NA	NA	NA	NA	NA	NA	NA	NA	NA	NA	NA	NA	NA	NA	NA
1	Shigella boydii ATCC 35964	CP026876.1	unnamed	circular	166502	Bacteria	Proteobacteria	Gammaproteobacteria	Enterobacterales	Enterobacteriaceae	Shigella	Shigella boydii	Shigella boydii strain ATCC 35964 plasmid unnamed, complete sequence	NA	NA	NA	taxon:621	NA	Homo sapiens	Feces of patient with dysentery	NA	genomic DNA	NA	NA	NA	NA	isolated in Indochina	NA	ATCC:35964	NA	NA	NA	NA	NA	NA	NA	NA	NA	NA	NA	NA	NA	NA	NA	NA	NA	NA	NA	NA
1	Klebsiella pneumoniae AR_0363	CP027152.1	unnamed1	circular	208849	Bacteria	Proteobacteria	Gammaproteobacteria	Enterobacterales	Enterobacteriaceae	Klebsiella	Klebsiella pneumoniae	Klebsiella pneumoniae strain AR_0363 plasmid unnamed1, complete sequence	NA	NA	NA	taxon:573	NA	NA	NA	NA	genomic DNA	NA	NA	NA	NA	NA	NA	NA	NA	NA	NA	NA	NA	NA	NA	NA	NA	NA	NA	NA	NA	NA	NA	NA	NA	NA	NA	NA
1	Escherichia coli 88-3001	CP027364.1	unnamed	circular	74659	Bacteria	Proteobacteria	Gammaproteobacteria	Enterobacterales	Enterobacteriaceae	Escherichia	Escherichia coli	Escherichia coli strain 88-3001 plasmid unnamed, complete sequence	NA	NA	NA	taxon:562	NA	NA	NA	NA	genomic DNA	NA	NA	NA	NA	NA	NA	NA	O165:H25	NA	NA	NA	NA	NA	NA	NA	NA	NA	NA	NA	NA	NA	NA	NA	NA	NA	NA	NA
1	Escherichia coli 2015C-3125	CP027765.1	unnamed2	circular	66388	Bacteria	Proteobacteria	Gammaproteobacteria	Enterobacterales	Enterobacteriaceae	Escherichia	Escherichia coli	Escherichia coli strain 2015C-3125 plasmid unnamed2, complete sequence	NA	41883	NA	taxon:562	NA	Homo sapiens	stool	NA	genomic DNA	NA	NA	NA	NA	NA	NA	NA	O145:H28	NA	NA	NA	NA	NA	NA	NA	NA	NA	NA	NA	NA	NA	NA	NA	NA	NA	NA	NA
1	Escherichia coli E3	EU330199.1	pVM01	circular	151002	Bacteria	Proteobacteria	Gammaproteobacteria	Enterobacterales	Enterobacteriaceae	Escherichia	Escherichia coli	Escherichia coli plasmid pVM01, complete sequence	NA	NA	NA	taxon:562	NA	NA	NA	NA	genomic DNA	NA	NA	NA	NA	Avian Pathogenic Escherichia coli strain E3	NA	NA	O non-typeable:H28	NA	NA	NA	NA	NA	NA	NA	NA	NA	NA	NA	NA	NA	NA	NA	NA	NA	NA	NA
1	Klebsiella pneumoniae FC1	EU383016.1	pMET-1	circular	41723	Bacteria	Proteobacteria	Gammaproteobacteria	Enterobacterales	Enterobacteriaceae	Klebsiella	Klebsiella pneumoniae	Klebsiella pneumoniae strain FC1 plasmid pMET-1 FC1 multiresistance plasmid, complete sequence	NA	NA	NA	taxon:573	NA	NA	NA	NA	genomic DNA	NA	NA	NA	NA	FC1 multiresistance plasmid	NA	NA	NA	NA	NA	NA	NA	NA	NA	NA	NA	NA	NA	NA	NA	NA	NA	NA	NA	NA	NA	NA
1	Escherichia coli A	EU935739.1	pEK499	circular	117536	Bacteria	Proteobacteria	Gammaproteobacteria	Enterobacterales	Enterobacteriaceae	Escherichia	Escherichia coli	Escherichia coli strain A plasmid pEK499, complete sequence	NA	NA	NA	taxon:562	NA	NA	NA	NA	genomic DNA	NA	NA	NA	NA	UK epidemic CTX-M-producing strain (PFGE-defined); MLST-defined ST131 lineage	NA	NA	NA	NA	EO499	NA	NA	NA	NA	NA	NA	NA	NA	NA	NA	NA	NA	NA	NA	NA	NA	NA
1	Shigella sonnei EG0356	FN594520.1	pEG356	circular	70275	Bacteria	Proteobacteria	Gammaproteobacteria	Enterobacterales	Enterobacteriaceae	Shigella	Shigella sonnei	Shigella sonnei plasmid pEG356 complete sequence	NA	NA	NA	taxon:624	NA	NA	NA	NA	genomic DNA	NA	NA	NA	NA	NA	NA	NA	NA	NA	NA	NA	NA	NA	NA	NA	NA	NA	NA	NA	NA	NA	NA	NA	NA	NA	NA	NA
1	Escherichia coli O157:H7 ATCC 43894	GU363949.1	pO157	circular	92077	Bacteria	Proteobacteria	Gammaproteobacteria	Enterobacterales	Enterobacteriaceae	Escherichia	Escherichia coli	Escherichia coli O157:H7 ATCC 43894 plasmid pO157, complete sequence	NA	NA	NA	taxon:83334	NA	NA	NA	NA	genomic DNA	NA	NA	NA	NA	NA	NA	ATCC:43894	NA	NA	NA	NA	NA	NA	NA	NA	NA	NA	NA	NA	NA	NA	NA	NA	NA	NA	NA	NA
1	Escherichia coli B24	GU371926.1	pEC_B24	circular	73801	Bacteria	Proteobacteria	Gammaproteobacteria	Enterobacterales	Enterobacteriaceae	Escherichia	Escherichia coli	Escherichia coli plasmid pEC_B24, complete sequence	NA	NA	NA	taxon:562	NA	Homo sapiens	NA	NA	genomic DNA	NA	NA	NA	NA	clinical isolate	NA	NA	NA	NA	NA	NA	NA	NA	NA	NA	NA	NA	NA	NA	NA	NA	NA	NA	NA	NA	NA	NA
1	Klebsiella pneumoniae Kpn557	GU595196.1	pKpQIL	circular	113637	Bacteria	Proteobacteria	Gammaproteobacteria	Enterobacterales	Enterobacteriaceae	Klebsiella	Klebsiella pneumoniae	Klebsiella pneumoniae plasmid pKpQIL, complete sequence	NA	NA	NA	taxon:573	NA	NA	NA	NA	genomic DNA	NA	NA	NA	NA	NA	NA	NA	NA	NA	NA	NA	NA	NA	NA	NA	NA	NA	NA	NA	NA	NA	NA	NA	NA	NA	NA	NA
1	Escherichia coli S286	HF922624.1	pS286colV	linear	97818	Bacteria	Proteobacteria	Gammaproteobacteria	Enterobacterales	Enterobacteriaceae	Escherichia	Escherichia coli	Escherichia coli plasmid pS286colV, strain S286, complete sequence	NA	NA	NA	taxon:562	NA	NA	NA	NA	genomic DNA	NA	NA	NA	NA	NA	NA	NA	NA	NA	NA	NA	NA	NA	NA	NA	NA	NA	NA	NA	NA	NA	NA	NA	NA	NA	NA	NA
1	Salmonella enterica subsp. enterica serovar Bovismorbificans str. 3114 3114	HF969016.1	pVIRBov	circular	93046	Bacteria	Proteobacteria	Gammaproteobacteria	Enterobacterales	Enterobacteriaceae	Salmonella	Salmonella enterica	Salmonella enterica subsp. enterica serovar Bovismorbificans str. 3114 plasmid pVIRBov complete sequence, complete genome	NA	NA	NA	taxon:1320309	NA	NA	NA	NA	genomic DNA	Bovismorbificans	NA	NA	NA	NA	NA	NA	NA	NA	NA	NA	NA	NA	NA	NA	NA	NA	NA	NA	NA	NA	NA	NA	NA	NA	NA	NA
1	Salmonella enterica subsp. enterica serovar Enteritidis str. P125109 P125109	HG970000.1	pSEN	circular	59372	Bacteria	Proteobacteria	Gammaproteobacteria	Enterobacterales	Enterobacteriaceae	Salmonella	Salmonella enterica	Salmonella enterica subsp. enterica serovar Enteritidis str. P125109 PT4 plasmid pSEN complete sequence	NA	NA	NA	taxon:550537	NA	NA	NA	NA	genomic DNA	Enteritidis	enterica	NA	NA	phage type 4	NA	NA	NA	NA	NA	NA	NA	NA	NA	NA	NA	NA	NA	NA	NA	NA	NA	NA	NA	NA	NA	NA
1	Salmonella enterica subsp. enterica serovar Gallinarum str. 287/91 287/91	HG970001.1	pSG	circular	88350	Bacteria	Proteobacteria	Gammaproteobacteria	Enterobacterales	Enterobacteriaceae	Salmonella	Salmonella enterica	Salmonella enterica subsp. enterica serovar Gallinarum str. 287/91 plasmid pSG, complete sequence	NA	NA	NA	taxon:550538	NA	NA	NA	NA	genomic DNA	Gallinarum	enterica	NA	NA	NA	NA	NA	NA	NA	NA	NA	NA	NA	NA	NA	NA	NA	NA	NA	NA	NA	NA	NA	NA	NA	NA	NA
1	Escherichia coli Combat2D2	HM355591.2	pHK01	circular	70262	Bacteria	Proteobacteria	Gammaproteobacteria	Enterobacterales	Enterobacteriaceae	Escherichia	Escherichia coli	Escherichia coli strain Combat2D2 plasmid pHK01, complete sequence	NA	NA	NA	taxon:562	NA	NA	NA	NA	genomic DNA	NA	NA	NA	NA	NA	NA	NA	NA	NA	NA	NA	NA	NA	NA	NA	NA	NA	NA	NA	NA	NA	NA	NA	NA	NA	NA	NA
1	Klebsiella pneumoniae 997	HQ202266.1	pc15-k	circular	95626	Bacteria	Proteobacteria	Gammaproteobacteria	Enterobacterales	Enterobacteriaceae	Klebsiella	Klebsiella pneumoniae	Klebsiella pneumoniae strain 997 plasmid pc15-k, complete sequence	NA	NA	NA	taxon:573	NA	NA	NA	NA	genomic DNA	NA	NA	NA	NA	NA	NA	NA	NA	NA	NA	NA	NA	NA	NA	NA	NA	NA	NA	NA	NA	NA	NA	NA	NA	NA	NA	NA
1	Edwardsiella tarda CK41	HQ332785.1	pCK41	circular	72832	Bacteria	Proteobacteria	Gammaproteobacteria	Enterobacterales	Hafniaceae	Edwardsiella	Edwardsiella tarda	Edwardsiella tarda strain CK41 plasmid pCK41, complete sequence	NA	NA	NA	taxon:636	NA	NA	NA	NA	genomic DNA	NA	NA	NA	NA	antibiotic resistance plasmid	NA	NA	NA	NA	NA	NA	NA	NA	NA	NA	NA	NA	NA	NA	NA	NA	NA	NA	NA	NA	NA	NA
1	Salmonella enterica subsp. enterica serovar Typhimurium 8934	JF274992.1	pSal8934b	circular	133216	Bacteria	Proteobacteria	Gammaproteobacteria	Enterobacterales	Enterobacteriaceae	Salmonella	Salmonella enterica	Salmonella enterica subsp. enterica serovar Typhimurium plasmid pSal8934b, complete sequence	NA	NA	NA	taxon:90371	NA	NA	NA	NA	genomic DNA	Typhimurium	enterica	NA	NA	pathogenic multidrug-resistance plasmid	NA	NA	NA	NA	NA	NA	NA	NA	NA	NA	NA	NA	NA	NA	NA	NA	NA	NA	NA	NA	NA	NA
1	Escherichia coli P0014_S_T	JF779678.1	pHK17a	circular	70060	Bacteria	Proteobacteria	Gammaproteobacteria	Enterobacterales	Enterobacteriaceae	Escherichia	Escherichia coli	Escherichia coli plasmid pHK17a, complete sequence	NA	NA	NA	taxon:562	NA	pig	NA	NA	genomic DNA	NA	NA	NA	NA	NA	NA	NA	NA	NA	NA	NA	NA	NA	NA	NA	NA	NA	NA	NA	NA	NA	NA	NA	NA	NA	NA	NA
1	Escherichia coli XZDC	JF927996.1	pXZ	circular	76635	Bacteria	Proteobacteria	Gammaproteobacteria	Enterobacterales	Enterobacteriaceae	Escherichia	Escherichia coli	Escherichia coli plasmid pXZ, complete sequence	NA	2008-05-01	China	taxon:562	NA	NA	NA	NA	genomic DNA	NA	NA	NA	NA	NA	NA	NA	NA	NA	NA	NA	NA	NA	NA	NA	NA	NA	NA	NA	NA	NA	NA	NA	NA	NA	NA	NA
1	Escherichia coli C017e-caz-1	JN087528.1	pHK09	circular	70382	Bacteria	Proteobacteria	Gammaproteobacteria	Enterobacterales	Enterobacteriaceae	Escherichia	Escherichia coli	Escherichia coli strain C017e-caz-1 plasmid pHK09, complete sequence	NA	NA	NA	taxon:562	NA	Homo sapiens	feces	NA	genomic DNA	NA	NA	NA	NA	NA	NA	NA	NA	NA	NA	NA	NA	NA	NA	NA	NA	NA	NA	NA	NA	NA	NA	NA	NA	NA	NA	NA
1	Escherichia coli G1	JN087529.1	pHK08	circular	69812	Bacteria	Proteobacteria	Gammaproteobacteria	Enterobacterales	Enterobacteriaceae	Escherichia	Escherichia coli	Escherichia coli strain G1 plasmid pHK08, complete sequence	NA	NA	NA	taxon:562	NA	NA	Human feces	NA	genomic DNA	NA	NA	NA	NA	NA	NA	NA	NA	NA	NA	NA	NA	NA	NA	NA	NA	NA	NA	NA	NA	NA	NA	NA	NA	NA	NA	NA
1	Salmonella enterica subsp. enterica serovar Enteritidis LK5	JN885080.1	pSENV	circular	59368	Bacteria	Proteobacteria	Gammaproteobacteria	Enterobacterales	Enterobacteriaceae	Salmonella	Salmonella enterica	Salmonella enterica subsp. enterica serovar Enteritidis plasmid pSENV, complete sequence	NA	NA	NA	taxon:149539	NA	NA	NA	NA	genomic DNA	Enteritidis	enterica	NA	NA	NA	NA	NA	NA	NA	NA	NA	NA	NA	NA	NA	NA	NA	NA	NA	NA	NA	NA	NA	NA	NA	NA	NA
1	Salmonella enterica subsp. enterica serovar Pullorum RKS5078	JN885081.1	pSPUV	circular	86686	Bacteria	Proteobacteria	Gammaproteobacteria	Enterobacterales	Enterobacteriaceae	Salmonella	Salmonella enterica	Salmonella enterica subsp. enterica serovar Pullorum plasmid pSPUV, complete sequence	NA	NA	NA	taxon:605	NA	NA	NA	NA	genomic DNA	Pullorum	enterica	NA	NA	NA	NA	NA	NA	NA	NA	NA	NA	NA	NA	NA	NA	NA	NA	NA	NA	NA	NA	NA	NA	NA	NA	NA
1	Salmonella sp. 96A-29192 96A-29192	JQ418521.1	p96A29192-65	circular	67727	Bacteria	Proteobacteria	Gammaproteobacteria	Enterobacterales	Enterobacteriaceae	Salmonella	Salmonella sp. 96A-29192	Salmonella sp. 96A-29192 plasmid p96A29192-65, complete sequence	NA	NA	USA	taxon:1179814	NA	turkey	NA	NA	genomic DNA	NA	NA	NA	NA	strain provided by Margie D. Lee and Karen Lyons, University of Georgia, Athens, GA, USA	NA	NA	NA	NA	NA	NA	NA	NA	NA	NA	NA	NA	NA	NA	NA	NA	NA	NA	NA	NA	NA	NA
1	Escherichia coli 417H	JQ418522.1	p417H-90	circular	79478	Bacteria	Proteobacteria	Gammaproteobacteria	Enterobacterales	Enterobacteriaceae	Escherichia	Escherichia coli	Escherichia coli strain 417H plasmid p417H-90, complete sequence	NA	1991	Canada	taxon:562	NA	primate	fecal sample	NA	genomic DNA	NA	NA	NA	NA	NA	NA	NA	NA	NA	NA	NA	NA	NA	NA	NA	NA	NA	NA	NA	NA	NA	NA	NA	NA	NA	NA	NA
1	Salmonella enterica subsp. salamae SGSC3045	JQ418541.1	pSGSC3045-121	circular	108459	Bacteria	Proteobacteria	Gammaproteobacteria	Enterobacterales	Enterobacteriaceae	Salmonella	Salmonella enterica	Salmonella enterica subsp. salamae strain SGSC3045 plasmid pSGSC3045-121, complete sequence	NA	NA	NA	taxon:59202	NA	NA	NA	NA	genomic DNA	NA	salamae	NA	NA	NA	NA	NA	NA	NA	NA	NA	NA	NA	NA	NA	NA	NA	NA	NA	NA	NA	NA	NA	NA	NA	NA	NA
1	Escherichia coli P0022_ST	JQ432559.1	pHK23a	circular	73607	Bacteria	Proteobacteria	Gammaproteobacteria	Enterobacterales	Enterobacteriaceae	Escherichia	Escherichia coli	Escherichia coli plasmid pHK23a, complete sequence	NA	NA	NA	taxon:562	NA	pig	NA	NA	genomic DNA	NA	NA	NA	NA	NA	NA	NA	NA	NA	NA	NA	NA	NA	NA	NA	NA	NA	NA	NA	NA	NA	NA	NA	NA	NA	NA	NA
1	Klebsiella pneumoniae BK32179	JX430448.1	pBK32179	circular	165295	Bacteria	Proteobacteria	Gammaproteobacteria	Enterobacterales	Enterobacteriaceae	Klebsiella	Klebsiella pneumoniae	Klebsiella pneumoniae strain BK32179 plasmid pBK32179, complete sequence	NA	NA	USA	taxon:573	NA	NA	NA	NA	genomic DNA	NA	NA	NA	NA	genotype: ST258	NA	NA	NA	NA	NA	NA	NA	NA	NA	NA	NA	NA	NA	NA	NA	NA	NA	NA	NA	NA	NA	NA
1	Escherichia coli ECBC1G4	JX627737.1	pFOS-HK151325	circular	69768	Bacteria	Proteobacteria	Gammaproteobacteria	Enterobacterales	Enterobacteriaceae	Escherichia	Escherichia coli	Escherichia coli plasmid pFOS-HK151325, complete sequence	NA	NA	NA	taxon:562	NA	Homo sapiens	NA	NA	genomic DNA	NA	NA	NA	NA	NA	NA	NA	NA	NA	NA	NA	NA	NA	NA	NA	NA	NA	NA	NA	NA	NA	NA	NA	NA	NA	NA	NA
1	Escherichia coli 3A11	JX997935.2	pHN3A11	circular	76626	Bacteria	Proteobacteria	Gammaproteobacteria	Enterobacterales	Enterobacteriaceae	Escherichia	Escherichia coli	Escherichia coli strain 3A11 plasmid pHN3A11, complete sequence	NA	NA	NA	taxon:562	NA	NA	cat	NA	genomic DNA	NA	NA	NA	NA	NA	NA	NA	NA	NA	NA	NA	NA	NA	NA	NA	NA	NA	NA	NA	NA	NA	NA	NA	NA	NA	NA	NA
1	Escherichia coli ARL10/167	KC887916.2	pEC4-NDM-6	circular	110786	Bacteria	Proteobacteria	Gammaproteobacteria	Enterobacterales	Enterobacteriaceae	Escherichia	Escherichia coli	Escherichia coli strain ARL10/167 plasmid pEC4-NDM-6, complete sequence	NA	NA	New Zealand	taxon:562	NA	NA	NA	NA	genomic DNA	NA	NA	NA	EC4	IncFII plasmid	NA	NA	NA	NA	NA	NA	NA	NA	NA	NA	NA	NA	NA	NA	NA	NA	NA	NA	NA	NA	NA	NA
1	Klebsiella pneumoniae N11-0042	KF295829.1	pKp11-42	circular	146695	Bacteria	Proteobacteria	Gammaproteobacteria	Enterobacterales	Enterobacteriaceae	Klebsiella	Klebsiella pneumoniae	Klebsiella pneumoniae strain N11-0042 plasmid pKp11-42, complete sequence	NA	NA	NA	taxon:573	NA	NA	NA	NA	genomic DNA	NA	NA	NA	NA	NA	NA	NA	NA	NA	NA	NA	NA	NA	NA	NA	NA	NA	NA	NA	NA	NA	NA	NA	NA	NA	NA	NA
1	Escherichia coli EQ011	KF582523.1	pEQ011	circular	85507	Bacteria	Proteobacteria	Gammaproteobacteria	Enterobacterales	Enterobacteriaceae	Escherichia	Escherichia coli	Escherichia coli strain EQ011 plasmid pEQ011, complete sequence	NA	NA	NA	taxon:562	NA	NA	NA	NA	genomic DNA	NA	NA	NA	NA	NA	NA	NA	NA	NA	NA	NA	NA	NA	NA	NA	NA	NA	NA	NA	NA	NA	NA	NA	NA	NA	NA	NA
1	Klebsiella pneumoniae ST48	KF719970.1	pKP09085	circular	213019	Bacteria	Proteobacteria	Gammaproteobacteria	Enterobacterales	Enterobacteriaceae	Klebsiella	Klebsiella pneumoniae	Klebsiella pneumoniae strain ST48 plasmid pKP09085, complete sequence	NA	NA	NA	taxon:573	NA	NA	NA	NA	genomic DNA	NA	NA	NA	NA	NA	NA	NA	NA	NA	NA	NA	NA	NA	NA	NA	NA	NA	NA	NA	NA	NA	NA	NA	NA	NA	NA	NA
1	Klebsiella pneumoniae ST23	KF719971.1	pKP007	circular	246176	Bacteria	Proteobacteria	Gammaproteobacteria	Enterobacterales	Enterobacteriaceae	Klebsiella	Klebsiella pneumoniae	Klebsiella pneumoniae strain ST23 plasmid pKP007, complete sequence	NA	NA	NA	taxon:573	NA	NA	NA	NA	genomic DNA	NA	NA	NA	NA	NA	NA	NA	NA	NA	NA	NA	NA	NA	NA	NA	NA	NA	NA	NA	NA	NA	NA	NA	NA	NA	NA	NA
1	Klebsiella pneumoniae ST15	KF719972.1	pKP02022	circular	203577	Bacteria	Proteobacteria	Gammaproteobacteria	Enterobacterales	Enterobacteriaceae	Klebsiella	Klebsiella pneumoniae	Klebsiella pneumoniae strain ST15 plasmid pKP02022, complete sequence	NA	NA	NA	taxon:573	NA	NA	NA	NA	genomic DNA	NA	NA	NA	NA	NA	NA	NA	NA	NA	NA	NA	NA	NA	NA	NA	NA	NA	NA	NA	NA	NA	NA	NA	NA	NA	NA	NA
1	Klebsiella pneumoniae RJF866	KF732966.1	pRJF866	circular	110786	Bacteria	Proteobacteria	Gammaproteobacteria	Enterobacterales	Enterobacteriaceae	Klebsiella	Klebsiella pneumoniae	Klebsiella pneumoniae strain RJF866 plasmid pRJF866, complete sequence	NA	NA	NA	taxon:573	NA	NA	NA	NA	genomic DNA	NA	NA	NA	NA	NA	NA	NA	NA	NA	NA	NA	NA	NA	NA	NA	NA	NA	NA	NA	NA	NA	NA	NA	NA	NA	NA	NA
1	Klebsiella pneumoniae Kpn-1504	KF874496.1	pGR-1504	circular	113640	Bacteria	Proteobacteria	Gammaproteobacteria	Enterobacterales	Enterobacteriaceae	Klebsiella	Klebsiella pneumoniae	Klebsiella pneumoniae strain Kpn-1504 plasmid pGR-1504, complete sequence	NA	NA	NA	taxon:573	NA	NA	NA	NA	genomic DNA	NA	NA	NA	NA	NA	NA	NA	NA	NA	NA	NA	NA	NA	NA	NA	NA	NA	NA	NA	NA	NA	NA	NA	NA	NA	NA	NA
1	Klebsiella pneumoniae Kpn-1870	KF874498.1	pGR-1870	circular	116047	Bacteria	Proteobacteria	Gammaproteobacteria	Enterobacterales	Enterobacteriaceae	Klebsiella	Klebsiella pneumoniae	Klebsiella pneumoniae strain Kpn-1870 plasmid pGR-1870, complete sequence	NA	NA	NA	taxon:573	NA	NA	NA	NA	genomic DNA	NA	NA	NA	NA	NA	NA	NA	NA	NA	NA	NA	NA	NA	NA	NA	NA	NA	NA	NA	NA	NA	NA	NA	NA	NA	NA	NA
1	Klebsiella pneumoniae BK30799	KJ146687.1	pKpQIL-10	circular	113639	Bacteria	Proteobacteria	Gammaproteobacteria	Enterobacterales	Enterobacteriaceae	Klebsiella	Klebsiella pneumoniae	Klebsiella pneumoniae strain BK30799 plasmid pKpQIL-10, complete sequence	NA	NA	USA	taxon:573	NA	NA	NA	NA	genomic DNA	NA	NA	NA	NA	NA	NA	NA	NA	NA	ST258	NA	NA	NA	NA	NA	NA	NA	NA	NA	NA	NA	NA	NA	NA	NA	NA	NA
1	Escherichia coli BK28960	KJ146688.1	pKpQIL-Ec	circular	99142	Bacteria	Proteobacteria	Gammaproteobacteria	Enterobacterales	Enterobacteriaceae	Escherichia	Escherichia coli	Escherichia coli strain BK28960 plasmid pKpQIL-Ec, complete sequence	NA	NA	USA	taxon:562	NA	NA	NA	NA	genomic DNA	NA	NA	NA	NA	NA	NA	NA	NA	NA	ST131	NA	NA	NA	NA	NA	NA	NA	NA	NA	NA	NA	NA	NA	NA	NA	NA	NA
1	Klebsiella pneumoniae BK26633	KJ146689.1	pKpQIL-234	circular	114464	Bacteria	Proteobacteria	Gammaproteobacteria	Enterobacterales	Enterobacteriaceae	Klebsiella	Klebsiella pneumoniae	Klebsiella pneumoniae strain BK26633 plasmid pKpQIL-234, complete sequence	NA	NA	USA	taxon:573	NA	NA	NA	NA	genomic DNA	NA	NA	NA	NA	NA	NA	NA	NA	NA	ST234	NA	NA	NA	NA	NA	NA	NA	NA	NA	NA	NA	NA	NA	NA	NA	NA	NA
1	Klebsiella pneumoniae 1301	KJ187751.1	pTR1	circular	31466	Bacteria	Proteobacteria	Gammaproteobacteria	Enterobacterales	Enterobacteriaceae	Klebsiella	Klebsiella pneumoniae	Klebsiella pneumoniae strain 1301 plasmid pTR1, complete sequence	NA	NA	NA	taxon:573	NA	NA	NA	NA	genomic DNA	NA	NA	NA	NA	NA	NA	NA	NA	NA	NA	NA	NA	NA	NA	NA	NA	NA	NA	NA	NA	NA	NA	NA	NA	NA	NA	NA
1	Klebsiella pneumoniae TpeVGH151	KJ721790.1	pVGH151	circular	113637	Bacteria	Proteobacteria	Gammaproteobacteria	Enterobacterales	Enterobacteriaceae	Klebsiella	Klebsiella pneumoniae	Klebsiella pneumoniae strain TpeVGH151 plasmid pVGH151, complete sequence	NA	41568	Taiwan	taxon:573	NA	NA	NA	NA	genomic DNA	NA	NA	NA	NA	NA	NA	NA	NA	NA	NA	NA	NA	NA	NA	NA	NA	NA	NA	NA	NA	NA	NA	NA	NA	NA	NA	NA
1	Escherichia coli PGR46	KM023153.1	pPGRT46	circular	83155	Bacteria	Proteobacteria	Gammaproteobacteria	Enterobacterales	Enterobacteriaceae	Escherichia	Escherichia coli	Escherichia coli strain PGR46 plasmid pPGRT46, complete sequence	NA	NA	NA	taxon:562	NA	NA	NA	NA	genomic DNA	NA	NA	NA	NA	NA	NA	NA	NA	NA	NA	NA	NA	NA	NA	NA	NA	NA	NA	NA	NA	NA	NA	NA	NA	NA	NA	NA
1	Escherichia coli MG1655 YFP	KP792123.1	ESBL242	circular	101934	Bacteria	Proteobacteria	Gammaproteobacteria	Enterobacterales	Enterobacteriaceae	Escherichia	Escherichia coli	Escherichia coli strain MG1655 YFP plasmid ESBL242, complete sequence	NA	NA	NA	taxon:562	NA	NA	NA	NA	genomic DNA	NA	NA	NA	NA	NA	NA	NA	NA	NA	NA	NA	NA	NA	NA	NA	NA	NA	NA	NA	NA	NA	NA	NA	NA	NA	NA	NA
1	Salmonella enterica B71	KP899806.1	pB71	circular	190730	Bacteria	Proteobacteria	Gammaproteobacteria	Enterobacterales	Enterobacteriaceae	Salmonella	Salmonella enterica	Salmonella enterica strain B71 plasmid pB71, complete sequence	NA	NA	NA	taxon:28901	NA	NA	NA	NA	genomic DNA	Typhimurium	NA	NA	NA	NA	NA	NA	NA	NA	NA	NA	NA	NA	NA	NA	NA	NA	NA	NA	NA	NA	NA	NA	NA	NA	NA	NA
1	Escherichia coli YD472	KR078259.1	pYHCC	circular	80206	Bacteria	Proteobacteria	Gammaproteobacteria	Enterobacterales	Enterobacteriaceae	Escherichia	Escherichia coli	Escherichia coli strain YD472 plasmid pYHCC, complete sequence	NA	NA	NA	taxon:562	NA	NA	peritoneal fluid	NA	genomic DNA	NA	NA	NA	NA	NA	NA	NA	NA	NA	NA	NA	NA	NA	NA	NA	NA	NA	NA	NA	NA	NA	NA	NA	NA	NA	NA	NA
1	Klebsiella pneumoniae subsp. pneumoniae K351	KR351290.1	pK351	circular	106844	Bacteria	Proteobacteria	Gammaproteobacteria	Enterobacterales	Enterobacteriaceae	Klebsiella	Klebsiella pneumoniae	Klebsiella pneumoniae subsp. pneumoniae strain K351 plasmid pK351, complete sequence	NA	NA	USA	taxon:72407	NA	NA	wound culture	NA	genomic DNA	NA	pneumoniae	NA	NA	NA	NA	NA	NA	NA	NA	NA	NA	NA	NA	NA	NA	NA	NA	NA	NA	NA	NA	NA	NA	NA	NA	NA
1	Escherichia coli DV45	KR905384.1	pDV45	circular	85963	Bacteria	Proteobacteria	Gammaproteobacteria	Enterobacterales	Enterobacteriaceae	Escherichia	Escherichia coli	Escherichia coli strain DV45 plasmid pDV45, complete sequence	NA	NA	NA	taxon:562	NA	NA	poultry meat	NA	genomic DNA	NA	NA	NA	NA	NA	NA	NA	NA	NA	NA	NA	NA	NA	NA	NA	NA	NA	NA	NA	NA	NA	NA	NA	NA	NA	NA	NA
1	Escherichia coli MSA1088	KR905386.1	pTMSA1088	circular	79297	Bacteria	Proteobacteria	Gammaproteobacteria	Enterobacterales	Enterobacteriaceae	Escherichia	Escherichia coli	Escherichia coli strain MSA1088 plasmid pTMSA1088, complete sequence	NA	NA	NA	taxon:562	NA	NA	poultry	NA	genomic DNA	NA	NA	NA	NA	NA	NA	NA	NA	NA	NA	NA	NA	NA	NA	NA	NA	NA	NA	NA	NA	NA	NA	NA	NA	NA	NA	NA
1	Escherichia coli MSA970	KR905388.1	pTMSA970	circular	79176	Bacteria	Proteobacteria	Gammaproteobacteria	Enterobacterales	Enterobacteriaceae	Escherichia	Escherichia coli	Escherichia coli strain MSA970 plasmid pTMSA970, complete sequence	NA	NA	NA	taxon:562	NA	NA	poultry	NA	genomic DNA	NA	NA	NA	NA	NA	NA	NA	NA	NA	NA	NA	NA	NA	NA	NA	NA	NA	NA	NA	NA	NA	NA	NA	NA	NA	NA	NA
1	Escherichia coli DV10	KR905390.1	pDV10	circular	79277	Bacteria	Proteobacteria	Gammaproteobacteria	Enterobacterales	Enterobacteriaceae	Escherichia	Escherichia coli	Escherichia coli strain DV10 plasmid pDV10, complete sequence	NA	NA	NA	taxon:562	NA	NA	poultry meat	NA	genomic DNA	NA	NA	NA	NA	NA	NA	NA	NA	NA	NA	NA	NA	NA	NA	NA	NA	NA	NA	NA	NA	NA	NA	NA	NA	NA	NA	NA
1	Escherichia coli HeB7	KT002541.1	pHeBE7	circular	86015	Bacteria	Proteobacteria	Gammaproteobacteria	Enterobacterales	Enterobacteriaceae	Escherichia	Escherichia coli	Escherichia coli strain HeB7 plasmid pHeBE7, complete sequence	NA	41653	China: Hebei province	taxon:562	NA	chicken	liver of a diseased chicken	NA	genomic DNA	NA	NA	NA	NA	NA	NA	NA	NA	NA	NA	NA	NA	NA	NA	NA	NA	NA	NA	NA	NA	NA	NA	NA	NA	NA	NA	NA
1	Raoultella ornithinolytica RJ46C	KT225520.1	pRJ46C	circular	166620	Bacteria	Proteobacteria	Gammaproteobacteria	Enterobacterales	Enterobacteriaceae	Raoultella	Raoultella ornithinolytica	Raoultella ornithinolytica strain RJ46C plasmid pRJ46C, complete sequence	NA	NA	China	taxon:54291	NA	NA	NA	NA	genomic DNA	NA	NA	NA	NA	NA	NA	NA	NA	NA	NA	NA	NA	NA	NA	NA	NA	NA	NA	NA	NA	NA	NA	NA	NA	NA	NA	NA
1	Salmonella enterica subsp. enterica serovar Enteritidis str. EC20090641 EC20090641	KT317611.1	pSE9-641	circular	59372	Bacteria	Proteobacteria	Gammaproteobacteria	Enterobacterales	Enterobacteriaceae	Salmonella	Salmonella enterica	Salmonella enterica subsp. enterica serovar Enteritidis str. EC20090641 plasmid pSE9-641, complete sequence	NA	2008	Canada: Alberta	taxon:1412453	NA	chicken	chicken-abbatoir-Sporadic	NA	genomic DNA	Enteritidis	enterica	NA	NA	type: 13	NA	NA	NA	NA	NA	NA	NA	NA	NA	NA	NA	NA	NA	NA	NA	NA	NA	NA	NA	NA	NA	NA
1	Salmonella enterica subsp. enterica serovar Enteritidis EC20120002	KT317612.1	pSE12-2	circular	59363	Bacteria	Proteobacteria	Gammaproteobacteria	Enterobacterales	Enterobacteriaceae	Salmonella	Salmonella enterica	Salmonella enterica subsp. enterica serovar Enteritidis strain EC20120002 plasmid pSE12-2, complete sequence	NA	2012	Canada	taxon:149539	NA	NA	Chicken	NA	genomic DNA	Enteritidis	enterica	NA	NA	type: Phage type 8	NA	NA	NA	NA	NA	NA	NA	NA	NA	NA	NA	NA	NA	NA	NA	NA	NA	NA	NA	NA	NA	NA
1	Salmonella enterica subsp. enterica serovar Enteritidis str. EC20120005 EC20120005	KT317613.1	pSE12-5	circular	59372	Bacteria	Proteobacteria	Gammaproteobacteria	Enterobacterales	Enterobacteriaceae	Salmonella	Salmonella enterica	Salmonella enterica subsp. enterica serovar Enteritidis str. EC20120005 plasmid pSE12-5, complete sequence	NA	2011	Canada: Ontario	taxon:1412468	NA	NA	Broiler	NA	genomic DNA	Enteritidis	enterica	NA	NA	type: 13a	NA	NA	NA	NA	NA	NA	NA	NA	NA	NA	NA	NA	NA	NA	NA	NA	NA	NA	NA	NA	NA	NA
1	Shigella dysenteriae 80-547	KT754160.1	p80-547	circular	129841	Bacteria	Proteobacteria	Gammaproteobacteria	Enterobacterales	Enterobacteriaceae	Shigella	Shigella dysenteriae	Shigella dysenteriae strain 80-547 plasmid p80-547, complete sequence	NA	NA	NA	taxon:622	NA	NA	NA	NA	genomic DNA	NA	NA	NA	NA	NA	NA	NA	NA	NA	NA	NA	NA	NA	NA	NA	NA	NA	NA	NA	NA	NA	NA	NA	NA	NA	NA	NA
1	Shigella dysenteriae 1 CAR10	KT754161.1	pCAR10	circular	83692	Bacteria	Proteobacteria	Gammaproteobacteria	Enterobacterales	Enterobacteriaceae	Shigella	Shigella dysenteriae	Shigella dysenteriae 1 strain CAR10 plasmid pCAR10, complete sequence	NA	NA	NA	taxon:984897	NA	NA	NA	NA	genomic DNA	NA	NA	NA	NA	NA	NA	NA	NA	NA	NA	NA	NA	NA	NA	NA	NA	NA	NA	NA	NA	NA	NA	NA	NA	NA	NA	NA
1	Shigella dysenteriae 1 3099-85	KT754164.1	p3099-85	circular	111227	Bacteria	Proteobacteria	Gammaproteobacteria	Enterobacterales	Enterobacteriaceae	Shigella	Shigella dysenteriae	Shigella dysenteriae 1 strain 3099-85 plasmid p3099-85, complete sequence	NA	NA	NA	taxon:984897	NA	NA	NA	NA	genomic DNA	NA	NA	NA	NA	NA	NA	NA	NA	NA	NA	NA	NA	NA	NA	NA	NA	NA	NA	NA	NA	NA	NA	NA	NA	NA	NA	NA
1	Klebsiella pneumoniae subsp. pneumoniae 240-BG	KT852335.1	kpn240-BG	circular	76980	Bacteria	Proteobacteria	Gammaproteobacteria	Enterobacterales	Enterobacteriaceae	Klebsiella	Klebsiella pneumoniae	Klebsiella pneumoniae subsp. pneumoniae strain 240-BG plasmid kpn240-BG, complete sequence	NA	NA	Bulgaria	taxon:72407	NA	Homo sapiens	NA	NA	genomic DNA	NA	pneumoniae	NA	NA	NA	NA	NA	NA	NA	NA	NA	NA	NA	NA	NA	NA	NA	NA	NA	NA	NA	NA	NA	NA	NA	NA	NA
1	Klebsiella pneumoniae Kpn235	KT852336.1	Kpn235-BG	circular	76365	Bacteria	Proteobacteria	Gammaproteobacteria	Enterobacterales	Enterobacteriaceae	Klebsiella	Klebsiella pneumoniae	Klebsiella pneumoniae strain Kpn235 plasmid Kpn235-BG, complete sequence	NA	NA	NA	taxon:573	NA	NA	NA	NA	genomic DNA	NA	NA	NA	NA	NA	NA	NA	NA	NA	NA	NA	NA	NA	NA	NA	NA	NA	NA	NA	NA	NA	NA	NA	NA	NA	NA	NA
1	Escherichia coli HNEC55	KT879914.1	pHNEC55	circular	81498	Bacteria	Proteobacteria	Gammaproteobacteria	Enterobacterales	Enterobacteriaceae	Escherichia	Escherichia coli	Escherichia coli strain HNEC55 plasmid pHNEC55, complete sequence	NA	NA	NA	taxon:562	NA	NA	NA	NA	genomic DNA	NA	NA	NA	NA	NA	NA	NA	NA	NA	NA	NA	NA	NA	NA	NA	NA	NA	NA	NA	NA	NA	NA	NA	NA	NA	NA	NA
1	Klebsiella pneumoniae I11	KT896504.1	pKPSH11	circular	186474	Bacteria	Proteobacteria	Gammaproteobacteria	Enterobacterales	Enterobacteriaceae	Klebsiella	Klebsiella pneumoniae	Klebsiella pneumoniae strain I11 plasmid pKPSH11, complete sequence	Eddie cytryn Lab	NA	NA	taxon:573	NA	NA	Shafdan Dan Region Wastewater Treatment and Reclamation Project site	NA	genomic RNA	NA	NA	NA	NA	NA	NA	NA	NA	NA	NA	NA	NA	NA	NA	NA	NA	NA	NA	NA	NA	NA	NA	NA	NA	NA	NA	NA
1	Escherichia coli FAM22321	KU288634.1	pFAM22321	circular	78962	Bacteria	Proteobacteria	Gammaproteobacteria	Enterobacterales	Enterobacteriaceae	Escherichia	Escherichia coli	Escherichia coli strain FAM22321 plasmid pFAM22321, complete sequence	NA	NA	NA	taxon:562	NA	NA	NA	NA	genomic DNA	NA	NA	NA	NA	NA	NA	NA	NA	NA	NA	NA	NA	NA	NA	NA	NA	NA	NA	NA	NA	NA	NA	NA	NA	NA	NA	NA
1	Escherichia coli BK33689	KU295133.1	pBK33689	circular	115706	Bacteria	Proteobacteria	Gammaproteobacteria	Enterobacterales	Enterobacteriaceae	Escherichia	Escherichia coli	Escherichia coli strain BK33689 plasmid pBK33689, complete sequence	NA	NA	USA	taxon:562	NA	NA	respiratory tract	NA	genomic DNA	NA	NA	NA	NA	NA	NA	NA	NA	NA	NA	NA	NA	NA	NA	NA	NA	NA	NA	NA	NA	NA	NA	NA	NA	NA	NA	NA
1	Escherichia coli 11.3-R3	KU664810.1	pCERC5	circular	142359	Bacteria	Proteobacteria	Gammaproteobacteria	Enterobacterales	Enterobacteriaceae	Escherichia	Escherichia coli	Escherichia coli strain 11.3-R3 plasmid pCERC5, complete sequence	NA	NA	NA	taxon:562	NA	Homo sapiens	feces	NA	genomic DNA	NA	NA	NA	NA	commensal ST131	NA	NA	NA	NA	NA	NA	NA	NA	NA	NA	NA	NA	NA	NA	NA	NA	NA	NA	NA	NA	NA	NA
1	Klebsiella pneumoniae K47-25	KU665642.1	pG12-KPC-2	circular	111926	Bacteria	Proteobacteria	Gammaproteobacteria	Enterobacterales	Enterobacteriaceae	Klebsiella	Klebsiella pneumoniae	Klebsiella pneumoniae strain K47-25 plasmid pG12-KPC-2, complete sequence	NA	NA	NA	taxon:573	NA	NA	NA	NA	genomic DNA	NA	NA	NA	NA	NA	NA	NA	NA	NA	NA	NA	NA	NA	NA	NA	NA	NA	NA	NA	NA	NA	NA	NA	NA	NA	NA	NA
1	Citrobacter freundii AC2901	KU987452.1	AC2901	circular	74385	Bacteria	Proteobacteria	Gammaproteobacteria	Enterobacterales	Enterobacteriaceae	Citrobacter	Citrobacter freundii	Citrobacter freundii strain AC2901 plasmid AC2901, complete sequence	NA	NA	NA	taxon:546	NA	NA	clinical settings	NA	genomic DNA	NA	NA	NA	NA	WE-0290	NA	NA	NA	NA	NA	NA	NA	NA	NA	NA	NA	NA	NA	NA	NA	NA	NA	NA	NA	NA	NA	NA
1	Klebsiella pneumoniae 05K0261	KU987453.1	F5111	circular	85862	Bacteria	Proteobacteria	Gammaproteobacteria	Enterobacterales	Enterobacteriaceae	Klebsiella	Klebsiella pneumoniae	Klebsiella pneumoniae strain 05K0261 plasmid F5111, complete sequence	NA	NA	NA	taxon:573	NA	NA	clinical settings	NA	genomic DNA	NA	NA	NA	NA	NA	NA	NA	NA	NA	NA	NA	NA	NA	NA	NA	NA	NA	NA	NA	NA	NA	NA	NA	NA	NA	NA	NA
1	Shigella sonnei 183660	KX008967.1	p183660	circular	88976	Bacteria	Proteobacteria	Gammaproteobacteria	Enterobacterales	Enterobacteriaceae	Shigella	Shigella sonnei	Shigella sonnei strain 183660 plasmid p183660, complete sequence	NA	NA	United Kingdom: London	taxon:624	NA	NA	NA	NA	genomic DNA	NA	NA	NA	NA	NA	NA	NA	NA	NA	NA	NA	NA	NA	NA	NA	NA	NA	NA	NA	NA	NA	NA	NA	NA	NA	NA	NA
1	Escherichia coli H226B	KX129784.1	pH226B	circular	209401	Bacteria	Proteobacteria	Gammaproteobacteria	Enterobacterales	Enterobacteriaceae	Escherichia	Escherichia coli	Escherichia coli strain H226B plasmid pH226B, complete sequence	NA	NA	NA	taxon:562	NA	NA	NA	NA	genomic DNA	NA	NA	NA	NA	NA	NA	NA	NA	NA	NA	NA	NA	NA	NA	NA	NA	NA	NA	NA	NA	NA	NA	NA	NA	NA	NA	NA
1	Escherichia coli HNEC46	KX503323.1	PHNEC46	circular	74046	Bacteria	Proteobacteria	Gammaproteobacteria	Enterobacterales	Enterobacteriaceae	Escherichia	Escherichia coli	Escherichia coli strain HNEC46 plasmid PHNEC46, complete sequence	NA	NA	NA	taxon:562	NA	NA	NA	NA	genomic DNA	NA	NA	NA	NA	NA	NA	NA	NA	NA	NA	NA	NA	NA	NA	NA	NA	NA	NA	NA	NA	NA	NA	NA	NA	NA	NA	NA
1	Shigella boydii 2246	KX646543.1	p2246-CTXM	circular	111559	Bacteria	Proteobacteria	Gammaproteobacteria	Enterobacterales	Enterobacteriaceae	Shigella	Shigella boydii	Shigella boydii strain 2246 plasmid p2246-CTXM, complete sequence	NA	NA	NA	taxon:621	NA	NA	NA	NA	genomic DNA	NA	NA	NA	NA	NA	NA	NA	NA	NA	NA	NA	NA	NA	NA	NA	NA	NA	NA	NA	NA	NA	NA	NA	NA	NA	NA	NA
1	Enterobacter cloacae N14-0444	KX786187.1	pIMI-6	circular	165469	Bacteria	Proteobacteria	Gammaproteobacteria	Enterobacterales	Enterobacteriaceae	Enterobacter	Enterobacter cloacae	Enterobacter cloacae strain N14-0444 plasmid pIMI-6, complete sequence	NA	NA	Canada	taxon:550	NA	NA	NA	NA	genomic DNA	NA	NA	NA	NA	NA	NA	NA	NA	NA	NA	NA	NA	NA	NA	NA	NA	NA	NA	NA	NA	NA	NA	NA	NA	NA	NA	NA
1	Escherichia coli O55:H7 122262	KX808482.1	unnamed	circular	66173	Bacteria	Proteobacteria	Gammaproteobacteria	Enterobacterales	Enterobacteriaceae	Escherichia	Escherichia coli	Escherichia coli O55:H7 strain 122262 plasmid, complete sequence	NA	NA	NA	taxon:244320	NA	Homo sapiens	NA	NA	genomic DNA	NA	NA	NA	NA	clinical sample	NA	NA	O55:H7	NA	NA	NA	NA	NA	NA	NA	NA	NA	NA	NA	NA	NA	NA	NA	NA	NA	NA	NA
1	Salmonella enterica subsp. enterica serovar Typhi Ty004	KX833209.1	pTy004_01	circular	108998	Bacteria	Proteobacteria	Gammaproteobacteria	Enterobacterales	Enterobacteriaceae	Salmonella	Salmonella enterica	Salmonella enterica subsp. enterica serovar Typhi strain Ty004 plasmid pTy004_01, complete sequence	AFIRMS	1973	Thailand	taxon:90370	NA	NA	NA	NA	genomic DNA	Typhi	enterica	NA	NA	NA	NA	NA	NA	NA	NA	NA	NA	NA	NA	NA	NA	NA	NA	NA	NA	NA	NA	NA	NA	NA	NA	NA
1	Enterobacter cloacae N13-1531	KX858825.1	pIMI-5	circular	89970	Bacteria	Proteobacteria	Gammaproteobacteria	Enterobacterales	Enterobacteriaceae	Enterobacter	Enterobacter cloacae	Enterobacter cloacae strain N13-1531 plasmid pIMI-5, complete sequence	NA	NA	Canada	taxon:550	NA	NA	NA	NA	genomic DNA	NA	NA	NA	NA	NA	NA	NA	NA	NA	NA	NA	NA	NA	NA	NA	NA	NA	NA	NA	NA	NA	NA	NA	NA	NA	NA	NA
1	Klebsiella variicola H152460787	KX868552.1	pJF-787	circular	77843	Bacteria	Proteobacteria	Gammaproteobacteria	Enterobacterales	Enterobacteriaceae	Klebsiella	Klebsiella variicola	Klebsiella variicola strain H152460787 plasmid pJF-787, complete sequence	NA	NA	United Kingdom	taxon:244366	NA	Homo sapiens	NA	NA	genomic DNA	NA	NA	NA	NA	NA	NA	NA	NA	NA	NA	NA	NA	NA	NA	NA	NA	NA	NA	NA	NA	NA	NA	NA	NA	NA	NA	NA
1	Escherichia coli 14.3-R4	KY007017.1	pCERC9	circular	135661	Bacteria	Proteobacteria	Gammaproteobacteria	Enterobacterales	Enterobacteriaceae	Escherichia	Escherichia coli	Escherichia coli strain 14.3-R4 plasmid pCERC9, complete sequence	NA	NA	NA	taxon:562	NA	Homo sapiens	feces	NA	genomic DNA	NA	NA	NA	NA	commensal strain	NA	NA	NA	NA	NA	NA	NA	NA	NA	NA	NA	NA	NA	NA	NA	NA	NA	NA	NA	NA	NA	NA
1	Klebsiella pneumoniae Kpn-431cz	KY020154.1	pKpn-431cz	circular	142876	Bacteria	Proteobacteria	Gammaproteobacteria	Enterobacterales	Enterobacteriaceae	Klebsiella	Klebsiella pneumoniae	Klebsiella pneumoniae strain Kpn-431, plasmid pKPN-431cz, complete sequence	NA	NA	NA	taxon:573	NA	NA	NA	NA	genomic DNA	NA	NA	NA	NA	NA	NA	NA	NA	NA	NA	NA	NA	NA	NA	NA	NA	NA	NA	NA	NA	NA	NA	NA	NA	NA	NA	NA
1	Klebsiella pneumoniae Kp_48	KY271403.1	pKpQIL-307_48	linear	116499	Bacteria	Proteobacteria	Gammaproteobacteria	Enterobacterales	Enterobacteriaceae	Klebsiella	Klebsiella pneumoniae	Klebsiella pneumoniae strain Kp_48 plasmid pKpQIL-307_48, complete sequence	NA	NA	NA	taxon:573	NA	NA	NA	NA	genomic DNA	NA	NA	NA	NA	NA	NA	NA	NA	NA	NA	NA	NA	NA	NA	NA	NA	NA	NA	NA	NA	NA	NA	NA	NA	NA	NA	NA
1	Klebsiella pneumoniae Kp-48	KY271404.1	pKPN3-307_typeA	circular	227989	Bacteria	Proteobacteria	Gammaproteobacteria	Enterobacterales	Enterobacteriaceae	Klebsiella	Klebsiella pneumoniae	Klebsiella pneumoniae strain Kp-48 plasmid pKPN3-307_typeA, complete sequence	NA	NA	NA	taxon:573	NA	NA	NA	NA	genomic DNA	NA	NA	NA	NA	NA	NA	NA	NA	NA	NA	NA	NA	NA	NA	NA	NA	NA	NA	NA	NA	NA	NA	NA	NA	NA	NA	NA
1	Klebsiella pneumoniae H150820806	KY271406.1	pKPN3-307_TypeC	linear	212319	Bacteria	Proteobacteria	Gammaproteobacteria	Enterobacterales	Enterobacteriaceae	Klebsiella	Klebsiella pneumoniae	Klebsiella pneumoniae strain H150820806 plasmid pKPN3-307_TypeC, complete sequence	NA	NA	NA	taxon:573	NA	NA	NA	NA	genomic DNA	NA	NA	NA	NA	NA	NA	NA	NA	NA	NA	NA	NA	NA	NA	NA	NA	NA	NA	NA	NA	NA	NA	NA	NA	NA	NA	NA
1	Klebsiella pneumoniae CIV-4	KY271407.1	pKPN3-307_typeD	linear	116325	Bacteria	Proteobacteria	Gammaproteobacteria	Enterobacterales	Enterobacteriaceae	Klebsiella	Klebsiella pneumoniae	Klebsiella pneumoniae strain CIV-4 plasmid pKPN3-307_typeD, complete sequence	NA	NA	NA	taxon:573	NA	NA	NA	NA	genomic DNA	NA	NA	NA	NA	NA	NA	NA	NA	NA	NA	NA	NA	NA	NA	NA	NA	NA	NA	NA	NA	NA	NA	NA	NA	NA	NA	NA
1	Klebsiella pneumoniae ST709	KY288024.1	pCC1410-2	circular	82841	Bacteria	Proteobacteria	Gammaproteobacteria	Enterobacterales	Enterobacteriaceae	Klebsiella	Klebsiella pneumoniae	Klebsiella pneumoniae strain ST709 plasmid pCC1410-2, complete sequence	NA	NA	NA	taxon:573	NA	NA	NA	NA	genomic DNA	NA	NA	NA	NA	plasmid carrying NDM-5 gene	NA	NA	NA	NA	NA	NA	NA	NA	NA	NA	NA	NA	NA	NA	NA	NA	NA	NA	NA	NA	NA	NA
1	Escherichia coli FAM21805	KY416992.1	unnamed	circular	114916	Bacteria	Proteobacteria	Gammaproteobacteria	Enterobacterales	Enterobacteriaceae	Escherichia	Escherichia coli	Escherichia coli strain FAM21805 plasmid, complete sequence	NA	NA	NA	taxon:562	NA	NA	raw milk cheese	NA	genomic DNA	NA	NA	NA	NA	NA	NA	NA	NA	NA	NA	NA	NA	NA	NA	NA	NA	NA	NA	NA	NA	NA	NA	NA	NA	NA	NA	NA
1	Klebsiella pneumoniae INF167	KY454639.1	INF167_p0001	circular	164992	Bacteria	Proteobacteria	Gammaproteobacteria	Enterobacterales	Enterobacteriaceae	Klebsiella	Klebsiella pneumoniae	Klebsiella pneumoniae strain INF167 plasmid INF167_p0001, complete sequence	NA	2013	Australia	taxon:573	NA	NA	urine	NA	genomic DNA	NA	NA	NA	NA	NA	NA	NA	NA	NA	NA	NA	NA	NA	NA	NA	NA	NA	NA	NA	NA	NA	NA	NA	NA	NA	NA	NA
1	Shigella sonnei SH15sh99	KY471628.1	pSH15sh99	circular	104285	Bacteria	Proteobacteria	Gammaproteobacteria	Enterobacterales	Enterobacteriaceae	Shigella	Shigella sonnei	Shigella sonnei strain SH15sh99 plasmid pSH15sh99, complete sequence	NA	2015	China	taxon:624	NA	NA	Drinking water	NA	genomic DNA	NA	NA	NA	NA	Guangxi province	NA	NA	NA	NA	NA	NA	NA	NA	NA	NA	NA	NA	NA	NA	NA	NA	NA	NA	NA	NA	NA	NA
1	Shigella sonnei SH15sh105	KY471629.1	pSH15sh104	circular	104285	Bacteria	Proteobacteria	Gammaproteobacteria	Enterobacterales	Enterobacteriaceae	Shigella	Shigella sonnei	Shigella sonnei strain SH15sh105 plasmid pSH15sh104, complete sequence	NA	2015	China	taxon:624	NA	NA	patient feces	NA	genomic DNA	NA	NA	NA	NA	Guangxi province	NA	NA	NA	NA	NA	NA	NA	NA	NA	NA	NA	NA	NA	NA	NA	NA	NA	NA	NA	NA	NA	NA
1	Escherichia coli Mbl488	KY565558.1	pMbl488	circular	101065	Bacteria	Proteobacteria	Gammaproteobacteria	Enterobacterales	Enterobacteriaceae	Escherichia	Escherichia coli	Escherichia coli strain Mbl488 plasmid pMbl488, complete sequence	NA	NA	Switzerland	taxon:562	NA	NA	chicken retail meat	NA	genomic DNA	NA	NA	NA	NA	NA	NA	NA	NA	NA	NA	NA	NA	NA	NA	NA	NA	NA	NA	NA	NA	NA	NA	NA	NA	NA	NA	NA
1	Klebsiella aerogenes N15-1247	KY680213.1	pN151247-1	circular	60083	Bacteria	Proteobacteria	Gammaproteobacteria	Enterobacterales	Enterobacteriaceae	Klebsiella	Klebsiella aerogenes	Klebsiella aerogenes strain N15-1247 plasmid pN151247-1, complete sequence	NA	NA	Canada	taxon:548	NA	NA	shrimp	NA	genomic DNA	NA	NA	NA	NA	shrimp imported from Bangladesh	NA	NA	NA	NA	NA	NA	NA	NA	NA	NA	NA	NA	NA	NA	NA	NA	NA	NA	NA	NA	NA	NA
1	Escherichia coli Mbl536	KY689635.1	pMbl536	circular	100230	Bacteria	Proteobacteria	Gammaproteobacteria	Enterobacterales	Enterobacteriaceae	Escherichia	Escherichia coli	Escherichia coli strain Mbl536 plasmid pMbl536, complete sequence	NA	NA	Switzerland	taxon:562	NA	NA	retail chicken meat	NA	genomic DNA	NA	NA	NA	NA	mcr-1 plasmid	NA	NA	NA	NA	NA	NA	NA	NA	NA	NA	NA	NA	NA	NA	NA	NA	NA	NA	NA	NA	NA	NA
1	Escherichia coli pAA-ST131	KY706108.1	ESBL20150001	circular	142630	Bacteria	Proteobacteria	Gammaproteobacteria	Enterobacterales	Enterobacteriaceae	Escherichia	Escherichia coli	Escherichia coli strain pAA-ST131 plasmid ESBL20150001, complete sequence	NA	NA	NA	taxon:562	NA	NA	blood	NA	genomic DNA	NA	NA	NA	NA	NA	NA	NA	NA	NA	NA	NA	NA	NA	NA	NA	NA	NA	NA	NA	NA	NA	NA	NA	NA	NA	NA	NA
1	Klebsiella pneumoniae M16-13	KY751925.1	pM16-13	circular	111951	Bacteria	Proteobacteria	Gammaproteobacteria	Enterobacterales	Enterobacteriaceae	Klebsiella	Klebsiella pneumoniae	Klebsiella pneumoniae strain M16-13 plasmid pM16-13, complete sequence	NA	NA	NA	taxon:573	NA	NA	NA	NA	genomic DNA	NA	NA	NA	NA	NA	NA	NA	NA	NA	NA	NA	NA	NA	NA	NA	NA	NA	NA	NA	NA	NA	NA	NA	NA	NA	NA	NA
1	Shigella flexneri Y RC960	KY848295.1	pRC960-1	circular	75231	Bacteria	Proteobacteria	Gammaproteobacteria	Enterobacterales	Enterobacteriaceae	Shigella	Shigella flexneri	Shigella flexneri Y strain RC960 plasmid pRC960-1, complete sequence	NA	2009	China	taxon:424720	NA	pig	stool	NA	genomic DNA	NA	NA	NA	NA	NA	NA	NA	y	NA	NA	NA	NA	NA	NA	NA	NA	NA	NA	NA	NA	NA	NA	NA	NA	NA	NA	NA
1	Escherichia coli SH21G	KY865320.1	pEC295cfr	circular	67077	Bacteria	Proteobacteria	Gammaproteobacteria	Enterobacterales	Enterobacteriaceae	Escherichia	Escherichia coli	Escherichia coli strain SH21G plasmid pEC295cfr, complete sequence	NA	NA	China	taxon:562	NA	Pig	feces	NA	genomic DNA	NA	NA	NA	NA	NA	NA	NA	NA	NA	NA	NA	NA	NA	NA	NA	NA	NA	NA	NA	NA	NA	NA	NA	NA	NA	NA	NA
1	Escherichia coli CH292B	KY865321.1	pECB11	circular	92545	Bacteria	Proteobacteria	Gammaproteobacteria	Enterobacterales	Enterobacteriaceae	Escherichia	Escherichia coli	Escherichia coli strain CH292B plasmid pECB11, complete sequence	NA	NA	China	taxon:562	NA	Chicken	feces	NA	genomic DNA	NA	NA	NA	NA	NA	NA	NA	NA	NA	NA	NA	NA	NA	NA	NA	NA	NA	NA	NA	NA	NA	NA	NA	NA	NA	NA	NA
1	Escherichia coli DH286F	KY865322.1	pECF12	circular	77822	Bacteria	Proteobacteria	Gammaproteobacteria	Enterobacterales	Enterobacteriaceae	Escherichia	Escherichia coli	Escherichia coli strain DH286F plasmid pECF12, complete sequence	NA	NA	China	taxon:562	NA	Chicken	feces	NA	genomic DNA	NA	NA	NA	NA	NA	NA	NA	NA	NA	NA	NA	NA	NA	NA	NA	NA	NA	NA	NA	NA	NA	NA	NA	NA	NA	NA	NA
1	Klebsiella pneumoniae ST17 Kp848	LM994717.1	pKp848CTX	circular	182204	Bacteria	Proteobacteria	Gammaproteobacteria	Enterobacterales	Enterobacteriaceae	Klebsiella	Klebsiella pneumoniae	Klebsiella pneumoniae plasmid pKp848CTX, complete sequence	NA	NA	NA	taxon:573	NA	NA	NA	NA	genomic DNA	NA	NA	NA	NA	multi-resistance IncFIIk plasmid from Klebsiella penumoniae ST17 outbreak strain Kp848, blaCTX-M-15, blaTEM, AAC(3)-II	NA	NA	NA	NA	NA	NA	NA	NA	NA	NA	NA	NA	NA	NA	NA	NA	NA	NA	NA	NA	NA	NA
1	Shigella flexneri SF7955	LN624486.1	pKSR100	circular	73047	Bacteria	Proteobacteria	Gammaproteobacteria	Enterobacterales	Enterobacteriaceae	Shigella	Shigella flexneri	Shigella flexneri plasmid pKSR100, strain SF7955, complete sequence	NA	NA	NA	taxon:623	NA	NA	NA	NA	genomic DNA	NA	NA	NA	NA	NA	NA	NA	NA	NA	NA	NA	NA	NA	NA	NA	NA	NA	NA	NA	NA	NA	NA	NA	NA	NA	NA	NA
1	Klebsiella pneumoniae 397Kp	LN897474.2	p397Kp	circular	76863	Bacteria	Proteobacteria	Gammaproteobacteria	Enterobacterales	Enterobacteriaceae	Klebsiella	Klebsiella pneumoniae	Klebsiella pneumoniae p397Kp plasmid, complete sequence	NA	NA	NA	taxon:573	NA	Homo sapiens	NA	NA	genomic DNA	NA	NA	NA	NA	NA	NA	NA	NA	NA	NA	NA	NA	NA	NA	NA	NA	NA	NA	NA	NA	NA	NA	NA	NA	NA	NA	NA
1	Klebsiella pneumoniae 477kp	LN897475.2	p477Kp	circular	74768	Bacteria	Proteobacteria	Gammaproteobacteria	Enterobacterales	Enterobacteriaceae	Klebsiella	Klebsiella pneumoniae	Klebsiella pneumoniae p477Kp plasmid, complete sequence	NA	NA	NA	taxon:573	NA	Homo sapiens	NA	NA	genomic DNA	NA	NA	NA	NA	NA	NA	NA	NA	NA	NA	NA	NA	NA	NA	NA	NA	NA	NA	NA	NA	NA	NA	NA	NA	NA	NA	NA
1	Escherichia coli 473	LO017736.1	pRCS52	circular	124392	Bacteria	Proteobacteria	Gammaproteobacteria	Enterobacterales	Enterobacteriaceae	Escherichia	Escherichia coli	Escherichia coli str. 473 plasmid pRCS52, complete genome	NA	NA	NA	taxon:562	NA	NA	NA	NA	genomic DNA	NA	NA	NA	NA	NA	NA	NA	NA	NA	NA	NA	NA	NA	NA	NA	NA	NA	NA	NA	NA	NA	NA	NA	NA	NA	NA	NA
1	Escherichia coli 690	LO017738.1	pRCS57	circular	143225	Bacteria	Proteobacteria	Gammaproteobacteria	Enterobacterales	Enterobacteriaceae	Escherichia	Escherichia coli	Escherichia coli str. 690 plasmid pRCS57, complete genome	NA	NA	NA	taxon:562	NA	NA	NA	NA	genomic DNA	NA	NA	NA	NA	NA	NA	NA	NA	NA	NA	NA	NA	NA	NA	NA	NA	NA	NA	NA	NA	NA	NA	NA	NA	NA	NA	NA
1	Klebsiella pneumoniae O6CO7	LT009688.1	pIT-06C07	circular	166484	Bacteria	Proteobacteria	Gammaproteobacteria	Enterobacterales	Enterobacteriaceae	Klebsiella	Klebsiella pneumoniae	Klebsiella pneumoniae plasmid pIT-06C07, strain O6CO7, complete sequence	NA	NA	NA	taxon:573	NA	NA	NA	NA	genomic DNA	NA	NA	NA	NA	NA	NA	NA	NA	NA	NA	NA	NA	NA	NA	NA	NA	NA	NA	NA	NA	NA	NA	NA	NA	NA	NA	NA
1	Klebsiella pneumoniae CMUL78	LT576116.1	pRmtH	linear	114208	Bacteria	Proteobacteria	Gammaproteobacteria	Enterobacterales	Enterobacteriaceae	Klebsiella	Klebsiella pneumoniae	Klebsiella pneumoniae plasmid pRmtH, complete sequence, strain CMUL78	NA	NA	Lebanon	taxon:573	NA	NA	NA	NA	genomic DNA	NA	NA	NA	NA	NA	NA	NA	NA	NA	NA	NA	NA	NA	NA	NA	NA	NA	NA	NA	NA	NA	NA	NA	NA	NA	NA	NA
1	Klebsiella pneumoniae 18ES	MF042350.1	pNDM_18ES	circular	110432	Bacteria	Proteobacteria	Gammaproteobacteria	Enterobacterales	Enterobacteriaceae	Klebsiella	Klebsiella pneumoniae	Klebsiella pneumoniae strain 18ES plasmid pNDM_18ES, complete sequence	Targu-Mures Hospital	41578	Romania	taxon:573	NA	Homo sapiens	aspiration bronchial	46.54245 N 24.55747 E	genomic DNA	NA	NA	NA	NA	NDM-1 harboring plasmid; OU:ROM_NDM 18ES	NA	NA	NA	NA	NA	NA	NA	NA	NA	NA	NA	NA	NA	NA	NA	NA	NA	NA	NA	NA	NA	NA
1	Serratia marcescens 12TM	MF042351.1	pNDM_12TM	circular	119046	Bacteria	Proteobacteria	Gammaproteobacteria	Enterobacterales	Yersiniaceae	Serratia	Serratia marcescens	Serratia marcescens strain 12TM plasmid pNDM_12TM, complete sequence	Targu-Mures Hospital	41934	Romania	taxon:615	NA	Homo sapiens	pharyngeal secretions	46.54245 N 24.55747 E	genomic DNA	NA	NA	NA	NA	NDM-1 harboring plasmid; OU:ROM_NDM 12TM	NA	NA	NA	NA	NA	NA	NA	NA	NA	NA	NA	NA	NA	NA	NA	NA	NA	NA	NA	NA	NA	NA
1	Serratia marcescens 4TM	MF042352.1	pNDM_4TM	circular	119047	Bacteria	Proteobacteria	Gammaproteobacteria	Enterobacterales	Yersiniaceae	Serratia	Serratia marcescens	Serratia marcescens strain 4TM plasmid pNDM_4TM, complete sequence	Targu-Mures Hospital	2015-05-02	Romania	taxon:615	NA	Homo sapiens	fecal	46.54245 N 24.55747 E	genomic DNA	NA	NA	NA	NA	NDM-1 harboring plasmid; OU:ROM_NDM 4TM	NA	NA	NA	NA	NA	NA	NA	NA	NA	NA	NA	NA	NA	NA	NA	NA	NA	NA	NA	NA	NA	NA
1	Klebsiella pneumoniae 1TM	MF042353.1	pNDM_1TM	circular	120406	Bacteria	Proteobacteria	Gammaproteobacteria	Enterobacterales	Enterobacteriaceae	Klebsiella	Klebsiella pneumoniae	Klebsiella pneumoniae strain 1TM plasmid pNDM_1TM, complete sequence	Targu-Mures Hospital	42027	Romania	taxon:573	NA	Homo sapiens	fecal	46.54245 N 24.55747 E	genomic DNA	NA	NA	NA	NA	NDM-1 harboring plasmid; OU:ROM_NDM 1TM	NA	NA	NA	NA	NA	NA	NA	NA	NA	NA	NA	NA	NA	NA	NA	NA	NA	NA	NA	NA	NA	NA
1	Klebsiella pneumoniae 6TM	MF042354.1	pNDM_6TM	circular	120078	Bacteria	Proteobacteria	Gammaproteobacteria	Enterobacterales	Enterobacteriaceae	Klebsiella	Klebsiella pneumoniae	Klebsiella pneumoniae strain 6TM plasmid pNDM_6TM, complete sequence	Targu-Mures Hospital	42074	Romania	taxon:573	NA	Homo sapiens	fecal	46.54245 N 24.55747 E	genomic DNA	NA	NA	NA	NA	NDM-1 harboring plasmid; OU:ROM_NDM 6TM	NA	NA	NA	NA	NA	NA	NA	NA	NA	NA	NA	NA	NA	NA	NA	NA	NA	NA	NA	NA	NA	NA
1	Klebsiella michiganensis testName	MF042355.1	pKOX_NDM	circular	110781	Bacteria	Proteobacteria	Gammaproteobacteria	Enterobacterales	Enterobacteriaceae	Klebsiella	Klebsiella michiganensis	Klebsiella michiganensis strain testName plasmid pKOX_NDM, complete sequence	test centre	41275	Romania	taxon:1134687	NA	Homo sapiens	fecal	46.54245 N 24.55747 E	genomic DNA	NA	NA	NA	NA	NDM1; OU:ROM_NDM:testName	NA	NA	NA	NA	NA	NA	NA	NA	NA	NA	NA	NA	NA	NA	NA	NA	NA	NA	NA	NA	NA	NA
1	Enterobacter cloacae 20ES	MF042356.1	pNDM_20ES	circular	110766	Bacteria	Proteobacteria	Gammaproteobacteria	Enterobacterales	Enterobacteriaceae	Enterobacter	Enterobacter cloacae	Enterobacter cloacae strain 20ES plasmid pNDM_20ES, complete sequence	Targu-Mures Hospital	41482	Romania	taxon:550	NA	Homo sapiens	blood culture	46.54245 N 24.55747 E	genomic DNA	NA	NA	NA	NA	NDM-1 harboring plasmid; OU:ROM_NDM:20ES	NA	NA	NA	NA	NA	NA	NA	NA	NA	NA	NA	NA	NA	NA	NA	NA	NA	NA	NA	NA	NA	NA
1	Serratia marcescens 9580	MF042357.1	pNDM_9580	circular	105614	Bacteria	Proteobacteria	Gammaproteobacteria	Enterobacterales	Yersiniaceae	Serratia	Serratia marcescens	Serratia marcescens strain 9580 plasmid pNDM_9580, complete sequence	Cluj-Napoca hospital	2015-05-08	Romania	taxon:615	NA	Homo sapiens	urine	46.76667 N 23.6 E	genomic DNA	NA	NA	NA	NA	NDM-1 harboring plasmid; OU:ROM_NDM:9580	NA	NA	NA	NA	NA	NA	NA	NA	NA	NA	NA	NA	NA	NA	NA	NA	NA	NA	NA	NA	NA	NA
1	Enterobacter cloacae 22ES	MF042358.1	pNDM_22ES	circular	100393	Bacteria	Proteobacteria	Gammaproteobacteria	Enterobacterales	Enterobacteriaceae	Enterobacter	Enterobacter cloacae	Enterobacter cloacae strain 22ES plasmid pNDM_22ES, complete sequence	Targu-Mures Hospital	41575	Romania	taxon:550	NA	Homo sapiens	pus - surgical wound	46.54245 N 24.55747 E	genomic DNA	NA	NA	NA	NA	NDM-1 harboring plasmid; OU:ROM_NDM:22ES	NA	NA	NA	NA	NA	NA	NA	NA	NA	NA	NA	NA	NA	NA	NA	NA	NA	NA	NA	NA	NA	NA
1	Serratia marcescens 7209	MF042359.1	pNDM_7209	circular	87593	Bacteria	Proteobacteria	Gammaproteobacteria	Enterobacterales	Yersiniaceae	Serratia	Serratia marcescens	Serratia marcescens strain 7209 plasmid pNDM_7209, complete sequence	Cluj-Napoca hospital	41361	Romania	taxon:615	NA	Homo sapiens	urine	46.76667 N 23.6 E	genomic DNA	NA	NA	NA	NA	NDM-1 harboring plasmid; OU:ROM_NDM:7209	NA	NA	NA	NA	NA	NA	NA	NA	NA	NA	NA	NA	NA	NA	NA	NA	NA	NA	NA	NA	NA	NA
1	Klebsiella pneumoniae 205880	MF144193.1	p205880-NR1	circular	108037	Bacteria	Proteobacteria	Gammaproteobacteria	Enterobacterales	Enterobacteriaceae	Klebsiella	Klebsiella pneumoniae	Klebsiella pneumoniae strain 205880 plasmid p205880-NR1, complete sequence	NA	NA	China	taxon:573	NA	NA	NA	NA	genomic DNA	NA	NA	NA	NA	NA	NA	NA	NA	NA	NA	NA	NA	NA	NA	NA	NA	NA	NA	NA	NA	NA	NA	NA	NA	NA	NA	NA
1	Escherichia coli 3-S1R	MF156268.1	pCERC10	linear	86242	Bacteria	Proteobacteria	Gammaproteobacteria	Enterobacterales	Enterobacteriaceae	Escherichia	Escherichia coli	Escherichia coli strain 3-S1R plasmid pCERC10, complete sequence	NA	NA	NA	taxon:562	NA	Homo sapiens (healthy adult)	feces	NA	genomic DNA	NA	NA	NA	NA	commensal ST95 strain	NA	NA	NA	NA	NA	NA	NA	NA	NA	NA	NA	NA	NA	NA	NA	NA	NA	NA	NA	NA	NA	NA
1	Escherichia coli BTR	MF156697.1	pBTR-CTXM	circular	144948	Bacteria	Proteobacteria	Gammaproteobacteria	Enterobacterales	Enterobacteriaceae	Escherichia	Escherichia coli	Escherichia coli strain BTR plasmid pBTR-CTXM, complete sequence	NA	NA	NA	taxon:562	NA	NA	NA	NA	genomic DNA	NA	NA	NA	NA	NA	NA	NA	NA	NA	NA	NA	NA	NA	NA	NA	NA	NA	NA	NA	NA	NA	NA	NA	NA	NA	NA	NA
1	Escherichia coli 6028078	MF156713.1	p28078-NDM	circular	131441	Bacteria	Proteobacteria	Gammaproteobacteria	Enterobacterales	Enterobacteriaceae	Escherichia	Escherichia coli	Escherichia coli strain 06028078 plasmid p28078-NDM, complete sequence	NA	NA	China	taxon:562	NA	NA	NA	NA	genomic DNA	NA	NA	NA	NA	NA	NA	NA	NA	NA	NA	NA	NA	NA	NA	NA	NA	NA	NA	NA	NA	NA	NA	NA	NA	NA	NA	NA
1	Enterobacter cloacae A1137	MF190369.1	pA1137	circular	68973	Bacteria	Proteobacteria	Gammaproteobacteria	Enterobacterales	Enterobacteriaceae	Enterobacter	Enterobacter cloacae	Enterobacter cloacae strain A1137 plasmid pA1137, complete sequence	NA	NA	China	taxon:550	NA	NA	NA	NA	genomic DNA	NA	NA	NA	NA	NA	NA	NA	NA	NA	NA	NA	NA	NA	NA	NA	NA	NA	NA	NA	NA	NA	NA	NA	NA	NA	NA	NA
1	Klebsiella pneumoniae SB4816	MF363048.1	pSB4816	circular	66129	Bacteria	Proteobacteria	Gammaproteobacteria	Enterobacterales	Enterobacteriaceae	Klebsiella	Klebsiella pneumoniae	Klebsiella pneumoniae strain SB4816 plasmid pSB4816, complete sequence	NA	NA	France	taxon:573	NA	NA	Horse genital tract	NA	genomic DNA	NA	NA	NA	NA	NA	NA	NA	NA	NA	NA	NA	NA	NA	NA	NA	NA	NA	NA	NA	NA	NA	NA	NA	NA	NA	NA	NA
1	Escherichia coli J53	MF370216.1	pOX38-Gen	circular	59705	Bacteria	Proteobacteria	Gammaproteobacteria	Enterobacterales	Enterobacteriaceae	Escherichia	Escherichia coli	Escherichia coli strain J53 plasmid pOX38-Gen, complete sequence	NA	NA	NA	taxon:562	NA	NA	NA	NA	genomic DNA	NA	NA	NA	NA	NA	NA	NA	NA	NA	NA	NA	NA	NA	NA	NA	NA	NA	NA	NA	NA	NA	NA	NA	NA	NA	NA	NA
1	Klebsiella pneumoniae Kpn-35963cz	MG252894.1	pKpn-35963cz	circular	161324	Bacteria	Proteobacteria	Gammaproteobacteria	Enterobacterales	Enterobacteriaceae	Klebsiella	Klebsiella pneumoniae	Klebsiella pneumoniae strain Kpn-35963cz plasmid pKpn-35963cz, complete sequence	NA	NA	NA	taxon:573	NA	NA	NA	NA	genomic DNA	NA	NA	NA	NA	NDM-1-encoding plasmid	NA	NA	NA	NA	NA	NA	NA	NA	NA	NA	NA	NA	NA	NA	NA	NA	NA	NA	NA	NA	NA	NA
1	Escherichia coli SDX5C138	MG271839.1	pHNSD138-1	circular	103506	Bacteria	Proteobacteria	Gammaproteobacteria	Enterobacterales	Enterobacteriaceae	Escherichia	Escherichia coli	Escherichia coli strain SDX5C138 plasmid pHNSD138-1, complete sequence	NA	NA	NA	taxon:562	NA	NA	chicken	NA	genomic DNA	NA	NA	NA	NA	NA	NA	NA	NA	NA	NA	NA	NA	NA	NA	NA	NA	NA	NA	NA	NA	NA	NA	NA	NA	NA	NA	NA
1	Shigella sonnei SH262-2	MG299128.1	pSH262-2	circular	109845	Bacteria	Proteobacteria	Gammaproteobacteria	Enterobacterales	Enterobacteriaceae	Shigella	Shigella sonnei	Shigella sonnei strain SH262-2 plasmid pSH262-2, complete sequence	Shaofu Qiu	2016	China	taxon:624	NA	Homo sapiens	NA	24.5 N 108.26 E	genomic DNA	NA	NA	NA	NA	NA	NA	NA	NA	NA	NA	NA	NA	NA	NA	NA	NA	NA	NA	NA	NA	NA	NA	NA	NA	NA	NA	NA
1	Shigella sonnei SH271-2	MG299131.1	pSH271-2	circular	109845	Bacteria	Proteobacteria	Gammaproteobacteria	Enterobacterales	Enterobacteriaceae	Shigella	Shigella sonnei	Shigella sonnei strain SH271-2 plasmid pSH271-2, complete sequence	Shaofu Qiu	2016	China	taxon:624	NA	NA	water	24.5 N 108.26 E	genomic DNA	NA	NA	NA	NA	NA	NA	NA	NA	NA	NA	NA	NA	NA	NA	NA	NA	NA	NA	NA	NA	NA	NA	NA	NA	NA	NA	NA
1	Shigella sonnei SH272-2	MG299133.1	pSH272-2	circular	109845	Bacteria	Proteobacteria	Gammaproteobacteria	Enterobacterales	Enterobacteriaceae	Shigella	Shigella sonnei	Shigella sonnei strain SH272-2 plasmid pSH272-2, complete sequence	Shaofu Qiu	2016	China	taxon:624	NA	Homo sapiens	NA	24.5 N 108.26 E	genomic DNA	NA	NA	NA	NA	NA	NA	NA	NA	NA	NA	NA	NA	NA	NA	NA	NA	NA	NA	NA	NA	NA	NA	NA	NA	NA	NA	NA
1	Shigella sonnei SH284-2	MG299147.1	pSH284-2	circular	109845	Bacteria	Proteobacteria	Gammaproteobacteria	Enterobacterales	Enterobacteriaceae	Shigella	Shigella sonnei	Shigella sonnei strain SH284-2 plasmid pSH284-2, complete sequence	Shaofu Qiu	2016	China	taxon:624	NA	Homo sapiens	NA	24.5 N 108.26 E	genomic DNA	NA	NA	NA	NA	NA	NA	NA	NA	NA	NA	NA	NA	NA	NA	NA	NA	NA	NA	NA	NA	NA	NA	NA	NA	NA	NA	NA
1	Shigella sonnei SH287-2	MG299151.1	pSH287-2	circular	109845	Bacteria	Proteobacteria	Gammaproteobacteria	Enterobacterales	Enterobacteriaceae	Shigella	Shigella sonnei	Shigella sonnei strain SH287-2 plasmid pSH287-2, complete sequence	Shaofu Qiu	2016	China	taxon:624	NA	Homo sapiens	NA	24.5 N 108.26 E	genomic DNA	NA	NA	NA	NA	NA	NA	NA	NA	NA	NA	NA	NA	NA	NA	NA	NA	NA	NA	NA	NA	NA	NA	NA	NA	NA	NA	NA
1	Escherichia coli AMA1416	MG462728.1	pAMA1416	circular	190059	Bacteria	Proteobacteria	Gammaproteobacteria	Enterobacterales	Enterobacteriaceae	Escherichia	Escherichia coli	Escherichia coli strain AMA1416 plasmid pAMA1416, complete sequence	NA	NA	NA	taxon:562	NA	Homo sapiens	NA	NA	genomic DNA	NA	NA	NA	NA	NA	NA	NA	NA	NA	NA	NA	NA	NA	NA	NA	NA	NA	NA	NA	NA	NA	NA	NA	NA	NA	NA	NA
1	Escherichia coli AMA1742	MG462729.1	pAMA1742	circular	110787	Bacteria	Proteobacteria	Gammaproteobacteria	Enterobacterales	Enterobacteriaceae	Escherichia	Escherichia coli	Escherichia coli strain AMA1742 plasmid pAMA1742, complete sequence	NA	NA	NA	taxon:562	NA	Homo sapiens	NA	NA	genomic DNA	NA	NA	NA	NA	NA	NA	NA	NA	NA	NA	NA	NA	NA	NA	NA	NA	NA	NA	NA	NA	NA	NA	NA	NA	NA	NA	NA
1	Escherichia coli 16-50	MG515250.1	pNDM-EC16-50	circular	95724	Bacteria	Proteobacteria	Gammaproteobacteria	Enterobacterales	Enterobacteriaceae	Escherichia	Escherichia coli	Escherichia coli strain 16-50 plasmid pNDM-EC16-50, complete sequence	NA	NA	China	taxon:562	NA	NA	NA	NA	genomic DNA	NA	NA	NA	NA	NA	NA	NA	NA	NA	NA	NA	NA	NA	NA	NA	NA	NA	NA	NA	NA	NA	NA	NA	NA	NA	NA	NA
1	Escherichia coli EC013	MG545909.1	pEC013	circular	118495	Bacteria	Proteobacteria	Gammaproteobacteria	Enterobacterales	Enterobacteriaceae	Escherichia	Escherichia coli	Escherichia coli strain EC013 plasmid pEC013, complete sequence	NA	NA	NA	taxon:562	NA	chicken	NA	NA	genomic DNA	NA	NA	NA	NA	NA	NA	NA	NA	NA	NA	NA	NA	NA	NA	NA	NA	NA	NA	NA	NA	NA	NA	NA	NA	NA	NA	NA
1	Escherichia coli LN310P	MG677985.1	pEC12	circular	70158	Bacteria	Proteobacteria	Gammaproteobacteria	Enterobacterales	Enterobacteriaceae	Escherichia	Escherichia coli	Escherichia coli strain LN310P plasmid pEC12, complete sequence	NA	NA	China	taxon:562	NA	Pig	feces	NA	genomic DNA	NA	NA	NA	NA	NA	NA	NA	NA	NA	NA	NA	NA	NA	NA	NA	NA	NA	NA	NA	NA	NA	NA	NA	NA	NA	NA	NA
1	Klebsiella pneumoniae UR15381	MG700548.1	pUJ-1KPC	circular	111335	Bacteria	Proteobacteria	Gammaproteobacteria	Enterobacterales	Enterobacteriaceae	Klebsiella	Klebsiella pneumoniae	Klebsiella pneumoniae strain UR15381 plasmid pUJ-1KPC, complete sequence	Jena University Hosptial	2015-08-04	Germany	taxon:573	NA	Homo sapiens	urine	NA	genomic DNA	NA	NA	NA	NA	pkpQIL-like plasmid	C. Brandt	NA	NA	NA	NA	NA	NA	NA	NA	NA	NA	NA	NA	NA	NA	NA	NA	NA	NA	NA	NA	NA
1	Klebsiella pneumoniae st015256/1	MG700549.1	pUJ-83KPC	circular	97971	Bacteria	Proteobacteria	Gammaproteobacteria	Enterobacterales	Enterobacteriaceae	Klebsiella	Klebsiella pneumoniae	Klebsiella pneumoniae strain st015256/1 plasmid pUJ-83KPC, complete sequence	Jena University Hosptial	42943	Germany	taxon:573	NA	Homo sapiens	rectal swab	NA	genomic DNA	NA	NA	NA	NA	pkpQIL-like plasmid	C. Brandt	NA	NA	NA	NA	NA	NA	NA	NA	NA	NA	NA	NA	NA	NA	NA	NA	NA	NA	NA	NA	NA
1	Klebsiella pneumoniae st015788/2	MG700550.1	pUJ-84KPC	circular	116344	Bacteria	Proteobacteria	Gammaproteobacteria	Enterobacterales	Enterobacteriaceae	Klebsiella	Klebsiella pneumoniae	Klebsiella pneumoniae strain st015788/2 plasmid pUJ-84KPC, complete sequence	Jena University Hosptial	2017-08-02	Germany	taxon:573	NA	Homo sapiens	rectal swab	NA	genomic DNA	NA	NA	NA	NA	pkpQIL-like plasmid	C. Brandt	NA	NA	NA	NA	NA	NA	NA	NA	NA	NA	NA	NA	NA	NA	NA	NA	NA	NA	NA	NA	NA
1	Klebsiella pneumoniae KP91	MG736312.1	pKP91	circular	95983	Bacteria	Proteobacteria	Gammaproteobacteria	Enterobacterales	Enterobacteriaceae	Klebsiella	Klebsiella pneumoniae	Klebsiella pneumoniae strain KP91 plasmid pKP91, complete sequence	NA	NA	China	taxon:573	NA	pig	feces	NA	genomic DNA	NA	NA	NA	NA	NA	NA	NA	NA	NA	NA	NA	NA	NA	NA	NA	NA	NA	NA	NA	NA	NA	NA	NA	NA	NA	NA	NA
1	Escherichia coli 11011	MG764548.1	p11011-fosA	circular	217419	Bacteria	Proteobacteria	Gammaproteobacteria	Enterobacterales	Enterobacteriaceae	Escherichia	Escherichia coli	Escherichia coli strain 11011 plasmid p11011-fosA, complete sequence	NA	NA	China	taxon:562	NA	NA	NA	NA	genomic DNA	NA	NA	NA	NA	NA	NA	NA	NA	NA	NA	NA	NA	NA	NA	NA	NA	NA	NA	NA	NA	NA	NA	NA	NA	NA	NA	NA
1	Escherichia coli 1107	MG825385.1	p1107-IncFIB	circular	111455	Bacteria	Proteobacteria	Gammaproteobacteria	Enterobacterales	Enterobacteriaceae	Escherichia	Escherichia coli	Escherichia coli strain 1107 plasmid p1107-IncFIB, complete sequence	NA	NA	NA	taxon:562	NA	NA	chicken	NA	genomic DNA	NA	NA	NA	NA	NA	MALDI-TOF	NA	NA	NA	NA	NA	NA	NA	NA	NA	NA	NA	NA	NA	NA	NA	NA	NA	NA	NA	NA	NA
1	Salmonella enterica subsp. enterica serovar London Sa128	MG870194.1	pSa128	circular	111940	Bacteria	Proteobacteria	Gammaproteobacteria	Enterobacterales	Enterobacteriaceae	Salmonella	Salmonella enterica	Salmonella enterica subsp. enterica serovar London strain Sa128 plasmid pSa128, complete sequence	NA	2015	China: Shenzhen	taxon:149390	NA	NA	pork	NA	genomic DNA	London	enterica	NA	NA	NA	NA	NA	NA	NA	NA	NA	NA	NA	NA	NA	NA	NA	NA	NA	NA	NA	NA	NA	NA	NA	NA	NA
1	Salmonella sp. Sa4	MG874042.1	pSa4-CIP	circular	237130	Bacteria	Proteobacteria	Gammaproteobacteria	Enterobacterales	Enterobacteriaceae	Salmonella	Salmonella sp.	Salmonella sp. strain Sa4 plasmid pSa4-CIP, complete sequence	NA	41810	NA	taxon:599	NA	NA	meat	NA	genomic DNA	NA	NA	NA	NA	NA	NA	NA	NA	NA	NA	NA	NA	NA	NA	NA	NA	NA	NA	NA	NA	NA	NA	NA	NA	NA	NA	NA
1	Salmonella sp. Sa63	MG874043.1	pSa63-CIP	circular	112943	Bacteria	Proteobacteria	Gammaproteobacteria	Enterobacterales	Enterobacteriaceae	Salmonella	Salmonella sp.	Salmonella sp. strain Sa63 plasmid pSa63-CIP, complete sequence	NA	NA	NA	taxon:599	NA	NA	meat	NA	genomic DNA	NA	NA	NA	NA	NA	NA	NA	NA	NA	NA	NA	NA	NA	NA	NA	NA	NA	NA	NA	NA	NA	NA	NA	NA	NA	NA	NA
1	Salmonella sp. Sa76	MG874044.1	pSa76-CIP	circular	104666	Bacteria	Proteobacteria	Gammaproteobacteria	Enterobacterales	Enterobacteriaceae	Salmonella	Salmonella sp.	Salmonella sp. strain Sa76 plasmid pSa76-CIP, complete sequence	NA	NA	China	taxon:599	NA	NA	meat	NA	genomic DNA	NA	NA	NA	NA	NA	NA	NA	NA	NA	NA	NA	NA	NA	NA	NA	NA	NA	NA	NA	NA	NA	NA	NA	NA	NA	NA	NA
1	Escherichia coli O157:H7 str. Sakai Sakai	NC_002128.1	pO157	circular	92721	Bacteria	Proteobacteria	Gammaproteobacteria	Enterobacterales	Enterobacteriaceae	Escherichia	Escherichia coli	Escherichia coli O157:H7 str. Sakai plasmid pO157, complete sequence	NA	NA	NA	taxon:386585	NA	NA	NA	NA	genomic DNA	O157:H7	NA	NA	NA	RIMD 0509952 is a strain of enterohemorrhagic E. coli, EHEC O157:H7	NA	NA	NA	NA	NA	NA	NA	NA	NA	NA	RIMD 0509952	NA	NA	NA	NA	NA	NA	NA	NA	NA	NA	NA
1	Salmonella enterica OU7025	AY517905.1	pOU1113	circular	80156	Bacteria	Proteobacteria	Gammaproteobacteria	Enterobacterales	Enterobacteriaceae	Salmonella	Salmonella enterica	Salmonella enterica strain OU7025 plasmid pOU1113, complete sequence	NA	NA	NA	taxon:28901	NA	NA	NA	NA	genomic DNA	Dublin	NA	NA	NA	SD-Fasta; virulence plasmid	NA	NA	NA	NA	NA	NA	NA	NA	NA	NA	NA	NA	NA	NA	NA	NA	NA	NA	NA	NA	NA	NA
1	Escherichia coli CA28	CP009232.1	pCA28	circular	172280	Bacteria	Proteobacteria	Gammaproteobacteria	Enterobacterales	Enterobacteriaceae	Escherichia	Escherichia coli	Escherichia coli strain CA28 plasmid pCA28, complete sequence	NA	NA	NA	taxon:562	NA	NA	NA	NA	genomic DNA	NA	NA	NA	NA	NA	NA	NA	NA	NA	NA	NA	NA	NA	NA	NA	NA	NA	NA	NA	NA	NA	NA	NA	NA	NA	NA	NA
1	Shigella dysenteriae 69-3818	CP026779.1	unnamed2	circular	202417	Bacteria	Proteobacteria	Gammaproteobacteria	Enterobacterales	Enterobacteriaceae	Shigella	Shigella dysenteriae	Shigella dysenteriae strain 69-3818 plasmid unnamed2, complete sequence	NA	NA	NA	taxon:622	NA	NA	NA	NA	genomic DNA	NA	NA	NA	NA	NA	NA	NA	1	NA	NA	NA	NA	NA	NA	NA	NA	NA	NA	NA	NA	NA	NA	NA	NA	NA	NA	NA
1	Escherichia coli L8	GU371928.1	pEC_L8	circular	118525	Bacteria	Proteobacteria	Gammaproteobacteria	Enterobacterales	Enterobacteriaceae	Escherichia	Escherichia coli	Escherichia coli plasmid pEC_L8, complete sequence	NA	NA	NA	taxon:562	NA	Homo sapiens	NA	NA	genomic DNA	NA	NA	NA	NA	clinical isolate	NA	NA	NA	NA	NA	NA	NA	NA	NA	NA	NA	NA	NA	NA	NA	NA	NA	NA	NA	NA	NA	NA
1	Escherichia coli O104:H21 94-3024	KM085450.1	pO104_H21	circular	161448	Bacteria	Proteobacteria	Gammaproteobacteria	Enterobacterales	Enterobacteriaceae	Escherichia	Escherichia coli	Escherichia coli O104:H21 strain 94-3024 plasmid pO104_H21, complete sequence	NA	NA	NA	taxon:1335302	NA	NA	NA	NA	genomic DNA	NA	NA	NA	NA	NA	NA	NA	O104:H21	NA	NA	NA	NA	NA	NA	NA	NA	NA	NA	NA	NA	NA	NA	NA	NA	NA	NA	NA
1	Salmonella enterica subsp. enterica serovar Typhimurium str. LT2 LT2	NC_003277.2	pSLT	circular	93933	Bacteria	Proteobacteria	Gammaproteobacteria	Enterobacterales	Enterobacteriaceae	Salmonella	Salmonella enterica	Salmonella enterica subsp. enterica serovar Typhimurium str. LT2 plasmid pSLT, complete sequence	NA	NA	NA	taxon:99287	NA	NA	NA	NA	genomic DNA	Typhimurium	enterica	NA	NA	NA	NA	SGSC:1412	NA	NA	NA	NA	NA	NA	NA	NA	NA	NA	NA	NA	NA	NA	NA	NA	NA	NA	NA	NA
1	Yersinia pestis KIM10+ KIM10+	NC_004838.1	pMT-1	circular	100990	Bacteria	Proteobacteria	Gammaproteobacteria	Enterobacterales	Yersiniaceae	Yersinia	Yersinia pestis	Yersinia pestis KIM10+ plasmid pMT-1, complete sequence	NA	NA	NA	taxon:187410	NA	NA	NA	NA	genomic DNA	NA	NA	NA	NA	NA	NA	NA	NA	NA	NA	NA	NA	NA	NA	NA	NA	NA	NA	NA	NA	NA	NA	NA	NA	NA	NA	NA
1	Escherichia coli DIJ1	NC_008460.1	pO86A1	circular	120730	Bacteria	Proteobacteria	Gammaproteobacteria	Enterobacterales	Enterobacteriaceae	Escherichia	Escherichia coli	Escherichia coli plasmid pO86A1, complete sequence	NA	NA	Japan	taxon:562	NA	NA	NA	NA	genomic DNA	NA	NA	NA	NA	pO86A1 is a Tn5-inserted derivative of adherence plasmid pO86A in strain DIJ1.	NA	NA	O86:H-	NA	NA	NA	NA	NA	NA	NA	NA	NA	NA	NA	NA	NA	NA	NA	NA	NA	NA	NA
1	Enterobacter sp. 638 638	NC_009425.1	pENTE01	circular	157749	Bacteria	Proteobacteria	Gammaproteobacteria	Enterobacterales	Enterobacteriaceae	Enterobacter	Enterobacter sp. 638	Enterobacter sp. 638 plasmid pENTE01, complete sequence	NA	NA	NA	taxon:399742	NA	NA	NA	NA	genomic DNA	NA	NA	NA	NA	NA	NA	NA	NA	NA	NA	NA	NA	NA	NA	NA	NA	NA	NA	NA	NA	NA	NA	NA	NA	NA	NA	NA
1	Escherichia coli 3072/96	NC_009602.1	pSFO157	circular	121239	Bacteria	Proteobacteria	Gammaproteobacteria	Enterobacterales	Enterobacteriaceae	Escherichia	Escherichia coli	Escherichia coli plasmid pSFO157, complete sequence	NA	NA	NA	taxon:562	NA	NA	NA	NA	genomic DNA	NA	NA	NA	NA	enterohemorrhagic; EHEC; sorbitol-fermenting	NA	NA	O157:H-	NA	NA	NA	NA	NA	NA	NA	NA	NA	NA	NA	NA	NA	NA	NA	NA	NA	NA	NA
1	Salmonella enterica subsp. enterica serovar Choleraesuis OU7519	NC_010119.1	pOU7519	circular	127212	Bacteria	Proteobacteria	Gammaproteobacteria	Enterobacterales	Enterobacteriaceae	Salmonella	Salmonella enterica	Salmonella enterica subsp. enterica serovar Choleraesuis plasmid pOU7519, complete sequence	NA	NA	NA	taxon:119912	NA	NA	NA	NA	genomic DNA	Choleraesuis	enterica	NA	NA	hybrid of pSCV50 and pSC138	NA	NA	NA	NA	NA	NA	NA	NA	NA	NA	NA	NA	NA	NA	NA	NA	NA	NA	NA	NA	NA	NA
1	Escherichia coli S88 S88	NC_011747.1	pECOS88	circular	133853	Bacteria	Proteobacteria	Gammaproteobacteria	Enterobacterales	Enterobacteriaceae	Escherichia	Escherichia coli	Escherichia coli str. S88 plasmid pECOS88, complete genome	NA	NA	NA	taxon:585035	NA	NA	NA	NA	genomic DNA	NA	NA	NA	NA	NA	NA	NA	NA	NA	NA	NA	NA	NA	NA	NA	NA	NA	NA	NA	NA	NA	NA	NA	NA	NA	NA	NA
1	Escherichia coli LF82 LF82	NC_011917.1	plLF82	circular	108379	Bacteria	Proteobacteria	Gammaproteobacteria	Enterobacterales	Enterobacteriaceae	Escherichia	Escherichia coli	Escherichia coli LF82 plasmid plLF82, complete sequence	NA	NA	NA	taxon:591946	NA	NA	NA	NA	genomic DNA	NA	NA	NA	NA	NA	NA	NA	NA	NA	NA	NA	NA	NA	NA	NA	NA	NA	NA	NA	NA	NA	NA	NA	NA	NA	NA	NA
1	Salmonella enterica subsp. enterica serovar Paratyphi C str. RKS4594 RKS4594	NC_012124.1	pSPCV	circular	55414	Bacteria	Proteobacteria	Gammaproteobacteria	Enterobacterales	Enterobacteriaceae	Salmonella	Salmonella enterica	Salmonella enterica subsp. enterica serovar Paratyphi C strain RKS4594 plasmid pSPCV, complete sequence	NA	NA	NA	taxon:476213	NA	NA	NA	NA	genomic DNA	Paratyphi C	enterica	NA	NA	NA	NA	NA	NA	NA	NA	NA	NA	NA	NA	NA	NA	NA	NA	NA	NA	NA	NA	NA	NA	NA	NA	NA
1	Escherichia coli O157:H7 str. TW14359 TW14359	NC_013010.1	pO157	circular	94601	Bacteria	Proteobacteria	Gammaproteobacteria	Enterobacterales	Enterobacteriaceae	Escherichia	Escherichia coli	Escherichia coli O157:H7 str. TW14359 plasmid pO157, complete sequence	NA	NA	NA	taxon:544404	NA	NA	NA	NA	genomic DNA	NA	NA	NA	NA	NA	NA	NA	O157:H7	NA	NA	NA	NA	NA	NA	NA	NA	NA	NA	NA	NA	NA	NA	NA	NA	NA	NA	NA
1	Escherichia coli D	NC_013121.1	pEK516	circular	64471	Bacteria	Proteobacteria	Gammaproteobacteria	Enterobacterales	Enterobacteriaceae	Escherichia	Escherichia coli	Escherichia coli plasmid pEK516, complete sequence	NA	NA	NA	taxon:562	NA	NA	NA	NA	genomic DNA	NA	NA	NA	NA	UK epidemic CTX-M-producing strain (PFGE-defined); MLST-defined ST131 lineage; very similar to plasmid pC15-1	NA	NA	NA	NA	EO516	NA	NA	NA	NA	NA	NA	NA	NA	NA	NA	NA	NA	NA	NA	NA	NA	NA
1	Escherichia coli ETEC H10407 H10407	NC_013507.1	pEntH10407	circular	67094	Bacteria	Proteobacteria	Gammaproteobacteria	Enterobacterales	Enterobacteriaceae	Escherichia	Escherichia coli	Escherichia coli ETEC H10407 plasmid pEntH10407, complete sequence	NA	NA	NA	taxon:316401	NA	NA	NA	NA	genomic DNA	NA	NA	NA	NA	NA	NA	NA	NA	NA	NA	NA	NA	NA	NA	NA	NA	NA	NA	NA	NA	NA	NA	NA	NA	NA	NA	NA
1	Escherichia coli O55:H7 str. CB9615 CB9615	NC_013942.1	pO55	circular	66001	Bacteria	Proteobacteria	Gammaproteobacteria	Enterobacterales	Enterobacteriaceae	Escherichia	Escherichia coli	Escherichia coli O55:H7 str. CB9615 plasmid pO55, complete sequence	NA	NA	Germany	taxon:701177	NA	Homo sapiens	infant with diarrhea	NA	genomic DNA	NA	NA	NA	NA	ST11	NA	NA	O55:H7	NA	NA	NA	NA	NA	NA	NA	NA	NA	NA	NA	NA	NA	NA	NA	NA	NA	NA	NA
1	Enterobacter cloacae EcWSU1 EcWSU1	NC_016515.1	pEcWSU1_A	circular	63653	Bacteria	Proteobacteria	Gammaproteobacteria	Enterobacterales	Enterobacteriaceae	Enterobacter	Enterobacter cloacae	Enterobacter cloacae EcWSU1 plasmid pEcWSU1_A, complete sequence	NA	NA	NA	taxon:1045856	NA	NA	NA	NA	genomic DNA	NA	NA	NA	NA	NA	NA	NA	NA	NA	NA	NA	NA	NA	NA	NA	NA	NA	NA	NA	NA	NA	NA	NA	NA	NA	NA	NA
1	Salmonella enterica subsp. enterica serovar Typhi str. P-stx-12 P-stx-12	NC_016825.1	unnamed	circular	181431	Bacteria	Proteobacteria	Gammaproteobacteria	Enterobacterales	Enterobacteriaceae	Salmonella	Salmonella enterica	Salmonella enterica subsp. enterica serovar Typhi str. P-stx-12 plasmid, complete sequence	NA	NA	India	taxon:1132507	NA	Homo sapiens	typhoid carrier	NA	genomic DNA	Typhi	enterica	NA	NA	NA	NA	NA	NA	NA	NA	NA	NA	NA	NA	NA	NA	NA	NA	NA	NA	NA	NA	NA	NA	NA	NA	NA
1	Salmonella enterica subsp. enterica serovar Typhimurium str. 14028S 14028S	NC_016855.1	unnamed	circular	93832	Bacteria	Proteobacteria	Gammaproteobacteria	Enterobacterales	Enterobacteriaceae	Salmonella	Salmonella enterica	Salmonella enterica subsp. enterica serovar Typhimurium str. 14028S plasmid, complete sequence	NA	NA	NA	taxon:588858	NA	NA	NA	NA	genomic DNA	Typhimurium	enterica	NA	NA	NA	NA	NA	NA	NA	NA	NA	NA	NA	NA	NA	NA	NA	NA	NA	NA	NA	NA	NA	NA	NA	NA	NA
1	Salmonella enterica subsp. enterica serovar Typhimurium str. UK-1 UK-1	NC_016864.1	pSTUK-100	circular	93277	Bacteria	Proteobacteria	Gammaproteobacteria	Enterobacterales	Enterobacteriaceae	Salmonella	Salmonella enterica	Salmonella enterica subsp. enterica serovar Typhimurium str. UK-1 plasmid pSTUK-100, complete sequence	NA	NA	NA	taxon:990282	NA	NA	NA	NA	genomic DNA	Typhimurium	enterica	NA	NA	NA	NA	NA	NA	NA	NA	NA	NA	NA	NA	NA	NA	NA	NA	NA	NA	NA	NA	NA	NA	NA	NA	NA
1	Salmonella enterica subsp. enterica serovar Typhimurium str. 798 798	NC_017054.1	p798_93	circular	93877	Bacteria	Proteobacteria	Gammaproteobacteria	Enterobacterales	Enterobacteriaceae	Salmonella	Salmonella enterica	Salmonella enterica subsp. enterica serovar Typhimurium str. 798 plasmid p798_93, complete sequence	NA	NA	NA	taxon:1008297	NA	porcine	NA	NA	genomic DNA	Typhimurium	enterica	NA	NA	NA	NA	NA	NA	NA	NA	NA	NA	NA	NA	NA	NA	NA	NA	NA	NA	NA	NA	NA	NA	NA	NA	NA
1	Escherichia coli 042 42	NC_017627.1	pAA	circular	113346	Bacteria	Proteobacteria	Gammaproteobacteria	Enterobacterales	Enterobacteriaceae	Escherichia	Escherichia coli	Escherichia coli 042 plasmid pAA complete sequence	NA	NA	NA	taxon:216592	NA	NA	NA	NA	genomic DNA	NA	NA	NA	NA	NA	NA	NA	NA	NA	NA	NA	NA	NA	NA	NA	NA	NA	NA	NA	NA	NA	NA	NA	NA	NA	NA	NA
1	Salmonella enterica subsp. enterica serovar Typhimurium str. SL1344 SL1344	NC_017720.1	pSLT_SL1344	circular	93842	Bacteria	Proteobacteria	Gammaproteobacteria	Enterobacterales	Enterobacteriaceae	Salmonella	Salmonella enterica	Salmonella enterica subsp. enterica serovar Typhimurium str. SL1344 plasmid pSLT_SL1344 complete sequence	NA	NA	NA	taxon:216597	NA	NA	NA	NA	genomic DNA	Typhimurium	enterica	NA	NA	NA	NA	NA	NA	NA	NA	NA	NA	NA	NA	NA	NA	NA	NA	NA	NA	NA	NA	NA	NA	NA	NA	NA
1	Escherichia coli F18+ EC2173	NC_018998.1	pTC1	circular	91019	Bacteria	Proteobacteria	Gammaproteobacteria	Enterobacterales	Enterobacteriaceae	Escherichia	Escherichia coli	Escherichia coli F18+ plasmid pTC1, complete sequence	NA	NA	NA	taxon:488477	NA	NA	NA	NA	genomic DNA	NA	NA	NA	NA	NA	NA	NA	NA	NA	NA	NA	NA	NA	NA	NA	NA	NA	NA	NA	NA	NA	NA	NA	NA	NA	NA	NA
1	Salmonella enterica subsp. enterica serovar Enteritidis str. LA5 LA5	NC_019002.1	pSLA5	circular	59374	Bacteria	Proteobacteria	Gammaproteobacteria	Enterobacterales	Enterobacteriaceae	Salmonella	Salmonella enterica	Salmonella enterica subsp. enterica serovar Enteritidis str. LA5 pSLA5 plasmid complete sequence	NA	NA	NA	taxon:1147754	NA	NA	NA	NA	genomic DNA	Enteritidis	enterica	NA	NA	NA	NA	NA	NA	NA	NA	NA	NA	NA	NA	NA	NA	NA	NA	NA	NA	NA	NA	NA	NA	NA	NA	NA
1	Escherichia coli 7A8	NC_019073.1	pHN7A8	circular	76878	Bacteria	Proteobacteria	Gammaproteobacteria	Enterobacterales	Enterobacteriaceae	Escherichia	Escherichia coli	Escherichia coli plasmid pHN7A8, complete sequence	NA	NA	NA	taxon:562	NA	dog	NA	NA	genomic DNA	NA	NA	NA	NA	NA	NA	NA	NA	NA	NA	NA	NA	NA	NA	NA	NA	NA	NA	NA	NA	NA	NA	NA	NA	NA	NA	NA
1	Escherichia coli GUE	NC_019089.1	pGUE-NDM	circular	87021	Bacteria	Proteobacteria	Gammaproteobacteria	Enterobacterales	Enterobacteriaceae	Escherichia	Escherichia coli	Escherichia coli plasmid pGUE-NDM, complete sequence	NA	NA	NA	taxon:562	NA	NA	skin	NA	genomic DNA	NA	NA	NA	NA	NA	NA	NA	NA	NA	NA	NA	NA	NA	NA	NA	NA	NA	NA	NA	NA	NA	NA	NA	NA	NA	NA	NA
1	Salmonella enterica subsp. indica SARC14	NC_019126.1	pSARC14-41	circular	43577	Bacteria	Proteobacteria	Gammaproteobacteria	Enterobacterales	Enterobacteriaceae	Salmonella	Salmonella enterica	Salmonella enterica subsp. indica plasmid pSARC14-41, complete sequence	NA	1978	NA	taxon:59207	NA	NA	NA	NA	genomic DNA	NA	indica	NA	NA	NA	NA	NA	NA	NA	NA	NA	NA	NA	NA	NA	NA	NA	NA	NA	NA	NA	NA	NA	NA	NA	NA	NA
1	Klebsiella pneumoniae p39SLMT	NC_019152.1	pSLMT	circular	21138	Bacteria	Proteobacteria	Gammaproteobacteria	Enterobacterales	Enterobacteriaceae	Klebsiella	Klebsiella pneumoniae	Klebsiella pneumoniae plasmid pSLMT, complete sequence	NA	NA	NA	taxon:573	NA	NA	NA	NA	genomic DNA	NA	NA	NA	NA	NA	NA	NA	NA	NA	NA	NA	NA	NA	NA	NA	NA	NA	NA	NA	NA	NA	NA	NA	NA	NA	NA	NA
1	Salmonella enterica subsp. enterica serovar Bareilly str. CFSAN000189 CFSAN000189	NC_021817.1	unnamed	circular	78193	Bacteria	Proteobacteria	Gammaproteobacteria	Enterobacterales	Enterobacteriaceae	Salmonella	Salmonella enterica	Salmonella enterica subsp. enterica serovar Bareilly str. CFSAN000189 plasmid unnamed, complete sequence	NA	2003-05-13	NA	taxon:1173427	NA	NA	Shrimp, Frozen Raw	NA	genomic DNA	Bareilly	enterica	NA	NA	NA	NA	NA	NA	NA	NA	NA	NA	NA	NA	NA	NA	NA	NA	NA	NA	NA	NA	NA	NA	NA	NA	NA
1	Salmonella bongori N268-08 N268-08	NC_021871.1	RM1	circular	89986	Bacteria	Proteobacteria	Gammaproteobacteria	Enterobacterales	Enterobacteriaceae	Salmonella	Salmonella bongori	Salmonella bongori N268-08 plasmid RM1, complete sequence	NA	2008	Switzerland	taxon:1197719	NA	NA	NA	NA	genomic DNA	Salmonella bongori N268-08	NA	NA	NA	NA	NA	NA	NA	NA	NA	NA	NA	NA	NA	NA	NA	NA	NA	NA	NA	NA	NA	NA	NA	NA	NA	NA
1	Salmonella enterica subsp. enterica serovar Typhimurium str. DT104 DT104	NC_022570.1	II	circular	94034	Bacteria	Proteobacteria	Gammaproteobacteria	Enterobacterales	Enterobacteriaceae	Salmonella	Salmonella enterica	Salmonella enterica subsp. enterica serovar Typhimurium DT104 plasmid pDT104, complete genome	NA	NA	NA	taxon:85569	NA	NA	NA	NA	genomic DNA	Typhimurium DT104	enterica	NA	NA	NA	NA	NA	NA	NA	NA	NA	NA	NA	NA	NA	NA	NA	NA	NA	NA	NA	NA	NA	NA	NA	NA	NA
1	Klebsiella pneumoniae Kpn-1780	NC_023904.1	pKP1780-kpc	circular	113622	Bacteria	Proteobacteria	Gammaproteobacteria	Enterobacterales	Enterobacteriaceae	Klebsiella	Klebsiella pneumoniae	Klebsiella pneumoniae strain Kpn-1780 plasmid pKP1780-kpc, complete sequence	NA	NA	NA	taxon:573	NA	NA	NA	NA	genomic DNA	NA	NA	NA	NA	NA	NA	NA	NA	NA	NA	NA	NA	NA	NA	NA	NA	NA	NA	NA	NA	NA	NA	NA	NA	NA	NA	NA
1	Klebsiella pneumoniae Kpn-3913	NC_023906.1	pKP3913-kpc	circular	113640	Bacteria	Proteobacteria	Gammaproteobacteria	Enterobacterales	Enterobacteriaceae	Klebsiella	Klebsiella pneumoniae	Klebsiella pneumoniae strain Kpn-3913 plasmid pKP3913-kpc, complete sequence	NA	NA	NA	taxon:573	NA	NA	NA	NA	genomic DNA	NA	NA	NA	NA	NA	NA	NA	NA	NA	NA	NA	NA	NA	NA	NA	NA	NA	NA	NA	NA	NA	NA	NA	NA	NA	NA	NA
1	Escherichia coli NMI5428/11	NC_025106.1	pMC-NDM	circular	87619	Bacteria	Proteobacteria	Gammaproteobacteria	Enterobacterales	Enterobacteriaceae	Escherichia	Escherichia coli	Escherichia coli strain NMI5428/11 plasmid pMC-NDM, complete sequence	Anna Meler	2011-08-02	Poland:Warsaw	taxon:562	NA	NA	NA	NA	genomic DNA	NA	NA	NA	NA	NA	NA	NA	NA	NA	ST410	NA	NA	NA	NA	NA	NA	NA	NA	NA	NA	NA	NA	NA	NA	NA	NA	NA
1	Enterobacter cloacae G6809	NC_032102.1	pG6809-1	circular	108462	Bacteria	Proteobacteria	Gammaproteobacteria	Enterobacterales	Enterobacteriaceae	Enterobacter	Enterobacter cloacae	Enterobacter cloacae strain G6809 plasmid pG6809-1, complete sequence	NA	NA	USA	taxon:550	NA	NA	NA	NA	genomic DNA	NA	NA	NA	NA	NA	NA	NA	NA	NA	NA	NA	NA	NA	NA	NA	NA	NA	NA	NA	NA	NA	NA	NA	NA	NA	NA	NA
1	Salmonella enterica subsp. enterica serovar Enteritidis Durban	NZ_CP007508.1	unnamed	circular	59372	Bacteria	Proteobacteria	Gammaproteobacteria	Enterobacterales	Enterobacteriaceae	Salmonella	Salmonella enterica	Salmonella enterica subsp. enterica serovar Enteritidis strain Durban plasmid, complete sequence	Graham Hatfull and William Pascule	41470	South Africa: Durban	taxon:149539	NA	Homo sapiens	blood	29.85 S 31.01 E	genomic DNA	Enteritidis	enterica	NA	NA	NA	NA	NA	NA	NA	NA	NA	NA	NA	NA	NA	NA	NA	NA	NA	NA	NA	NA	NA	NA	NA	NA	NA
1	Salmonella enterica subsp. enterica serovar Typhimurium 138736	NZ_CP007582.1	unnamed	circular	91739	Bacteria	Proteobacteria	Gammaproteobacteria	Enterobacterales	Enterobacteriaceae	Salmonella	Salmonella enterica	Salmonella enterica subsp. enterica serovar Typhimurium strain 138736 plasmid, complete sequence	Ohad Gal-Mor	40695	Israel	taxon:90371	NA	Homo sapiens	stool sample from patient with gastroenteritis	32.0476 N 34.8452 E	genomic DNA	Typhimurium	enterica	NA	NA	NA	NA	NA	NA	NA	NA	NA	NA	NA	NA	NA	NA	NA	NA	NA	NA	NA	NA	NA	NA	NA	NA	NA
1	Klebsiella pneumoniae subsp. pneumoniae KPNIH10 KPNIH10	NZ_CP007729.1	pKPN-498	circular	243824	Bacteria	Proteobacteria	Gammaproteobacteria	Enterobacterales	Enterobacteriaceae	Klebsiella	Klebsiella pneumoniae	Klebsiella pneumoniae subsp. pneumoniae KPNIH10 plasmid pKPN-498, complete sequence	NA	2011	USA	taxon:1094170	NA	Homo sapiens	groin	NA	genomic DNA	NA	pneumoniae	NA	NA	NA	NA	NA	NA	NA	NA	NA	NA	NA	NA	NA	NA	NA	NA	NA	NA	NA	NA	NA	NA	NA	NA	NA
1	Salmonella enterica subsp. enterica serovar Typhimurium VNP20009	NZ_CP008745.1	pSLT_VNP20009	circular	93833	Bacteria	Proteobacteria	Gammaproteobacteria	Enterobacterales	Enterobacteriaceae	Salmonella	Salmonella enterica	Salmonella enterica subsp. enterica serovar Typhimurium strain VNP20009 plasmid pSLT_VNP20009, complete sequence	NA	NA	NA	taxon:90371	NA	NA	NA	NA	genomic DNA	Typhimurium	enterica	NA	NA	NA	NA	ATCC:202165	NA	NA	NA	NA	NA	NA	NA	NA	NA	NA	NA	NA	NA	NA	NA	NA	NA	NA	NA	NA
1	Salmonella enterica subsp. enterica serovar Enteritidis SEJ	NZ_CP008927.1	unnamed	circular	59372	Bacteria	Proteobacteria	Gammaproteobacteria	Enterobacterales	Enterobacteriaceae	Salmonella	Salmonella enterica	Salmonella enterica subsp. enterica serovar Enteritidis strain SEJ plasmid, complete sequence	NA	NA	NA	taxon:149539	NA	NA	NA	NA	genomic DNA	Enteritidis	enterica	NA	NA	NA	NA	NA	NA	NA	NA	NA	NA	NA	NA	NA	NA	NA	NA	NA	NA	NA	NA	NA	NA	NA	NA	NA
1	Escherichia coli C7	NZ_CP010241.1	A	circular	62376	Bacteria	Proteobacteria	Gammaproteobacteria	Enterobacterales	Enterobacteriaceae	Escherichia	Escherichia coli	Escherichia coli strain C7 plasmid A, complete sequence	NA	2014	NA	taxon:562	NA	cow	NA	NA	genomic DNA	NA	NA	NA	NA	NA	NA	NA	NA	NA	NA	NA	NA	NA	NA	NA	NA	NA	NA	NA	NA	NA	NA	NA	NA	NA	NA	NA
1	Escherichia coli O157:H7 str. SS52 SS52	NZ_CP010305.1	p0157	circular	94730	Bacteria	Proteobacteria	Gammaproteobacteria	Enterobacterales	Enterobacteriaceae	Escherichia	Escherichia coli	Escherichia coli O157:H7 str. SS52 plasmid p0157, complete sequence	Roman L. Hruska U.S. Meat Animal Research Center, Agricultural Research Service, U.S. Department of Agriculture, Clay Center, Nebraska	40330	USA: Western States	taxon:1330457	NA	NA	Cattle feces	35.2 N 97.2 W	genomic DNA	NA	NA	NA	NA	NA	NA	NA	NA	NA	NA	NA	NA	NA	NA	NA	NA	NA	NA	NA	NA	NA	NA	NA	NA	NA	NA	NA
1	Escherichia coli ECC-1470 ECC-1470	NZ_CP010345.1	pECC-1470_100	circular	100061	Bacteria	Proteobacteria	Gammaproteobacteria	Enterobacterales	Enterobacteriaceae	Escherichia	Escherichia coli	Escherichia coli ECC-1470 plasmid pECC-1470_100, complete sequence	NA	NA	NA	taxon:758831	NA	Bos taurus (bovine)	udder persistent mastitis	NA	genomic DNA	NA	NA	NA	NA	NA	NA	NA	Ont:Hnt	NA	NA	NA	NA	NA	NA	NA	NA	NA	NA	NA	NA	NA	NA	NA	NA	NA	NA	NA
1	Escherichia coli CI5	NZ_CP011019.1	unnamed	circular	207265	Bacteria	Proteobacteria	Gammaproteobacteria	Enterobacterales	Enterobacteriaceae	Escherichia	Escherichia coli	Escherichia coli strain CI5 plasmid, complete sequence	NA	NA	NA	taxon:562	NA	Homo sapiens	NA	NA	genomic DNA	NA	NA	NA	NA	NA	NA	NA	NA	NA	NA	NA	NA	NA	NA	NA	NA	NA	NA	NA	NA	NA	NA	NA	NA	NA	NA	NA
1	Salmonella enterica subsp. enterica serovar Enteritidis str. 18569 18569	NZ_CP011395.1	pCFSAN000006	circular	59336	Bacteria	Proteobacteria	Gammaproteobacteria	Enterobacterales	Enterobacteriaceae	Salmonella	Salmonella enterica	Salmonella enterica subsp. enterica serovar Enteritidis str. 18569 plasmid pCFSAN000006, complete sequence	FDA	NA	Mexico	taxon:696867	NA	NA	Poultry	NA	genomic DNA	Enteritidis	enterica	NA	NA	NA	NA	NA	NA	NA	NA	NA	NA	NA	NA	NA	NA	NA	NA	NA	NA	NA	NA	NA	NA	NA	NA	NA
1	Escherichia coli EC302/04 EC302/04	NZ_CP011493.1	pEC302/04	circular	140232	Bacteria	Proteobacteria	Gammaproteobacteria	Enterobacterales	Enterobacteriaceae	Escherichia	Escherichia coli	Escherichia coli EC302/04 plasmid pEC302/04, complete sequence	NA	2004	Malaysia	taxon:1230480	NA	Homo sapiens	tracheal aspirate	NA	genomic DNA	NA	NA	NA	NA	NA	NA	NA	NA	NA	NA	NA	NA	NA	NA	NA	NA	NA	NA	NA	NA	NA	NA	NA	NA	NA	NA	NA
1	Escherichia coli NCM3722	NZ_CP011496.1	F	circular	67545	Bacteria	Proteobacteria	Gammaproteobacteria	Enterobacterales	Enterobacteriaceae	Escherichia	Escherichia coli	Escherichia coli strain NCM3722 plasmid F, complete sequence	NA	2014-05-24	USA: California	taxon:562	NA	Homo sapiens	NA	NA	genomic DNA	NA	NA	NA	K-12	NA	NA	NA	NA	NA	NA	NA	NA	NA	NA	NA	NA	NA	NA	NA	NA	NA	NA	NA	NA	NA	NA	NA
1	Escherichia coli PSUO2	NZ_CP011916.1	pPSUO2	circular	110961	Bacteria	Proteobacteria	Gammaproteobacteria	Enterobacterales	Enterobacteriaceae	Escherichia	Escherichia coli	Escherichia coli strain PSUO2 plasmid pPSUO2, complete sequence	Animal Diagnostic Lab, University Park, PA16801, USA	2004	USA	taxon:562	NA	Gallus gallus domesticus	peritoneal cavity	40.79 N 77.86 W	genomic DNA	NA	NA	NA	NA	NA	NA	NA	NA	NA	NA	NA	NA	NA	NA	NA	NA	NA	NA	NA	NA	NA	NA	NA	NA	NA	NA	NA
1	Salmonella enterica subsp. enterica serovar Choleraesuis str. ATCC 10708 ATCC 10708	NZ_CP012345.1	pCFSAN000679_01	circular	119113	Bacteria	Proteobacteria	Gammaproteobacteria	Enterobacterales	Enterobacteriaceae	Salmonella	Salmonella enterica	Salmonella enterica subsp. enterica serovar Choleraesuis str. ATCC 10708 plasmid pCFSAN000679_01, complete sequence	FDA	NA	NA	taxon:938142	NA	NA	NA	NA	genomic DNA	Choleraesuis	enterica	NA	NA	NA	NA	ATCC:10708	NA	NA	NA	NA	NA	NA	NA	NA	NA	NA	NA	NA	NA	NA	NA	NA	NA	NA	NA	NA
1	Salmonella enterica subsp. enterica serovar Pullorum str. ATCC 9120 ATCC 9120	NZ_CP012348.1	pCFSAN000725_01	circular	86650	Bacteria	Proteobacteria	Gammaproteobacteria	Enterobacterales	Enterobacteriaceae	Salmonella	Salmonella enterica	Salmonella enterica subsp. enterica serovar Pullorum str. ATCC 9120 plasmid pCFSAN000725_01, complete sequence	FDA	NA	NA	taxon:1029979	NA	Homo sapiens	clinical	NA	genomic DNA	Pullorum	enterica	NA	NA	NA	NA	ATCC:9120	NA	NA	NA	NA	NA	NA	NA	NA	NA	NA	NA	NA	NA	NA	NA	NA	NA	NA	NA	NA
1	Escherichia coli 06-00048	NZ_CP012498.1	pCFSAN004178P_02	circular	213847	Bacteria	Proteobacteria	Gammaproteobacteria	Enterobacterales	Enterobacteriaceae	Escherichia	Escherichia coli	Escherichia coli strain 06-00048 plasmid pCFSAN004178P_02, complete sequence	NA	2006	USA: CA	taxon:562	NA	NA	alfalfa sprouts	NA	genomic DNA	O36:H14	NA	NA	CFSAN004178	NA	NA	NA	NA	NA	NA	NA	NA	NA	NA	NA	NA	NA	NA	NA	NA	NA	NA	NA	NA	NA	NA	NA
1	Escherichia coli GB089	NZ_CP012499.1	pCFSAN004181P	circular	223952	Bacteria	Proteobacteria	Gammaproteobacteria	Enterobacterales	Enterobacteriaceae	Escherichia	Escherichia coli	Escherichia coli strain GB089 plasmid pCFSAN004181P, complete sequence	USDA	NA	NA	taxon:562	NA	NA	ground beef	NA	genomic DNA	NA	NA	NA	NA	NA	NA	NA	NA	NA	NA	NA	NA	NA	NA	NA	NA	NA	NA	NA	NA	NA	NA	NA	NA	NA	NA	NA
1	Escherichia coli 09-00049	NZ_CP012500.1	pCFSAN004180G	circular	225292	Bacteria	Proteobacteria	Gammaproteobacteria	Enterobacterales	Enterobacteriaceae	Escherichia	Escherichia coli	Escherichia coli strain 09-00049 plasmid pCFSAN004180G, complete sequence	NA	2009	USA: MI	taxon:562	NA	NA	lettuce	NA	genomic DNA	O168	NA	NA	NA	NA	NA	NA	NA	NA	NA	NA	NA	NA	NA	NA	NA	NA	NA	NA	NA	NA	NA	NA	NA	NA	NA	NA
1	Escherichia coli 08-00022	NZ_CP012501.1	pCFSAN004179G	circular	242187	Bacteria	Proteobacteria	Gammaproteobacteria	Enterobacterales	Enterobacteriaceae	Escherichia	Escherichia coli	Escherichia coli strain 08-00022 plasmid pCFSAN004179G, complete sequence	MDP	NA	NA	taxon:562	NA	Homo sapiens	bagged lettuce	NA	genomic DNA	NA	NA	NA	NA	NA	NA	NA	NA	NA	NA	NA	NA	NA	NA	NA	NA	NA	NA	NA	NA	NA	NA	NA	NA	NA	NA	NA
1	Escherichia coli SF-173	NZ_CP012632.1	pSF-173-1	circular	93074	Bacteria	Proteobacteria	Gammaproteobacteria	Enterobacterales	Enterobacteriaceae	Escherichia	Escherichia coli	Escherichia coli strain SF-173 plasmid pSF-173-1, complete sequence	SFGH	2008-05-27	USA: San Francisco	taxon:562	NA	Homo sapiens	patient blood	37.7557 N 122.405 W	genomic DNA	NA	NA	NA	NA	NA	NA	NA	NA	NA	NA	NA	NA	NA	NA	NA	NA	NA	NA	NA	NA	NA	NA	NA	NA	NA	NA	NA
1	Escherichia coli O157:H7 WS4202	NZ_CP012803.1	pO157-WS4202	circular	92739	Bacteria	Proteobacteria	Gammaproteobacteria	Enterobacterales	Enterobacteriaceae	Escherichia	Escherichia coli	Escherichia coli O157:H7 strain WS4202 plasmid pO157-WS4202, complete sequence	NA	2003	France: Paris	taxon:83334	NA	NA	derived from CIP 106327 (Collection de lInstitute Pasteur, Paris, France)	NA	genomic DNA	NA	NA	NA	laboratory strain	NA	NA	NA	NA	NA	NA	NA	NA	NA	Collection de lInstitute Pasteur	NA	NA	NA	NA	NA	NA	NA	NA	NA	NA	NA	NA	NA
1	Klebsiella pneumoniae KP-1 KP-1	NZ_CP012884.1	pKP1-19	circular	194742	Bacteria	Proteobacteria	Gammaproteobacteria	Enterobacterales	Enterobacteriaceae	Klebsiella	Klebsiella pneumoniae	Klebsiella pneumoniae KP-1 plasmid pKP1-19, complete sequence	NA	NA	Australia	taxon:1365186	NA	NA	environment	NA	genomic DNA	NA	NA	NA	NA	NA	NA	NA	NA	NA	NA	NA	NA	NA	NA	NA	NA	NA	NA	NA	NA	NA	NA	NA	NA	NA	NA	NA
1	Salmonella enterica subsp. enterica serovar Enteritidis CMCC50041	NZ_CP013098.1	pCMCC50041	circular	59373	Bacteria	Proteobacteria	Gammaproteobacteria	Enterobacterales	Enterobacteriaceae	Salmonella	Salmonella enterica	Salmonella enterica subsp. enterica serovar Enteritidis strain CMCC50041 plasmid pCMCC50041, complete sequence	NA	NA	Denmark	taxon:149539	NA	NA	NA	NA	genomic DNA	Enteritidis	enterica	NA	NA	NA	NA	CMCC:50041	NA	NA	NA	NA	NA	NA	NA	NA	NA	NA	NA	NA	NA	NA	NA	NA	NA	NA	NA	NA
1	Escherichia coli uk_P46212	NZ_CP013657.1	unnamed	circular	143748	Bacteria	Proteobacteria	Gammaproteobacteria	Enterobacterales	Enterobacteriaceae	Escherichia	Escherichia coli	Escherichia coli strain uk_P46212 plasmid, complete sequence	MMM	38353	United Kingdom	taxon:562	NA	Homo sapiens	urine	51.7519 N 1.2578 W	genomic DNA	NA	NA	NA	NA	NA	NA	NA	NA	NA	NA	NA	NA	NA	NA	NA	NA	NA	NA	NA	NA	NA	NA	NA	NA	NA	NA	NA
1	Salmonella enterica subsp. enterica serovar Typhimurium RM10607	NZ_CP013721.1	pRM10607	circular	93925	Bacteria	Proteobacteria	Gammaproteobacteria	Enterobacterales	Enterobacteriaceae	Salmonella	Salmonella enterica	Salmonella enterica subsp. enterica serovar Typhimurium strain RM10607 plasmid pRM10607, complete sequence	California Dept. Fish and Game	39880	USA:California	taxon:90371	NA	NA	White-crowned sparrow	35.2078 N 120.722 W	genomic DNA	Typhimurium	enterica	NA	NA	NA	NA	NA	NA	NA	NA	NA	NA	NA	NA	NA	NA	NA	NA	NA	NA	NA	NA	NA	NA	NA	NA	NA
1	Escherichia coli CD306	NZ_CP013832.1	pCD306	circular	145221	Bacteria	Proteobacteria	Gammaproteobacteria	Enterobacterales	Enterobacteriaceae	Escherichia	Escherichia coli	Escherichia coli strain CD306 plasmid pCD306, complete sequence	NA	2002	USA: New York	taxon:562	NA	cat	NA	40.7127 N 74.0059 W	genomic DNA	NA	NA	NA	NA	NA	NA	NA	NA	NA	NA	NA	NA	NA	NA	NA	NA	NA	NA	NA	NA	NA	NA	NA	NA	NA	NA	NA
1	Escherichia coli 94-3024	NZ_CP009107.1	pO104_H21	linear	161447	Bacteria	Proteobacteria	Gammaproteobacteria	Enterobacterales	Enterobacteriaceae	Escherichia	Escherichia coli	Escherichia coli strain 94-3024 plasmid pO104_H21, complete sequence	NA	1994	USA: Montana	taxon:562	NA	NA	Montana milk 1994	46.6 N 112 W	genomic DNA	NA	NA	NA	NA	NA	NA	NA	O104:H21	NA	NA	NA	NA	NA	NA	NA	NA	NA	NA	NA	NA	NA	NA	NA	NA	NA	NA	NA
1	Escherichia coli C3	NZ_CP010120.1	A	circular	63684	Bacteria	Proteobacteria	Gammaproteobacteria	Enterobacterales	Enterobacteriaceae	Escherichia	Escherichia coli	Escherichia coli strain C3 plasmid A, complete sequence	NA	2014	NA	taxon:562	NA	cow	NA	NA	genomic DNA	NA	NA	NA	NA	NA	NA	NA	NA	NA	NA	NA	NA	NA	NA	NA	NA	NA	NA	NA	NA	NA	NA	NA	NA	NA	NA	NA
1	Yersinia similis 228	NZ_CP007231.1	unnamed	circular	60687	Bacteria	Proteobacteria	Gammaproteobacteria	Enterobacterales	Yersiniaceae	Yersinia	Yersinia similis	Yersinia similis strain 228 plasmid, complete sequence	NA	NA	Germany	taxon:367190	NA	rabbit	feces	NA	genomic DNA	NA	NA	NA	NA	NA	NA	DSM:18211	NA	NA	NA	NA	NA	NA	NA	NA	NA	NA	NA	NA	NA	NA	NA	NA	NA	NA	NA	NA
1	Escherichia coli K-12 DHB4	NZ_CP014271.1	F128-(DHB4)	circular	232954	Bacteria	Proteobacteria	Gammaproteobacteria	Enterobacterales	Enterobacteriaceae	Escherichia	Escherichia coli	Escherichia coli K-12 strain DHB4 plasmid F128-(DHB4), complete sequence	NA	NA	NA	taxon:83333	NA	NA	NA	NA	genomic DNA	NA	NA	NA	NA	NA	NA	NA	NA	NA	NA	NA	NA	NA	NA	NA	NA	NA	NA	NA	NA	NA	NA	NA	NA	NA	NA	NA
1	Escherichia coli K-12 C3026	NZ_CP014273.1	F128-(C3026)	circular	213924	Bacteria	Proteobacteria	Gammaproteobacteria	Enterobacterales	Enterobacteriaceae	Escherichia	Escherichia coli	Escherichia coli K-12 strain C3026 plasmid F128-(C3026), complete sequence	NA	NA	NA	taxon:83333	NA	NA	NA	NA	genomic DNA	NA	NA	NA	NA	NA	NA	NA	NA	NA	NA	NA	NA	NA	NA	NA	NA	NA	NA	NA	NA	NA	NA	NA	NA	NA	NA	NA
1	Salmonella enterica subsp. enterica serovar Typhimurium SO2	NZ_CP014357.1	pSO2_STV	circular	93837	Bacteria	Proteobacteria	Gammaproteobacteria	Enterobacterales	Enterobacteriaceae	Salmonella	Salmonella enterica	Salmonella enterica subsp. enterica serovar Typhimurium strain SO2 plasmid pSO2_STV, complete sequence	Mussaret Zaidi	2002	Mexico:Sonora	taxon:90371	ST302	Homo sapiens	stool	29.09 N 110.95 W	genomic DNA	Typhimurium	enterica	NA	SOHS 02-20	NA	NA	NA	NA	NA	NA	NA	NA	NA	NA	NA	NA	NA	NA	NA	NA	NA	NA	NA	NA	NA	NA	NA
1	Salmonella enterica subsp. enterica serovar Typhimurium YU15	NZ_CP014359.1	pYU15_94	circular	94075	Bacteria	Proteobacteria	Gammaproteobacteria	Enterobacterales	Enterobacteriaceae	Salmonella	Salmonella enterica	Salmonella enterica subsp. enterica serovar Typhimurium strain YU15 plasmid pYU15_94, complete sequence	Mussaret Zaidi	2000	Mexico:Yucatan	taxon:90371	ST19	Homo sapiens	stool	20.57 N 89.39 W	genomic DNA	Typhimurium	enterica	NA	NA	NA	NA	NA	NA	NA	NA	NA	NA	NA	NA	NA	NA	NA	NA	NA	NA	NA	NA	NA	NA	NA	NA	NA
1	Salmonella enterica subsp. enterica serovar Typhimurium SO3	NZ_CP014537.1	pSO3_STV	circular	93844	Bacteria	Proteobacteria	Gammaproteobacteria	Enterobacterales	Enterobacteriaceae	Salmonella	Salmonella enterica	Salmonella enterica subsp. enterica serovar Typhimurium strain SO3 plasmid pSO3_STV, complete sequence	Mussaret Zaidi	2002	Mexico: Sonora	taxon:90371	ST302	Homo sapiens	Cerebrospinal fluid	29.1 N 111 W	genomic DNA	Typhimurium	enterica	NA	SOHS 02-68	NA	NA	NA	NA	NA	NA	NA	NA	NA	NA	NA	NA	NA	NA	NA	NA	NA	NA	NA	NA	NA	NA	NA
1	Salmonella enterica subsp. enterica serovar Typhimurium RM9437	NZ_CP014577.1	pRM9437	circular	93930	Bacteria	Proteobacteria	Gammaproteobacteria	Enterobacterales	Enterobacteriaceae	Salmonella	Salmonella enterica	Salmonella enterica subsp. enterica serovar Typhimurium strain RM9437 plasmid pRM9437, complete sequence	Colorado Department of Health	2009	USA: Colorado	taxon:90371	NA	Bos taurus	ground beef	39.73 N 104.99 W	genomic DNA	Typhimurium	enterica	NA	NA	NA	NA	NA	NA	NA	NA	NA	NA	NA	NA	NA	NA	NA	NA	NA	NA	NA	NA	NA	NA	NA	NA	NA
1	Salmonella enterica subsp. enterica serovar Typhimurium str. CDC 2011K-1702 CDC 2011K-1702	NZ_CP014968.1	pSTY1-2011K-1702	circular	94016	Bacteria	Proteobacteria	Gammaproteobacteria	Enterobacterales	Enterobacteriaceae	Salmonella	Salmonella enterica	Salmonella enterica subsp. enterica serovar Typhimurium str. CDC 2011K-1702 plasmid pSTY1-2011K-1702, complete sequence	CDC	40725	USA: BIFSCo Region 7	taxon:1454643	NA	Homo sapiens	urine	NA	genomic DNA	Typhimurium	enterica	NA	NA	NA	NA	NA	NA	NA	NA	NA	NA	NA	NA	NA	NA	NA	NA	NA	NA	NA	NA	NA	NA	NA	NA	NA
1	Salmonella enterica subsp. enterica serovar Typhimurium str. USDA-ARS-USMARC-1808 USDA-ARS-USMARC-1808	NZ_CP014970.1	pSTY1-1808	circular	94014	Bacteria	Proteobacteria	Gammaproteobacteria	Enterobacterales	Enterobacteriaceae	Salmonella	Salmonella enterica	Salmonella enterica subsp. enterica serovar Typhimurium str. USDA-ARS-USMARC-1808 plasmid pSTY1-1808, complete sequence	USMARC	38534	USA: BIFSCo Region 8	taxon:1454630	NA	Bos taurus	bovine post-intervention carcass	NA	genomic DNA	Typhimurium	enterica	NA	NA	NA	NA	NA	NA	NA	NA	NA	NA	NA	NA	NA	NA	NA	NA	NA	NA	NA	NA	NA	NA	NA	NA	NA
1	Salmonella enterica subsp. enterica serovar Typhimurium str. CDC 2009K-1640 CDC 2009K-1640	NZ_CP014976.1	pSTY1-2009K-1640	circular	94019	Bacteria	Proteobacteria	Gammaproteobacteria	Enterobacterales	Enterobacteriaceae	Salmonella	Salmonella enterica	Salmonella enterica subsp. enterica serovar Typhimurium str. CDC 2009K-1640 plasmid pSTY1-2009K-1640, complete sequence	CDC	2009	USA: BIFSCo Region 2	taxon:1454644	NA	Homo sapiens	NA	NA	genomic DNA	Typhimurium	enterica	NA	NA	NA	NA	NA	NA	NA	NA	NA	NA	NA	NA	NA	NA	NA	NA	NA	NA	NA	NA	NA	NA	NA	NA	NA
1	Salmonella enterica subsp. enterica serovar Typhimurium str. CDC H2662 CDC H2662	NZ_CP014980.1	pSTY1-H2662	circular	94034	Bacteria	Proteobacteria	Gammaproteobacteria	Enterobacterales	Enterobacteriaceae	Salmonella	Salmonella enterica	Salmonella enterica subsp. enterica serovar Typhimurium str. CDC H2662 plasmid pSTY1-H2662, complete sequence	CDC	1997-08-01	USA	taxon:1454640	NA	Homo sapiens	NA	NA	genomic DNA	Typhimurium	enterica	NA	NA	NA	NA	NA	NA	NA	NA	NA	NA	NA	NA	NA	NA	NA	NA	NA	NA	NA	NA	NA	NA	NA	NA	NA
1	Salmonella enterica subsp. enterica serovar Tennessee CFSAN001387	NZ_CP014995.1	unnamed	circular	109917	Bacteria	Proteobacteria	Gammaproteobacteria	Enterobacterales	Enterobacteriaceae	Salmonella	Salmonella enterica	Salmonella enterica subsp. enterica serovar Tennessee strain CFSAN001387 plasmid, complete sequence	FDA	39140	USA:GA	taxon:143221	NA	NA	peanut butter	NA	genomic DNA	Tennessee	enterica	NA	NA	NA	NA	NA	NA	NA	NA	NA	NA	NA	NA	NA	NA	NA	NA	NA	NA	NA	NA	NA	NA	NA	NA	NA
1	Salmonella enterica subsp. enterica serovar Weltevreden str. 1655 1655	NZ_CP014997.1	unnamed	circular	81966	Bacteria	Proteobacteria	Gammaproteobacteria	Enterobacterales	Enterobacteriaceae	Salmonella	Salmonella enterica	Salmonella enterica subsp. enterica serovar Weltevreden str. 1655 plasmid, complete sequence	FDA	38393	USA:VA	taxon:1173939	NA	NA	tuna	NA	genomic DNA	Weltevreden	enterica	NA	NA	NA	NA	NA	NA	NA	NA	NA	NA	NA	NA	NA	NA	NA	NA	NA	NA	NA	NA	NA	NA	NA	NA	NA
1	Escherichia coli 28RC1	NZ_CP015021.1	p28RC1	circular	81401	Bacteria	Proteobacteria	Gammaproteobacteria	Enterobacterales	Enterobacteriaceae	Escherichia	Escherichia coli	Escherichia coli strain 28RC1 plasmid p28RC1, complete sequence	Genevieve A. Barkocy-Gallagher et al.	1999-08-01	USA:midwest	taxon:562	NA	NA	Bovine carcass	NA	genomic DNA	NA	NA	NA	NA	NA	NA	NA	O157:H7	NA	NA	NA	NA	NA	NA	NA	NA	NA	NA	NA	NA	NA	NA	NA	NA	NA	NA	NA
1	Escherichia coli SRCC 1675	NZ_CP015022.1	pSRCC 1675	circular	95170	Bacteria	Proteobacteria	Gammaproteobacteria	Enterobacterales	Enterobacteriaceae	Escherichia	Escherichia coli	Escherichia coli strain SRCC 1675 plasmid pSRCC 1675, complete sequence	Silliker, Inc.	37530	USA:Chicago	taxon:562	NA	NA	Apple cider	NA	genomic DNA	NA	NA	NA	NA	NA	NA	NA	O157:H7	NA	NA	NA	NA	NA	NA	NA	NA	NA	NA	NA	NA	NA	NA	NA	NA	NA	NA	NA
1	Escherichia coli O25b:H4 O25b:H4	NZ_CP015086.1	unnamed	circular	130920	Bacteria	Proteobacteria	Gammaproteobacteria	Enterobacterales	Enterobacteriaceae	Escherichia	Escherichia coli	Escherichia coli O25b:H4 plasmid, complete sequence	Lab Specialist at Hera General Hopsital, Makkah, Saudi Arabia	2014-11-01	Saudi Arabia: Makkah	taxon:941280	NA	Homo sapiens	Hera General Hopsital, patient	21.3891 N 39.85789999999997 E	genomic DNA	NA	NA	NA	NA	NA	NA	NA	NA	NA	NA	NA	NA	NA	NA	NA	NA	NA	NA	NA	NA	NA	NA	NA	NA	NA	NA	NA
1	Yersinia pestis Strain 125 B plague Bombay	NZ_CP015119.1	pMT1	circular	103606	Bacteria	Proteobacteria	Gammaproteobacteria	Enterobacterales	Yersiniaceae	Yersinia	Yersinia pestis	Yersinia pestis strain Strain 125 B plague Bombay plasmid pMT1, complete sequence	NA	NA	India: Mumbai	taxon:632	NA	NA	NA	NA	genomic DNA	NA	NA	NA	NA	NA	NA	NA	NA	NA	NA	NA	NA	NA	NA	NA	NA	NA	NA	NA	NA	NA	NA	NA	NA	NA	NA	NA
1	Klebsiella pneumoniae ATCC 35657	NZ_CP015135.1	p35657-1	circular	158741	Bacteria	Proteobacteria	Gammaproteobacteria	Enterobacterales	Enterobacteriaceae	Klebsiella	Klebsiella pneumoniae	Klebsiella pneumoniae strain ATCC 35657 plasmid p35657-1, complete sequence	NA	NA	NA	taxon:573	NA	NA	NA	NA	genomic DNA	NA	NA	NA	NA	AATZX	NA	ATCC:35657	NA	NA	NA	NA	NA	NA	NA	NA	NA	NA	NA	NA	NA	NA	NA	NA	NA	NA	NA	NA
1	Salmonella enterica subsp. enterica serovar Typhimurium NC983	NZ_CP015158.1	unnamed	circular	93829	Bacteria	Proteobacteria	Gammaproteobacteria	Enterobacterales	Enterobacteriaceae	Salmonella	Salmonella enterica	Salmonella enterica subsp. enterica serovar Typhimurium strain NC983 plasmid, complete sequence	NA	38153	USA: North Carolina State University: Microbiology Research Laboratory	taxon:90371	NA	NA	NA	NA	genomic DNA	Typhimurium	enterica	NA	NA	derived from ATCC 14028s	NA	NA	NA	NA	NA	NA	NA	NA	NA	NA	NA	NA	NA	NA	NA	NA	NA	NA	NA	NA	NA	NA
1	Escherichia coli 2011C-3911	NZ_CP015239.1	unnamed1	circular	125977	Bacteria	Proteobacteria	Gammaproteobacteria	Enterobacterales	Enterobacteriaceae	Escherichia	Escherichia coli	Escherichia coli strain 2011C-3911 plasmid unnamed1, complete sequence	EDLB-CDC	40765	NA	taxon:562	NA	Homo sapiens	stool	NA	genomic DNA	NA	NA	NA	NA	NA	NA	NA	O79:H7	NA	NA	NA	NA	NA	NA	NA	NA	NA	NA	NA	NA	NA	NA	NA	NA	NA	NA	NA
1	Escherichia coli 2013C-4465	NZ_CP015242.1	unnamed1	circular	66029	Bacteria	Proteobacteria	Gammaproteobacteria	Enterobacterales	Enterobacteriaceae	Escherichia	Escherichia coli	Escherichia coli strain 2013C-4465 plasmid unnamed1, complete sequence	EDLB-CDC	41506	NA	taxon:562	NA	Homo sapiens	stool	NA	genomic DNA	NA	NA	NA	NA	NA	NA	NA	O55:H7	NA	NA	NA	NA	NA	NA	NA	NA	NA	NA	NA	NA	NA	NA	NA	NA	NA	NA	NA
1	Salmonella enterica subsp. enterica serovar Enteritidis SJTUF10978	NZ_CP015525.1	pSJTUF10978	circular	59372	Bacteria	Proteobacteria	Gammaproteobacteria	Enterobacterales	Enterobacteriaceae	Salmonella	Salmonella enterica	Salmonella enterica subsp. enterica serovar Enteritidis strain SJTUF10978 plasmid pSJTUF10978, complete sequence	Shanghai Municipal Center for Disease Control and Prevention	40351	China: Shanghai	taxon:149539	NA	NA	chicken	30.91 N 121.17 E	genomic DNA	Enteritidis	enterica	NA	NA	NA	NA	NA	NA	NA	NA	NA	NA	NA	NA	NA	NA	NA	NA	NA	NA	NA	NA	NA	NA	NA	NA	NA
1	Salmonella enterica subsp. enterica serovar Enteritidis SJTUF10984	NZ_CP015527.1	pSJTUF10984	circular	59371	Bacteria	Proteobacteria	Gammaproteobacteria	Enterobacterales	Enterobacteriaceae	Salmonella	Salmonella enterica	Salmonella enterica subsp. enterica serovar Enteritidis strain SJTUF10984 plasmid pSJTUF10984, complete sequence	Shanghai Municipal Center for Disease Control and Prevention	40414	China: Shanghai	taxon:149539	NA	NA	chicken	31.20 N 121.40 E	genomic DNA	Enteritidis	enterica	NA	NA	NA	NA	NA	NA	NA	NA	NA	NA	NA	NA	NA	NA	NA	NA	NA	NA	NA	NA	NA	NA	NA	NA	NA
1	Escherichia coli O157:H7 JEONG-1266	NZ_CP015816.1	p0157	circular	95910	Bacteria	Proteobacteria	Gammaproteobacteria	Enterobacterales	Enterobacteriaceae	Escherichia	Escherichia coli	Escherichia coli O157:H7 strain JEONG-1266 plasmid p0157, complete sequence	FLUFL	2013-08-13	USA: FL	taxon:83334	NA	Bos taurus	fecal	NA	genomic DNA	NA	NA	NA	NA	NA	NA	NA	NA	NA	NA	NA	NA	NA	NA	NA	NA	NA	NA	NA	NA	NA	NA	NA	NA	NA	NA	NA
1	Escherichia coli O157:H7 FRIK2069	NZ_CP015847.2	p0157	circular	95599	Bacteria	Proteobacteria	Gammaproteobacteria	Enterobacterales	Enterobacteriaceae	Escherichia	Escherichia coli	Escherichia coli O157:H7 strain FRIK2069 plasmid p0157, complete sequence	FLUFL	40744	USA: FL	taxon:83334	NA	NA	feces	NA	genomic DNA	NA	NA	NA	NA	NA	NA	NA	NA	NA	NA	NA	NA	NA	NA	NA	NA	NA	NA	NA	NA	NA	NA	NA	NA	NA	NA	NA
1	Escherichia coli EDL933-1	NZ_CP015856.1	pO157	circular	115432	Bacteria	Proteobacteria	Gammaproteobacteria	Enterobacterales	Enterobacteriaceae	Escherichia	Escherichia coli	Escherichia coli strain EDL933-1 plasmid pO157, complete sequence	CDC, Atlanta	1982	USA	taxon:562	NA	NA	ground beef	43.7679 N 84.8086 W	genomic DNA	NA	NA	NA	NA	NA	NA	NA	O157:H7	NA	NA	NA	NA	NA	NA	NA	NA	NA	NA	NA	NA	NA	NA	NA	NA	NA	NA	NA
1	Salmonella enterica subsp. enterica serovar Newport CFSAN001660	NZ_CP016011.1	pCFSAN001660	circular	67730	Bacteria	Proteobacteria	Gammaproteobacteria	Enterobacterales	Enterobacteriaceae	Salmonella	Salmonella enterica	Salmonella enterica subsp. enterica serovar Newport strain CFSAN001660 plasmid pCFSAN001660, complete sequence	NA	NA	USA: VA	taxon:108619	NA	NA	NA	NA	genomic DNA	Newport	enterica	NA	NA	NA	NA	NA	NA	NA	NA	NA	NA	NA	NA	NA	NA	NA	NA	NA	NA	NA	NA	NA	NA	NA	NA	NA
1	Salmonella enterica subsp. enterica serovar Infantis FSIS1502169	NZ_CP016407.1	pFSIS1502169	circular	323122	Bacteria	Proteobacteria	Gammaproteobacteria	Enterobacterales	Enterobacteriaceae	Salmonella	Salmonella enterica	Salmonella enterica subsp. enterica serovar Infantis strain FSIS1502169 plasmid pFSIS1502169, complete sequence	USDA-FSIS	2015	USA: NC	taxon:595	NA	young chicken	NA	NA	genomic DNA	Infantis	enterica	NA	NA	NA	NA	NA	NA	NA	NA	NA	NA	NA	NA	NA	NA	NA	NA	NA	NA	NA	enterica	NA	NA	NA	NA	NA
1	Salmonella enterica subsp. enterica serovar Infantis FSIS1502916	NZ_CP016409.1	pFSIS1502916	circular	322518	Bacteria	Proteobacteria	Gammaproteobacteria	Enterobacterales	Enterobacteriaceae	Salmonella	Salmonella enterica	Salmonella enterica subsp. enterica serovar Infantis strain FSIS1502916 plasmid pFSIS1502916, complete sequence	USDA-FSIS	2015	USA: NJ	taxon:595	NA	NA	comminuted chicken	NA	genomic DNA	Infantis	enterica	NA	NA	NA	NA	NA	NA	NA	NA	NA	NA	NA	NA	NA	NA	NA	NA	NA	NA	NA	enterica	NA	NA	NA	NA	NA
1	Salmonella enterica subsp. enterica serovar Infantis N55391	NZ_CP016411.1	pN55391	circular	316814	Bacteria	Proteobacteria	Gammaproteobacteria	Enterobacterales	Enterobacteriaceae	Salmonella	Salmonella enterica	Salmonella enterica subsp. enterica serovar Infantis strain N55391 plasmid pN55391, complete sequence	FDA	2014	USA: TN	taxon:595	NA	NA	chicken breast	NA	genomic DNA	Infantis	enterica	NA	NA	NA	NA	NA	NA	NA	NA	NA	NA	NA	NA	NA	NA	NA	NA	NA	NA	NA	NA	NA	NA	NA	NA	NA
1	Salmonella enterica subsp. enterica serovar Infantis CVM44454	NZ_CP016413.1	pCVM44454	circular	316160	Bacteria	Proteobacteria	Gammaproteobacteria	Enterobacterales	Enterobacteriaceae	Salmonella	Salmonella enterica	Salmonella enterica subsp. enterica serovar Infantis strain CVM44454 plasmid pCVM44454, complete sequence	CDC	2014-05-09	USA: MA	taxon:595	NA	NA	clinical	NA	genomic DNA	Infantis	enterica	NA	2014am-3028	NA	NA	NA	NA	NA	NA	NA	NA	NA	NA	NA	NA	NA	NA	NA	NA	NA	NA	NA	NA	NA	NA	NA
1	Escherichia coli O157:H7 FRIK944	NZ_CP016626.1	p0157	circular	95598	Bacteria	Proteobacteria	Gammaproteobacteria	Enterobacterales	Enterobacteriaceae	Escherichia	Escherichia coli	Escherichia coli O157:H7 strain FRIK944 plasmid p0157, complete sequence	NA	41898	USA: FL	taxon:83334	NA	Bos taurus	calf feces	NA	genomic DNA	NA	NA	NA	NA	CFSAN046965	NA	NA	NA	NA	NA	NA	NA	NA	NA	NA	NA	NA	NA	NA	NA	NA	NA	NA	NA	NA	NA	NA
1	Salmonella enterica FORC_056	NZ_CP017178.1	unnamed1	circular	59371	Bacteria	Proteobacteria	Gammaproteobacteria	Enterobacterales	Enterobacteriaceae	Salmonella	Salmonella enterica	Salmonella enterica strain FORC_056 plasmid unnamed1, complete sequence	MFDS	42031	South Korea: Seoul	taxon:28901	NA	NA	fish	37.54 N 127 E	genomic DNA	NA	NA	NA	NA	NA	NA	NA	NA	NA	NA	NA	NA	NA	NA	NA	NA	NA	NA	NA	NA	NA	NA	NA	NA	NA	NA	NA
1	Enterobacter kobei DSM 13645	NZ_CP017182.1	pDSMZ13645	circular	47221	Bacteria	Proteobacteria	Gammaproteobacteria	Enterobacterales	Enterobacteriaceae	Enterobacter	Enterobacter kobei	Enterobacter kobei strain DSM 13645 plasmid pDSMZ13645, complete sequence	NA	NA	Japan	taxon:208224	NA	Homo sapiens	blood	36 N 138 E	genomic DNA	NA	NA	NA	NA	NA	NA	DSM:13645	NA	NA	NA	NA	NA	NA	NA	NA	NA	NA	NA	NA	NA	NA	NA	NA	NA	NA	NA	NA
1	Enterobacter cloacae complex Hoffmann cluster IV DSM 16690	NZ_CP017185.1	pDSMZ16690	circular	151583	Bacteria	Proteobacteria	Gammaproteobacteria	Enterobacterales	Enterobacteriaceae	Enterobacter	"Enterobacter cloacae complexHoffmann cluster IV"	Enterobacter cloacae complex 'Hoffmann cluster IV' strain DSM 16690 plasmid pDSMZ16690, complete sequence	NA	NA	Germany	taxon:1812935	NA	Homo sapiens	NA	52.4 N 9.7 E	genomic DNA	NA	NA	NA	NA	NA	NA	DSM:16690	NA	NA	NA	NA	NA	NA	NA	NA	NA	NA	NA	NA	NA	NA	NA	NA	NA	NA	NA	NA
1	Enterobacter cloacae complex Hoffmann cluster III DSM 14563	NZ_CP017187.1	pDSMZ14563	circular	131604	Bacteria	Proteobacteria	Gammaproteobacteria	Enterobacterales	Enterobacteriaceae	Enterobacter	"Enterobacter cloacae complexHoffmann cluster III"	Enterobacter cloacae complex 'Hoffmann cluster III' strain DSM 14563 plasmid pDSMZ14563, complete sequence	NA	NA	Germany	taxon:1812934	NA	Homo sapiens	NA	48.8 N 11.5 E	genomic DNA	NA	NA	NA	NA	NA	NA	DSM:14563	NA	NA	NA	NA	NA	NA	NA	NA	NA	NA	NA	NA	NA	NA	NA	NA	NA	NA	NA	NA
1	Escherichia coli NADC 5570/86-24/6565	NZ_CP017250.1	pO157	circular	92690	Bacteria	Proteobacteria	Gammaproteobacteria	Enterobacterales	Enterobacteriaceae	Escherichia	Escherichia coli	Escherichia coli strain NADC 5570/86-24/6565 plasmid pO157, complete sequence	NA	NA	NA	taxon:562	stx2+, eae+, Str-resistant	NA	NA	NA	genomic DNA	NA	NA	NA	mutant	NA	NA	NA	O157:H7	NA	NA	NA	NA	NA	NA	NA	NA	NA	NA	NA	NA	NA	NA	NA	NA	NA	NA	NA
1	Escherichia coli NADC 5570/86-24/6564	NZ_CP017252.1	pO157	circular	92691	Bacteria	Proteobacteria	Gammaproteobacteria	Enterobacterales	Enterobacteriaceae	Escherichia	Escherichia coli	Escherichia coli strain NADC 5570/86-24/6564 plasmid pO157, complete sequence	NA	NA	NA	taxon:562	stx2+, eae+, Str-resistant	NA	NA	NA	genomic DNA	NA	NA	NA	wild type	NA	NA	NA	O157:H7	NA	NA	NA	NA	NA	NA	NA	NA	NA	NA	NA	NA	NA	NA	NA	NA	NA	NA	NA
1	Escherichia coli O157:H7 1130	NZ_CP017435.1	pO157	circular	92624	Bacteria	Proteobacteria	Gammaproteobacteria	Enterobacterales	Enterobacteriaceae	Escherichia	Escherichia coli	Escherichia coli O157:H7 strain 1130 plasmid pO157, complete sequence	T. M. Arthur	37773	USA:Kansas	taxon:83334	NA	NA	Cattle Hide	NA	genomic DNA	NA	NA	NA	NA	NA	NA	NA	O157:H7	NA	NA	NA	NA	NA	NA	NA	NA	NA	NA	NA	NA	NA	NA	NA	NA	NA	NA	NA
1	Escherichia coli O157:H7 2149	NZ_CP017437.1	pO157	circular	92565	Bacteria	Proteobacteria	Gammaproteobacteria	Enterobacterales	Enterobacteriaceae	Escherichia	Escherichia coli	Escherichia coli O157:H7 strain 2149 plasmid pO157, complete sequence	T. M. Arthur	37773	USA:Nebraska	taxon:83334	NA	NA	Cattle Hide	NA	genomic DNA	NA	NA	NA	NA	NA	NA	NA	O157:H7	NA	NA	NA	NA	NA	NA	NA	NA	NA	NA	NA	NA	NA	NA	NA	NA	NA	NA	NA
1	Escherichia coli O157:H7 2159	NZ_CP017439.1	pO157	circular	92596	Bacteria	Proteobacteria	Gammaproteobacteria	Enterobacterales	Enterobacteriaceae	Escherichia	Escherichia coli	Escherichia coli O157:H7 strain 2159 plasmid pO157, complete sequence	T. M. Arthur	37773	USA:Nebraska	taxon:83334	NA	NA	Cattle Hide	NA	genomic DNA	NA	NA	NA	NA	NA	NA	NA	O157:H7	NA	NA	NA	NA	NA	NA	NA	NA	NA	NA	NA	NA	NA	NA	NA	NA	NA	NA	NA
1	Escherichia coli O157:H7 3384	NZ_CP017441.1	pO157	circular	92729	Bacteria	Proteobacteria	Gammaproteobacteria	Enterobacterales	Enterobacteriaceae	Escherichia	Escherichia coli	Escherichia coli O157:H7 strain 3384 plasmid pO157, complete sequence	T. M. Arthur	37803	USA:Kansas	taxon:83334	NA	NA	Cattle Hide	NA	genomic DNA	NA	NA	NA	NA	NA	NA	NA	O157:H7	NA	NA	NA	NA	NA	NA	NA	NA	NA	NA	NA	NA	NA	NA	NA	NA	NA	NA	NA
1	Escherichia coli O157:H7 4276	NZ_CP017443.1	pO157	circular	92583	Bacteria	Proteobacteria	Gammaproteobacteria	Enterobacterales	Enterobacteriaceae	Escherichia	Escherichia coli	Escherichia coli O157:H7 strain 4276 plasmid pO157, complete sequence	T. M. Arthur	2003-08-01	USA:Idaho	taxon:83334	NA	NA	Cattle Hide	NA	genomic DNA	NA	NA	NA	NA	NA	NA	NA	O157:H7	NA	NA	NA	NA	NA	NA	NA	NA	NA	NA	NA	NA	NA	NA	NA	NA	NA	NA	NA
1	Escherichia coli O157:H7 8368	NZ_CP017445.1	pO157	circular	92726	Bacteria	Proteobacteria	Gammaproteobacteria	Enterobacterales	Enterobacteriaceae	Escherichia	Escherichia coli	Escherichia coli O157:H7 strain 8368 plasmid pO157, complete sequence	T. M. Arthur	37865	Canada: Alberta	taxon:83334	NA	NA	Cattle Hide	NA	genomic DNA	NA	NA	NA	NA	NA	NA	NA	O157:H7	NA	NA	NA	NA	NA	NA	NA	NA	NA	NA	NA	NA	NA	NA	NA	NA	NA	NA	NA
1	Escherichia coli O157:H7 9234	NZ_CP017447.1	pO157	circular	92559	Bacteria	Proteobacteria	Gammaproteobacteria	Enterobacterales	Enterobacteriaceae	Escherichia	Escherichia coli	Escherichia coli O157:H7 strain 9234 plasmid pO157, complete sequence	T. M. Arthur	37895	USA:Texas	taxon:83334	NA	NA	Cattle Hide	NA	genomic DNA	NA	NA	NA	NA	NA	NA	NA	O157:H7	NA	NA	NA	NA	NA	NA	NA	NA	NA	NA	NA	NA	NA	NA	NA	NA	NA	NA	NA
1	Enterobacter cloacae M12X01451	NZ_CP017473.1	pM12X01451	circular	169226	Bacteria	Proteobacteria	Gammaproteobacteria	Enterobacterales	Enterobacteriaceae	Enterobacter	Enterobacter cloacae	Enterobacter cloacae strain M12X01451 plasmid pM12X01451, complete sequence	NA	NA	NA	taxon:550	NA	Homo sapiens	Stool	NA	genomic DNA	NA	NA	NA	NA	NA	NA	NA	NA	NA	NA	NA	NA	NA	NA	NA	NA	NA	NA	NA	NA	NA	NA	NA	NA	NA	NA	NA
1	Salmonella enterica subsp. enterica serovar Typhimurium 22792	NZ_CP017620.1	unnamed1	circular	93595	Bacteria	Proteobacteria	Gammaproteobacteria	Enterobacterales	Enterobacteriaceae	Salmonella	Salmonella enterica	Salmonella enterica subsp. enterica serovar Typhimurium strain 22792 plasmid unnamed1, complete sequence	NA	2007	Canada	taxon:90371	NA	cormorant	NA	NA	genomic DNA	Typhimurium	enterica	NA	NA	NA	NA	NA	NA	NA	NA	NA	NA	NA	NA	NA	NA	NA	NA	NA	NA	NA	NA	NA	NA	NA	NA	NA
1	Escherichia coli PA20	NZ_CP017670.1	pO157	circular	92755	Bacteria	Proteobacteria	Gammaproteobacteria	Enterobacterales	Enterobacteriaceae	Escherichia	Escherichia coli	Escherichia coli strain PA20 plasmid pO157, complete sequence	NA	2008	USA: Pennsylvania	taxon:562	NA	NA	stool	NA	genomic DNA	NA	NA	NA	NA	NA	NA	NA	NA	NA	NA	NA	NA	NA	NA	NA	NA	NA	NA	NA	NA	NA	NA	NA	NA	NA	NA	NA
1	Salmonella enterica subsp. enterica SARA13	NZ_CP017729.1	pSARA13	circular	93826	Bacteria	Proteobacteria	Gammaproteobacteria	Enterobacterales	Enterobacteriaceae	Salmonella	Salmonella enterica	Salmonella enterica subsp. enterica serovar Typhimurium str. SARA13 plasmid pSARA13, complete sequence	FDA	NA	France	taxon:59201	NA	NA	NA	NA	genomic DNA	Typhimurium	enterica	NA	NA	NA	NA	SGSC:2193	NA	NA	NA	NA	NA	NA	NA	NA	NA	NA	NA	NA	NA	NA	NA	NA	NA	NA	NA	NA
1	Escherichia coli CH611_eco	NZ_CP017981.1	pGZ3_NDM5	circular	91451	Bacteria	Proteobacteria	Gammaproteobacteria	Enterobacterales	Enterobacteriaceae	Escherichia	Escherichia coli	Escherichia coli strain CH611_eco plasmid pGZ3_NDM5, complete sequence	Peking University Peoples Hospital, Department of Clinical Laboratory	42206	China: Guangzhou	taxon:562	NA	Homo sapiens	urine from cystostomy	23.1167 N 113.2500 E	genomic DNA	NA	NA	NA	NA	NA	NA	NA	NA	NA	NA	NA	NA	NA	NA	NA	NA	NA	NA	NA	NA	NA	NA	NA	NA	NA	NA	NA
1	Escherichia coli 155	NZ_CP018238.1	pO157	circular	91420	Bacteria	Proteobacteria	Gammaproteobacteria	Enterobacterales	Enterobacteriaceae	Escherichia	Escherichia coli	Escherichia coli strain 155 plasmid pO157, complete sequence	Publich Health England	2012	United Kingdom	taxon:562	NA	Homo sapiens	NA	NA	genomic DNA	NA	NA	NA	NA	NA	NA	NA	O157:H7	NA	NA	NA	NA	NA	NA	NA	NA	NA	NA	NA	NA	NA	NA	NA	NA	NA	NA	NA
1	Escherichia coli 272	NZ_CP018240.1	pO157	circular	94170	Bacteria	Proteobacteria	Gammaproteobacteria	Enterobacterales	Enterobacteriaceae	Escherichia	Escherichia coli	Escherichia coli strain 272 plasmid pO157, complete sequence	Publich Health England	2013	United Kingdom	taxon:562	NA	Homo sapiens	NA	NA	genomic DNA	NA	NA	NA	NA	NA	NA	NA	O157:H7	NA	NA	NA	NA	NA	NA	NA	NA	NA	NA	NA	NA	NA	NA	NA	NA	NA	NA	NA
1	Escherichia coli 319	NZ_CP018242.1	pO157	circular	92495	Bacteria	Proteobacteria	Gammaproteobacteria	Enterobacterales	Enterobacteriaceae	Escherichia	Escherichia coli	Escherichia coli strain 319 plasmid pO157, complete sequence	Publich Health England	2012	United Kingdom	taxon:562	NA	Homo sapiens	NA	NA	genomic DNA	NA	NA	NA	NA	NA	NA	NA	O157:H7	NA	NA	NA	NA	NA	NA	NA	NA	NA	NA	NA	NA	NA	NA	NA	NA	NA	NA	NA
1	Escherichia coli 350	NZ_CP018244.1	pO157	circular	92522	Bacteria	Proteobacteria	Gammaproteobacteria	Enterobacterales	Enterobacteriaceae	Escherichia	Escherichia coli	Escherichia coli strain 350 plasmid pO157, complete sequence	Publich Health England	2011	United Kingdom	taxon:562	NA	Homo sapiens	NA	NA	genomic DNA	NA	NA	NA	NA	NA	NA	NA	O157:H7	NA	NA	NA	NA	NA	NA	NA	NA	NA	NA	NA	NA	NA	NA	NA	NA	NA	NA	NA
1	Escherichia coli 472	NZ_CP018246.1	pO157	circular	95341	Bacteria	Proteobacteria	Gammaproteobacteria	Enterobacterales	Enterobacteriaceae	Escherichia	Escherichia coli	Escherichia coli strain 472 plasmid pO157, complete sequence	Publich Health England	2012	United Kingdom	taxon:562	NA	Homo sapiens	NA	NA	genomic DNA	NA	NA	NA	NA	NA	NA	NA	O157:H7	NA	NA	NA	NA	NA	NA	NA	NA	NA	NA	NA	NA	NA	NA	NA	NA	NA	NA	NA
1	Escherichia coli 7784	NZ_CP018248.1	pO157	circular	91353	Bacteria	Proteobacteria	Gammaproteobacteria	Enterobacterales	Enterobacteriaceae	Escherichia	Escherichia coli	Escherichia coli strain 7784 plasmid pO157, complete sequence	IPRAVE Consortium	2002	United Kingdom	taxon:562	NA	NA	cattle feces	NA	genomic DNA	NA	NA	NA	NA	NA	NA	NA	O157:H7	NA	NA	NA	NA	NA	NA	NA	NA	NA	NA	NA	NA	NA	NA	NA	NA	NA	NA	NA
1	Escherichia coli 10671	NZ_CP018251.1	pO157	circular	91789	Bacteria	Proteobacteria	Gammaproteobacteria	Enterobacterales	Enterobacteriaceae	Escherichia	Escherichia coli	Escherichia coli strain 10671 plasmid pO157, complete sequence	IPRAVE Consortium	2002	United Kingdom	taxon:562	NA	NA	cattle feces	NA	genomic DNA	NA	NA	NA	NA	NA	NA	NA	O157:H7	NA	NA	NA	NA	NA	NA	NA	NA	NA	NA	NA	NA	NA	NA	NA	NA	NA	NA	NA
1	Escherichia coli 9000	NZ_CP018253.1	pO157	circular	95229	Bacteria	Proteobacteria	Gammaproteobacteria	Enterobacterales	Enterobacteriaceae	Escherichia	Escherichia coli	Escherichia coli strain 9000 plasmid pO157, complete sequence	IPRAVE Consortium	2002	United Kingdom	taxon:562	NA	NA	cattle feces	NA	genomic DNA	NA	NA	NA	NA	NA	NA	NA	O157:H7	NA	NA	NA	NA	NA	NA	NA	NA	NA	NA	NA	NA	NA	NA	NA	NA	NA	NA	NA
1	Salmonella enterica subsp. enterica serovar Enteritidis 49-2444	NZ_CP018634.1	pSE49-2444	circular	92831	Bacteria	Proteobacteria	Gammaproteobacteria	Enterobacterales	Enterobacteriaceae	Salmonella	Salmonella enterica	Salmonella enterica subsp. enterica serovar Enteritidis strain 49-2444 plasmid pSE49-2444, complete sequence	NA	1949	USA	taxon:149539	NA	NA	Human	NA	genomic DNA	Enteritidis	enterica	NA	NA	NA	NA	NA	NA	NA	NA	NA	NA	NA	NA	NA	NA	NA	NA	NA	NA	NA	NA	NA	NA	NA	NA	NA
1	Salmonella enterica subsp. enterica serovar Enteritidis 56-3991	NZ_CP018636.1	pSE56-3991	circular	59373	Bacteria	Proteobacteria	Gammaproteobacteria	Enterobacterales	Enterobacteriaceae	Salmonella	Salmonella enterica	Salmonella enterica subsp. enterica serovar Enteritidis strain 56-3991 plasmid pSE56-3991, complete sequence	NA	1956	USA	taxon:149539	NA	NA	Human	NA	genomic DNA	Enteritidis	enterica	NA	NA	NA	NA	NA	NA	NA	NA	NA	NA	NA	NA	NA	NA	NA	NA	NA	NA	NA	NA	NA	NA	NA	NA	NA
1	Salmonella enterica subsp. enterica serovar Enteritidis 70-1605	NZ_CP018641.1	pSE70-1605	circular	59371	Bacteria	Proteobacteria	Gammaproteobacteria	Enterobacterales	Enterobacteriaceae	Salmonella	Salmonella enterica	Salmonella enterica subsp. enterica serovar Enteritidis strain 70-1605 plasmid pSE70-1605, complete sequence	NA	1970	USA	taxon:149539	NA	NA	Human	NA	genomic DNA	Enteritidis	enterica	NA	NA	NA	NA	NA	NA	NA	NA	NA	NA	NA	NA	NA	NA	NA	NA	NA	NA	NA	NA	NA	NA	NA	NA	NA
1	Salmonella enterica subsp. enterica serovar Enteritidis 81-1706	NZ_CP018656.1	pSE81-1706	circular	244210	Bacteria	Proteobacteria	Gammaproteobacteria	Enterobacterales	Enterobacteriaceae	Salmonella	Salmonella enterica	Salmonella enterica subsp. enterica serovar Enteritidis strain 81-1706 plasmid pSE81-1706, complete sequence	NA	1981	USA	taxon:149539	NA	NA	Human	NA	genomic DNA	Enteritidis	enterica	NA	NA	NA	NA	NA	NA	NA	NA	NA	NA	NA	NA	NA	NA	NA	NA	NA	NA	NA	NA	NA	NA	NA	NA	NA
1	Salmonella enterica subsp. enterica serovar Enteritidis 92-0392	NZ_CP018658.1	pSE92-0392	circular	94039	Bacteria	Proteobacteria	Gammaproteobacteria	Enterobacterales	Enterobacteriaceae	Salmonella	Salmonella enterica	Salmonella enterica subsp. enterica serovar Enteritidis strain 92-0392 plasmid pSE92-0392, complete sequence	NA	1992	USA	taxon:149539	NA	NA	Human	NA	genomic DNA	Enteritidis	enterica	NA	NA	NA	NA	NA	NA	NA	NA	NA	NA	NA	NA	NA	NA	NA	NA	NA	NA	NA	NA	NA	NA	NA	NA	NA
1	Salmonella enterica subsp. enterica serovar Enteritidis 93-0639	NZ_CP018660.1	pSE93-0639	circular	59370	Bacteria	Proteobacteria	Gammaproteobacteria	Enterobacterales	Enterobacteriaceae	Salmonella	Salmonella enterica	Salmonella enterica subsp. enterica serovar Enteritidis strain 93-0639 plasmid pSE93-0639, complete sequence	NA	1993	USA	taxon:149539	NA	NA	Human	NA	genomic DNA	Enteritidis	enterica	NA	NA	NA	NA	NA	NA	NA	NA	NA	NA	NA	NA	NA	NA	NA	NA	NA	NA	NA	NA	NA	NA	NA	NA	NA
1	Klebsiella pneumoniae subsp. pneumoniae BR7	NZ_CP018884.1	unnamed1	circular	121863	Bacteria	Proteobacteria	Gammaproteobacteria	Enterobacterales	Enterobacteriaceae	Klebsiella	Klebsiella pneumoniae	Klebsiella pneumoniae subsp. pneumoniae strain BR7 plasmid unnamed1, complete sequence	Federal University of Rio de Janeiro	2009	Brazil: Rio de Janeiro	taxon:72407	NA	Homo sapiens	blood	22.9068 S 43.1729 W	genomic DNA	NA	pneumoniae	NA	NA	NA	NA	NA	NA	NA	NA	NA	NA	NA	NA	NA	NA	NA	NA	NA	NA	NA	NA	NA	NA	NA	NA	NA
1	Salmonella enterica subsp. enterica serovar Inverness str. ATCC 10720 ATCC 10720	NZ_CP019182.1	pATCC10720	circular	124201	Bacteria	Proteobacteria	Gammaproteobacteria	Enterobacterales	Enterobacteriaceae	Salmonella	Salmonella enterica	Salmonella enterica subsp. enterica serovar Inverness str. ATCC 10720 plasmid pATCC10720, complete sequence	FDA	NA	NA	taxon:941187	NA	NA	NA	NA	genomic DNA	Inverness	enterica	NA	NA	NA	NA	ATCC:10720	NA	NA	NA	NA	NA	NA	NA	NA	NA	NA	NA	NA	NA	NA	NA	NA	NA	NA	NA	NA
1	Salmonella enterica subsp. enterica serovar Rubislaw str. ATCC 10717 ATCC 10717	NZ_CP019193.1	pATCC10717	circular	196866	Bacteria	Proteobacteria	Gammaproteobacteria	Enterobacterales	Enterobacteriaceae	Salmonella	Salmonella enterica	Salmonella enterica subsp. enterica serovar Rubislaw str. ATCC 10717 plasmid pATCC10717, complete sequence	FDA	NA	NA	taxon:938143	NA	NA	NA	NA	genomic DNA	Rubislaw	enterica	NA	NA	NA	NA	ATCC:10717	NA	NA	NA	NA	NA	NA	NA	NA	NA	NA	NA	NA	NA	NA	NA	NA	NA	NA	NA	NA
1	Escherichia coli FHI_NMBU_03	NZ_CP019456.1	pFHI_NMBU_03_1	circular	159821	Bacteria	Proteobacteria	Gammaproteobacteria	Enterobacterales	Enterobacteriaceae	Escherichia	Escherichia coli	Escherichia coli strain FHI_NMBU_03 plasmid pFHI_NMBU_03_1, complete sequence	Norwegian Institute of Public Health	41153	Norway: south east	taxon:562	NA	Homo sapiens	Fecal sample	NA	genomic DNA	NA	NA	NA	NA	NA	NA	NA	O81:H6	NA	NA	NA	NA	NA	NA	NA	NA	NA	NA	NA	NA	NA	NA	NA	NA	NA	NA	NA
1	Salmonella enterica LT2	NZ_CP014050.2	unnamed	circular	93933	Bacteria	Proteobacteria	Gammaproteobacteria	Enterobacterales	Enterobacteriaceae	Salmonella	Salmonella enterica	Salmonella enterica strain LT2 plasmid unnamed, complete sequence	NA	2005-05-01	USA	taxon:28901	NA	NA	Wild type strain isolated from a natural source	NA	genomic DNA	NA	NA	NA	NA	NA	NA	ATCC:700720	NA	type strain of Salmonella enterica	NA	NA	NA	NA	NA	NA	NA	NA	NA	NA	NA	NA	NA	NA	NA	NA	NA	NA
1	Salmonella enterica subsp. enterica CFSAN033541	NZ_CP020824.1	pCFSAN033541	circular	59372	Bacteria	Proteobacteria	Gammaproteobacteria	Enterobacterales	Enterobacteriaceae	Salmonella	Salmonella enterica	Salmonella enterica subsp. enterica strain CFSAN033541 plasmid pCFSAN033541, complete sequence	USDA-FSIS	2013	USA:PA	taxon:59201	NA	NA	product-eggs-raw-whites	NA	genomic DNA	Enteritidis	enterica	NA	NA	NA	NA	NA	NA	NA	NA	NA	NA	NA	NA	NA	NA	NA	NA	NA	NA	NA	NA	NA	NA	NA	NA	NA
1	Salmonella enterica subsp. enterica CFSAN033543	NZ_CP020826.1	pCFSAN033543	circular	59363	Bacteria	Proteobacteria	Gammaproteobacteria	Enterobacterales	Enterobacteriaceae	Salmonella	Salmonella enterica	Salmonella enterica subsp. enterica strain CFSAN033543 plasmid pCFSAN033543, complete sequence	USDA-FSIS	2012	USA:OH	taxon:59201	NA	NA	product-eggs-raw-whole	NA	genomic DNA	Enteritidis	enterica	NA	NA	NA	NA	NA	NA	NA	NA	NA	NA	NA	NA	NA	NA	NA	NA	NA	NA	NA	NA	NA	NA	NA	NA	NA
1	Salmonella enterica subsp. enterica serovar Enteritidis CFSAN051873	NZ_CP022004.1	pCFSAN051873	circular	59371	Bacteria	Proteobacteria	Gammaproteobacteria	Enterobacterales	Enterobacteriaceae	Salmonella	Salmonella enterica	Salmonella enterica subsp. enterica serovar Enteritidis strain CFSAN051873 plasmid pCFSAN051873, complete sequence	USDA-ARS	1996-08-09	USA: PA	taxon:149539	NA	mouse	spleen	NA	genomic DNA	Enteritidis	enterica	NA	NA	NA	NA	NA	NA	NA	NA	NA	NA	NA	NA	NA	NA	NA	NA	NA	NA	NA	NA	NA	NA	NA	NA	NA
1	Escherichia coli CDC#03-98	NZ_CP022688.1	p0157	circular	92032	Bacteria	Proteobacteria	Gammaproteobacteria	Enterobacterales	Enterobacteriaceae	Escherichia	Escherichia coli	Escherichia coli strain CDC#03-98 plasmid p0157, complete sequence	CDC	NA	USA	taxon:562	NA	NA	NA	NA	genomic DNA	NA	NA	NA	NA	NA	NA	NA	NA	NA	NA	NA	NA	NA	NA	NA	NA	NA	NA	NA	NA	NA	NA	NA	NA	NA	NA	NA
1	Escherichia coli 317	NZ_CP023358.1	p100	circular	100008	Bacteria	Proteobacteria	Gammaproteobacteria	Enterobacterales	Enterobacteriaceae	Escherichia	Escherichia coli	Escherichia coli strain 317 plasmid p100, complete sequence	NA	2002	United Kingdom: Scotland, Edinburgh	taxon:562	NA	canine	NA	NA	genomic DNA	NA	NA	NA	NA	NA	NA	NA	NA	NA	NA	NA	NA	NA	NA	NA	NA	NA	NA	NA	NA	NA	NA	NA	NA	NA	NA	NA
1	Escherichia coli 1190	NZ_CP023387.1	p86	circular	86147	Bacteria	Proteobacteria	Gammaproteobacteria	Enterobacterales	Enterobacteriaceae	Escherichia	Escherichia coli	Escherichia coli strain 1190 plasmid p86, complete sequence	NA	2002	United Kingdom: Scotland, Edinburgh	taxon:562	NA	canine	NA	NA	genomic DNA	NA	NA	NA	NA	NA	NA	NA	NA	NA	NA	NA	NA	NA	NA	NA	NA	NA	NA	NA	NA	NA	NA	NA	NA	NA	NA	NA
1	Klebsiella pneumoniae 203	NZ_CP021166.1	p203	circular	177145	Bacteria	Proteobacteria	Gammaproteobacteria	Enterobacterales	Enterobacteriaceae	Klebsiella	Klebsiella pneumoniae	Klebsiella pneumoniae strain 203 plasmid p203, complete sequence	Xiaomin Zhao	2016	USA:Boston	taxon:573	NA	Homo sapiens	urine	NA	genomic DNA	NA	NA	NA	NA	NA	NA	NA	NA	NA	NA	NA	NA	NA	NA	NA	NA	NA	NA	NA	NA	NA	NA	NA	NA	NA	NA	NA
1	Escherichia coli 1105	NZ_CP023389.1	p74	circular	74094	Bacteria	Proteobacteria	Gammaproteobacteria	Enterobacterales	Enterobacteriaceae	Escherichia	Escherichia coli	Escherichia coli strain 1105 plasmid p74, complete sequence	NA	2002	United Kingdom: Scotland, Edinburgh	taxon:562	NA	canine	NA	NA	genomic DNA	NA	NA	NA	NA	NA	NA	NA	NA	NA	NA	NA	NA	NA	NA	NA	NA	NA	NA	NA	NA	NA	NA	NA	NA	NA	NA	NA
1	Escherichia coli FDAARGOS_401	NZ_CP023530.1	unnamed	circular	75554	Bacteria	Proteobacteria	Gammaproteobacteria	Enterobacterales	Enterobacteriaceae	Escherichia	Escherichia coli	Escherichia coli strain FDAARGOS_401 plasmid unnamed, complete sequence	USAMRIID < CDC	2009	Georgia	taxon:562	NA	Homo sapiens	Stool	NA	genomic DNA	NA	NA	NA	NA	NA	NA	FDA:FDAARGOS_401	O104:H4	NA	NA	NA	NA	NA	NA	NA	NA	NA	NA	NA	NA	NA	NA	NA	NA	NA	NA	NA
1	Escherichia coli FORC_043	NZ_CP023552.1	pFORC43	circular	77422	Bacteria	Proteobacteria	Gammaproteobacteria	Enterobacterales	Enterobacteriaceae	Escherichia	Escherichia coli	Escherichia coli strain FORC_043 plasmid pFORC43, complete sequence	Korea Center for Disease Control and Prevention	39602	South Korea: Gyeonggi-do	taxon:562	NA	Homo sapiens	Human Stool	37.27 N 127.0100 E	genomic DNA	NA	NA	NA	NA	NA	NA	NA	NA	NA	NA	NA	NA	NA	NA	NA	NA	NA	NA	NA	NA	NA	NA	NA	NA	NA	NA	NA
1	Edwardsiella tarda KC-Pc-HB1	NZ_CP023707.1	pEh-Pc1	circular	81404	Bacteria	Proteobacteria	Gammaproteobacteria	Enterobacterales	Hafniaceae	Edwardsiella	Edwardsiella tarda	Edwardsiella tarda strain KC-Pc-HB1 plasmid pEh-Pc1, complete sequence	NA	42795	South Korea: South sea	taxon:636	NA	Pseudorca crassidens	blood	NA	genomic DNA	NA	NA	NA	NA	NA	NA	NA	NA	NA	NA	NA	NA	NA	NA	NA	NA	NA	NA	NA	NA	NA	NA	NA	NA	NA	NA	NA
1	Escherichia coli FDAARGOS_434	NZ_CP023871.1	unnamed1	circular	149485	Bacteria	Proteobacteria	Gammaproteobacteria	Enterobacterales	Enterobacteriaceae	Escherichia	Escherichia coli	Escherichia coli strain FDAARGOS_434 plasmid unnamed1, complete sequence	BC Centre for Disease Control	2014-08-01	Canada: BC	taxon:562	NA	Homo sapiens	Rectal	NA	genomic DNA	NA	NA	NA	NA	NA	NA	FDA:FDAARGOS_434	NA	NA	NA	NA	NA	NA	NA	NA	NA	NA	NA	NA	NA	NA	NA	NA	NA	NA	NA	NA
1	Escherichia coli O169:H41 2014EL-1345-2	NZ_CP024227.1	unnamed4	circular	145086	Bacteria	Proteobacteria	Gammaproteobacteria	Enterobacterales	Enterobacteriaceae	Escherichia	Escherichia coli	Escherichia coli O169:H41 strain 2014EL-1345-2 plasmid unnamed4, complete sequence	NA	2014	USA: North Carolina	taxon:1446701	NA	NA	NA	NA	genomic DNA	NA	NA	NA	NA	NA	NA	NA	O169:H41	NA	NA	NA	NA	NA	NA	NA	NA	NA	NA	NA	NA	NA	NA	NA	NA	NA	NA	NA
1	Escherichia coli O25:NM 2014EL-1343-2	NZ_CP024231.1	unnamed3	circular	82510	Bacteria	Proteobacteria	Gammaproteobacteria	Enterobacterales	Enterobacteriaceae	Escherichia	Escherichia coli	Escherichia coli O25:NM strain 2014EL-1343-2 plasmid unnamed3, complete sequence	CDC	41821	USA	taxon:1446707	NA	NA	NA	NA	genomic DNA	O25:NM	NA	NA	NA	NA	NA	NA	NA	NA	NA	NA	NA	NA	NA	NA	NA	NA	NA	NA	NA	NA	NA	NA	NA	NA	NA	NA
1	Escherichia coli O114:H49 90-9280	NZ_CP024242.1	unnamed2	circular	74644	Bacteria	Proteobacteria	Gammaproteobacteria	Enterobacterales	Enterobacteriaceae	Escherichia	Escherichia coli	Escherichia coli O114:H49 strain 90-9280 plasmid unnamed2, complete sequence	NA	1988	Bangladesh	taxon:2048775	NA	NA	NA	NA	genomic DNA	NA	NA	NA	NA	NA	NA	NA	O114:H49	NA	NA	NA	NA	NA	NA	NA	NA	NA	NA	NA	NA	NA	NA	NA	NA	NA	NA	NA
1	Escherichia coli O128:H27 90-9281	NZ_CP024244.1	unnamed	circular	152012	Bacteria	Proteobacteria	Gammaproteobacteria	Enterobacterales	Enterobacteriaceae	Escherichia	Escherichia coli	Escherichia coli O128:H27 strain 90-9281 plasmid unnamed, complete sequence	NA	1988	Bangladesh	taxon:2048776	NA	NA	NA	NA	genomic DNA	NA	NA	NA	NA	NA	NA	NA	O128:H27	NA	NA	NA	NA	NA	NA	NA	NA	NA	NA	NA	NA	NA	NA	NA	NA	NA	NA	NA
1	Escherichia coli O27:H7 B4103-1	NZ_CP024248.1	unnamed3	circular	138289	Bacteria	Proteobacteria	Gammaproteobacteria	Enterobacterales	Enterobacteriaceae	Escherichia	Escherichia coli	Escherichia coli O27:H7 strain B4103-1 plasmid unnamed3, complete sequence	NA	1985	USA:TN	taxon:2048781	NA	NA	NA	NA	genomic DNA	NA	NA	NA	NA	NA	NA	NA	O27:H7	NA	NA	NA	NA	NA	NA	NA	NA	NA	NA	NA	NA	NA	NA	NA	NA	NA	NA	NA
1	Escherichia coli O169:H41 F6326-C1	NZ_CP024265.1	unnamed2	circular	150389	Bacteria	Proteobacteria	Gammaproteobacteria	Enterobacterales	Enterobacteriaceae	Escherichia	Escherichia coli	Escherichia coli O169:H41 strain F6326-C1 plasmid unnamed2, complete sequence	NA	1998	USA	taxon:1446701	NA	NA	NA	NA	genomic DNA	NA	NA	NA	NA	NA	NA	NA	O169:H41	NA	NA	NA	NA	NA	NA	NA	NA	NA	NA	NA	NA	NA	NA	NA	NA	NA	NA	NA
1	Escherichia coli F8111-1SC3	NZ_CP024272.1	unnamed3	circular	147766	Bacteria	Proteobacteria	Gammaproteobacteria	Enterobacterales	Enterobacteriaceae	Escherichia	Escherichia coli	Escherichia coli strain F8111-1SC3 plasmid unnamed3, complete sequence	IL	NA	USA	taxon:562	NA	NA	NA	NA	genomic DNA	NA	NA	NA	NA	NA	NA	NA	NA	NA	NA	NA	NA	NA	NA	NA	NA	NA	NA	NA	NA	NA	NA	NA	NA	NA	NA	NA
1	Escherichia coli F9792	NZ_CP024274.1	unnamed	circular	145089	Bacteria	Proteobacteria	Gammaproteobacteria	Enterobacterales	Enterobacteriaceae	Escherichia	Escherichia coli	Escherichia coli strain F9792 plasmid unnamed, complete sequence	CDC	NA	USA	taxon:562	NA	NA	NA	NA	genomic DNA	NA	NA	NA	NA	NA	NA	NA	NA	NA	NA	NA	NA	NA	NA	NA	NA	NA	NA	NA	NA	NA	NA	NA	NA	NA	NA	NA
1	Escherichia coli O6:H16 M9682-C1	NZ_CP024277.1	unnamed2	circular	100184	Bacteria	Proteobacteria	Gammaproteobacteria	Enterobacterales	Enterobacteriaceae	Escherichia	Escherichia coli	Escherichia coli O6:H16 strain M9682-C1 plasmid unnamed2, complete sequence	NA	1975	USA	taxon:1446746	NA	NA	NA	NA	genomic DNA	NA	NA	NA	NA	NA	NA	NA	O6:H16	NA	NA	NA	NA	NA	NA	NA	NA	NA	NA	NA	NA	NA	NA	NA	NA	NA	NA	NA
1	Escherichia coli ATCC 43896	NZ_CP024281.1	unnamed3	circular	84894	Bacteria	Proteobacteria	Gammaproteobacteria	Enterobacterales	Enterobacteriaceae	Escherichia	Escherichia coli	Escherichia coli strain ATCC 43896 plasmid unnamed3, complete sequence	NA	NA	NA	taxon:562	NA	Homo sapiens	Infant diarrheic stool	NA	genomic DNA	NA	NA	NA	NA	NA	NA	ATCC:43896	NA	NA	NA	NA	NA	NA	NA	NA	NA	NA	NA	NA	NA	NA	NA	NA	NA	NA	NA	NA
1	Citrobacter freundii AR_0022	NZ_CP024882.1	unitig_1_pilon	circular	115736	Bacteria	Proteobacteria	Gammaproteobacteria	Enterobacterales	Enterobacteriaceae	Citrobacter	Citrobacter freundii	Citrobacter freundii strain AR_0022 plasmid unitig_1_pilon, complete sequence	NA	NA	NA	taxon:546	NA	NA	NA	NA	genomic DNA	NA	NA	NA	NA	NA	NA	NA	NA	NA	NA	NA	NA	NA	NA	NA	NA	NA	NA	NA	NA	NA	NA	NA	NA	NA	NA	NA
1	Escherichia coli AR_0017	NZ_CP024887.1	unitig_1_pilon	circular	102544	Bacteria	Proteobacteria	Gammaproteobacteria	Enterobacterales	Enterobacteriaceae	Escherichia	Escherichia coli	Escherichia coli strain AR_0017 plasmid unitig_1_pilon, complete sequence	NA	NA	NA	taxon:562	NA	NA	NA	NA	genomic DNA	NA	NA	NA	NA	NA	NA	NA	NA	NA	NA	NA	NA	NA	NA	NA	NA	NA	NA	NA	NA	NA	NA	NA	NA	NA	NA	NA
1	Escherichia coli AR_0019	NZ_CP024888.1	tig00000138_pilon	circular	76754	Bacteria	Proteobacteria	Gammaproteobacteria	Enterobacterales	Enterobacteriaceae	Escherichia	Escherichia coli	Escherichia coli strain AR_0019 plasmid tig00000138_pilon, complete sequence	NA	NA	NA	taxon:562	NA	NA	NA	NA	genomic DNA	NA	NA	NA	NA	NA	NA	NA	NA	NA	NA	NA	NA	NA	NA	NA	NA	NA	NA	NA	NA	NA	NA	NA	NA	NA	NA	NA
1	Escherichia coli O104:H4 LB226692	NZ_CP024994.1	unnamed2	circular	94462	Bacteria	Proteobacteria	Gammaproteobacteria	Enterobacterales	Enterobacteriaceae	Escherichia	Escherichia coli	Escherichia coli O104:H4 strain LB226692 plasmid unnamed2, complete sequence	German National Consulting Laboratory for HUS at the Institute of Hygiene, University of Muenster	2011-05-24	Germany: Muenster	taxon:1038927	NA	Homo sapiens	stool of HUS-patient	51.57 N 7.37 E	genomic DNA	NA	NA	NA	NA	NA	NA	NA	O104:H4	NA	NA	NA	NA	NA	NA	NA	NA	NA	NA	NA	NA	NA	NA	NA	NA	NA	NA	NA
1	Salmonella enterica subsp. enterica serovar Enteritidis ATCC BAA-708	NZ_CP025553.1	pPIR00558	circular	59331	Bacteria	Proteobacteria	Gammaproteobacteria	Enterobacterales	Enterobacteriaceae	Salmonella	Salmonella enterica	Salmonella enterica subsp. enterica serovar Enteritidis strain ATCC BAA-708 plasmid pPIR00558, complete sequence	NA	NA	NA	taxon:149539	NA	NA	NA	NA	genomic DNA	Enteritidis	enterica	NA	NA	NA	NA	ATCC:BAA-708	NA	NA	NA	NA	NA	NA	NA	NA	NA	NA	NA	NA	NA	NA	NA	NA	NA	NA	NA	NA
1	Salmonella enterica subsp. enterica serovar Typhimurium PIR00538	NZ_CP025556.1	pPIR00538	circular	93832	Bacteria	Proteobacteria	Gammaproteobacteria	Enterobacterales	Enterobacteriaceae	Salmonella	Salmonella enterica	Salmonella enterica subsp. enterica serovar Typhimurium strain PIR00538 plasmid pPIR00538, complete sequence	NA	NA	NA	taxon:90371	NA	NA	NA	NA	genomic DNA	Typhimurium	enterica	NA	NA	NA	NA	NA	NA	NA	NA	NA	NA	NA	NA	NA	NA	NA	NA	NA	NA	NA	NA	NA	NA	NA	NA	NA
1	Klebsiella pneumoniae HS102438	NZ_CP025635.1	pKP6-2	circular	110182	Bacteria	Proteobacteria	Gammaproteobacteria	Enterobacterales	Enterobacteriaceae	Klebsiella	Klebsiella pneumoniae	Klebsiella pneumoniae strain HS102438 plasmid pKP6-2, complete sequence	xiaofei Jiang	40491	China:Shanghai	taxon:573	NA	Homo sapiens	sputum	31.10 N 121.28 E	genomic DNA	NA	NA	NA	NA	NA	NA	NA	NA	NA	NA	NA	NA	NA	NA	NA	NA	NA	NA	NA	NA	NA	NA	NA	NA	NA	NA	NA
1	Salmonella enterica subsp. enterica serovar Typhimurium AR_0031	NZ_CP026701.1	unitig_1_pilon	circular	93832	Bacteria	Proteobacteria	Gammaproteobacteria	Enterobacterales	Enterobacteriaceae	Salmonella	Salmonella enterica	Salmonella enterica subsp. enterica serovar Typhimurium strain AR_0031 plasmid unitig_1_pilon, complete sequence	NA	NA	NA	taxon:90371	NA	NA	NA	NA	genomic DNA	Typhimurium	enterica	NA	NA	NA	NA	NA	NA	NA	NA	NA	NA	NA	NA	NA	NA	NA	NA	NA	NA	NA	NA	NA	NA	NA	NA	NA
1	Escherichia coli AR_0077	NZ_CP026754.1	tig00000042_pilon	circular	90045	Bacteria	Proteobacteria	Gammaproteobacteria	Enterobacterales	Enterobacteriaceae	Escherichia	Escherichia coli	Escherichia coli strain AR_0077 plasmid tig00000042_pilon, complete sequence	NA	NA	NA	taxon:562	NA	NA	NA	NA	genomic DNA	NA	NA	NA	NA	NA	NA	NA	NA	NA	NA	NA	NA	NA	NA	NA	NA	NA	NA	NA	NA	NA	NA	NA	NA	NA	NA	NA
1	Shigella dysenteriae E670/74	NZ_CP027028.1	unnamed	circular	149179	Bacteria	Proteobacteria	Gammaproteobacteria	Enterobacterales	Enterobacteriaceae	Shigella	Shigella dysenteriae	Shigella dysenteriae strain E670/74 plasmid unnamed, complete sequence	NA	NA	NA	taxon:622	NA	Homo sapiens	Feces of patient with diarrhea	NA	genomic DNA	NA	NA	NA	NA	NA	NA	ATCC:49345	NA	NA	NA	NA	NA	NA	NA	NA	NA	NA	NA	NA	NA	NA	NA	NA	NA	NA	NA	NA
1	Escherichia coli RM14721	NZ_CP027106.1	pRM14721	circular	106432	Bacteria	Proteobacteria	Gammaproteobacteria	Enterobacterales	Enterobacteriaceae	Escherichia	Escherichia coli	Escherichia coli strain RM14721 plasmid pRM14721, complete sequence	NA	40702	NA	taxon:562	NA	dog	feces	NA	genomic DNA	NA	NA	NA	NA	NA	NA	NA	NA	NA	NA	NA	NA	NA	NA	NA	NA	NA	NA	NA	NA	NA	NA	NA	NA	NA	NA	NA
1	Escherichia coli 2014C-4135	NZ_CP027311.1	unnamed	circular	133438	Bacteria	Proteobacteria	Gammaproteobacteria	Enterobacterales	Enterobacteriaceae	Escherichia	Escherichia coli	Escherichia coli strain 2014C-4135 plasmid unnamed, complete sequence	NA	2014-05-01	NA	taxon:562	NA	Homo sapiens	stool	NA	genomic DNA	NA	NA	NA	NA	NA	NA	NA	O113:H21	NA	NA	NA	NA	NA	NA	NA	NA	NA	NA	NA	NA	NA	NA	NA	NA	NA	NA	NA
1	Escherichia coli 2014C-4587	NZ_CP027343.1	unnamed	circular	131410	Bacteria	Proteobacteria	Gammaproteobacteria	Enterobacterales	Enterobacteriaceae	Escherichia	Escherichia coli	Escherichia coli strain 2014C-4587 plasmid unnamed, complete sequence	NA	41913	NA	taxon:562	NA	Homo sapiens	stool	NA	genomic DNA	NA	NA	NA	NA	NA	NA	NA	OUND:H19	NA	NA	NA	NA	NA	NA	NA	NA	NA	NA	NA	NA	NA	NA	NA	NA	NA	NA	NA
1	Escherichia coli 89-3156	NZ_CP027367.1	unnamed	circular	125561	Bacteria	Proteobacteria	Gammaproteobacteria	Enterobacterales	Enterobacteriaceae	Escherichia	Escherichia coli	Escherichia coli strain 89-3156 plasmid unnamed, complete sequence	NA	NA	NA	taxon:562	NA	NA	NA	NA	genomic DNA	NA	NA	NA	NA	NA	NA	NA	O174:H21	NA	NA	NA	NA	NA	NA	NA	NA	NA	NA	NA	NA	NA	NA	NA	NA	NA	NA	NA
1	Escherichia coli 2013C-3250	NZ_CP027385.1	unnamed5	circular	118259	Bacteria	Proteobacteria	Gammaproteobacteria	Enterobacterales	Enterobacteriaceae	Escherichia	Escherichia coli	Escherichia coli strain 2013C-3250 plasmid unnamed5, complete sequence	MN	41091	USA	taxon:562	NA	NA	Stool	NA	genomic DNA	E. coli O111:NM	NA	NA	NA	NA	NA	NA	NA	NA	NA	NA	NA	NA	NA	NA	NA	NA	NA	NA	NA	NA	NA	NA	NA	NA	NA	NA
1	Escherichia coli O104:H4 FDAARGOS_349	NZ_CP027392.1	unnamed2	circular	75562	Bacteria	Proteobacteria	Gammaproteobacteria	Enterobacterales	Enterobacteriaceae	Escherichia	Escherichia coli	Escherichia coli O104:H4 strain FDAARGOS_349 plasmid unnamed2, complete sequence	USAMRIID < Bundeswehr Inst. Microbiology	2001	Germany	taxon:1038927	NA	Homo sapiens	Stool	NA	genomic DNA	NA	NA	NA	NA	NA	NA	FDA:FDAARGOS_349	O104:H4	NA	NA	NA	NA	NA	NA	NA	NA	NA	NA	NA	NA	NA	NA	NA	NA	NA	NA	NA
1	Klebsiella oxytoca FDAARGOS_335	NZ_CP027425.1	unnamed	circular	195881	Bacteria	Proteobacteria	Gammaproteobacteria	Enterobacterales	Enterobacteriaceae	Klebsiella	Klebsiella oxytoca	Klebsiella oxytoca strain FDAARGOS_335 plasmid unnamed, complete sequence	Childrens National Hospital	2015-02-11	USA: DC	taxon:571	NA	Homo sapiens	Urine catheter	NA	genomic DNA	NA	NA	NA	NA	NA	NA	FDA:FDAARGOS_335	NA	NA	NA	NA	NA	NA	NA	NA	NA	NA	NA	NA	NA	NA	NA	NA	NA	NA	NA	NA
1	Escherichia coli 2013C-3492	NZ_CP027446.1	unnamed	circular	74269	Bacteria	Proteobacteria	Gammaproteobacteria	Enterobacterales	Enterobacteriaceae	Escherichia	Escherichia coli	Escherichia coli strain 2013C-3492 plasmid unnamed, complete sequence	NA	41334	NA	taxon:562	NA	Homo sapiens	stool	NA	genomic DNA	NA	NA	NA	NA	NA	NA	NA	O172:H25	NA	NA	NA	NA	NA	NA	NA	NA	NA	NA	NA	NA	NA	NA	NA	NA	NA	NA	NA
1	Escherichia coli 2014C-3075	NZ_CP027448.1	unnamed	circular	170848	Bacteria	Proteobacteria	Gammaproteobacteria	Enterobacterales	Enterobacteriaceae	Escherichia	Escherichia coli	Escherichia coli strain 2014C-3075 plasmid unnamed, complete sequence	NA	41426	NA	taxon:562	NA	Homo sapiens	stool	NA	genomic DNA	NA	NA	NA	NA	NA	NA	NA	O36:H42	NA	NA	NA	NA	NA	NA	NA	NA	NA	NA	NA	NA	NA	NA	NA	NA	NA	NA	NA
1	Escherichia coli 88-3493	NZ_CP027458.1	unnamed	circular	107796	Bacteria	Proteobacteria	Gammaproteobacteria	Enterobacterales	Enterobacteriaceae	Escherichia	Escherichia coli	Escherichia coli strain 88-3493 plasmid unnamed, complete sequence	NA	NA	NA	taxon:562	NA	NA	NA	NA	genomic DNA	NA	NA	NA	NA	NA	NA	NA	O137:H41	NA	NA	NA	NA	NA	NA	NA	NA	NA	NA	NA	NA	NA	NA	NA	NA	NA	NA	NA
1	Escherichia coli 90-3040	NZ_CP027460.1	unnamed	circular	74247	Bacteria	Proteobacteria	Gammaproteobacteria	Enterobacterales	Enterobacteriaceae	Escherichia	Escherichia coli	Escherichia coli strain 90-3040 plasmid unnamed, complete sequence	NA	NA	NA	taxon:562	NA	NA	NA	NA	genomic DNA	NA	NA	NA	NA	NA	NA	NA	O172:H25	NA	NA	NA	NA	NA	NA	NA	NA	NA	NA	NA	NA	NA	NA	NA	NA	NA	NA	NA
1	Escherichia coli 2013C-3264	NZ_CP027545.1	unnamed	circular	101089	Bacteria	Proteobacteria	Gammaproteobacteria	Enterobacterales	Enterobacteriaceae	Escherichia	Escherichia coli	Escherichia coli strain 2013C-3264 plasmid unnamed, complete sequence	CDC	2012-08-01	USA	taxon:562	NA	Homo sapiens	Stool	NA	genomic DNA	O103:H25	NA	NA	NA	NA	NA	NA	NA	NA	NA	NA	NA	NA	NA	NA	NA	NA	NA	NA	NA	NA	NA	NA	NA	NA	NA	NA
1	Escherichia coli 2014C-3061	NZ_CP027549.1	unnamed	circular	94116	Bacteria	Proteobacteria	Gammaproteobacteria	Enterobacterales	Enterobacteriaceae	Escherichia	Escherichia coli	Escherichia coli strain 2014C-3061 plasmid unnamed, complete sequence	NA	2013-05-01	NA	taxon:562	NA	Homo sapiens	stool	NA	genomic DNA	NA	NA	NA	NA	NA	NA	NA	O156:H25	NA	NA	NA	NA	NA	NA	NA	NA	NA	NA	NA	NA	NA	NA	NA	NA	NA	NA	NA
1	Escherichia coli 2015C-4498	NZ_CP027553.1	unnamed	circular	67055	Bacteria	Proteobacteria	Gammaproteobacteria	Enterobacterales	Enterobacteriaceae	Escherichia	Escherichia coli	Escherichia coli strain 2015C-4498 plasmid unnamed, complete sequence	NA	42186	NA	taxon:562	NA	Homo sapiens	rectal swab	NA	genomic DNA	NA	NA	NA	NA	NA	NA	NA	O117:H8	NA	NA	NA	NA	NA	NA	NA	NA	NA	NA	NA	NA	NA	NA	NA	NA	NA	NA	NA
1	Escherichia coli 2013C-4282	NZ_CP027581.1	unnamed2	circular	118822	Bacteria	Proteobacteria	Gammaproteobacteria	Enterobacterales	Enterobacteriaceae	Escherichia	Escherichia coli	Escherichia coli strain 2013C-4282 plasmid unnamed2, complete sequence	NA	41456	NA	taxon:562	NA	Homo sapiens	stool	NA	genomic DNA	NA	NA	NA	NA	NA	NA	NA	O77:H45	NA	NA	NA	NA	NA	NA	NA	NA	NA	NA	NA	NA	NA	NA	NA	NA	NA	NA	NA
1	Escherichia coli 2013C-3304	NZ_CP027596.1	unnamed3	circular	87855	Bacteria	Proteobacteria	Gammaproteobacteria	Enterobacterales	Enterobacteriaceae	Escherichia	Escherichia coli	Escherichia coli strain 2013C-3304 plasmid unnamed3, complete sequence	NA	41275	NA	taxon:562	NA	Homo sapiens	stool	NA	genomic DNA	NA	NA	NA	NA	NA	NA	NA	O71:H8	NA	NA	NA	NA	NA	NA	NA	NA	NA	NA	NA	NA	NA	NA	NA	NA	NA	NA	NA
1	Escherichia coli 675SK2	NZ_CP027703.1	p675SK2_B	circular	173882	Bacteria	Proteobacteria	Gammaproteobacteria	Enterobacterales	Enterobacteriaceae	Escherichia	Escherichia coli	Escherichia coli strain 675SK2 plasmid p675SK2_B, complete sequence	NA	42370	Switzerland: Basel	taxon:562	NA	NA	water	47.5 N 7.6 E	genomic DNA	NA	NA	NA	NA	NA	NA	NA	NA	NA	NA	NA	NA	NA	NA	NA	NA	NA	NA	NA	NA	NA	NA	NA	NA	NA	NA	NA
1	Escherichia coli 2013C-3342	NZ_CP027767.1	unnamed	circular	66545	Bacteria	Proteobacteria	Gammaproteobacteria	Enterobacterales	Enterobacteriaceae	Escherichia	Escherichia coli	Escherichia coli strain 2013C-3342 plasmid unnamed, complete sequence	NA	2013-02-01	NA	taxon:562	NA	Homo sapiens	stool	NA	genomic DNA	NA	NA	NA	NA	NA	NA	NA	O117:H40	NA	NA	NA	NA	NA	NA	NA	NA	NA	NA	NA	NA	NA	NA	NA	NA	NA	NA	NA
1	Salmonella enterica subsp. enterica serovar Typhimurium CFSAN018746	NZ_CP028200.1	pGMI14-001	circular	93933	Bacteria	Proteobacteria	Gammaproteobacteria	Enterobacterales	Enterobacteriaceae	Salmonella	Salmonella enterica	Salmonella enterica subsp. enterica serovar Typhimurium strain CFSAN018746 plasmid pGMI14-001, complete sequence	NA	NA	USA	taxon:90371	NA	NA	NA	NA	genomic DNA	Typhimurium	enterica	NA	NA	NA	NA	NA	NA	NA	NA	NA	NA	NA	NA	NA	NA	NA	NA	NA	NA	NA	NA	NA	NA	NA	NA	NA
1	Klebsiella oxytoca AR380	NZ_CP029127.1	unnamed1	circular	78352	Bacteria	Proteobacteria	Gammaproteobacteria	Enterobacterales	Enterobacteriaceae	Klebsiella	Klebsiella oxytoca	Klebsiella oxytoca strain AR380 plasmid unnamed1, complete sequence	NA	NA	NA	taxon:571	NA	NA	NA	NA	genomic DNA	NA	NA	NA	NA	NA	NA	NA	NA	NA	NA	NA	NA	NA	NA	NA	NA	NA	NA	NA	NA	NA	NA	NA	NA	NA	NA	NA
1	Escherichia coli DA33133	NZ_CP029575.1	pDA33133-157	circular	156518	Bacteria	Proteobacteria	Gammaproteobacteria	Enterobacterales	Enterobacteriaceae	Escherichia	Escherichia coli	Escherichia coli strain DA33133 plasmid pDA33133-157, complete sequence	NA	NA	Sweden	taxon:562	NA	Homo sapiens	feces	NA	genomic DNA	NA	NA	NA	NA	NA	NA	NA	ST2	NA	NA	NA	NA	NA	NA	NA	NA	NA	NA	NA	NA	NA	NA	NA	NA	NA	NA	NA
1	Salmonella enterica DA34827	NZ_CP029594.1	pDA34827-94	circular	94034	Bacteria	Proteobacteria	Gammaproteobacteria	Enterobacterales	Enterobacteriaceae	Salmonella	Salmonella enterica	Salmonella enterica strain DA34827 plasmid pDA34827-94, complete sequence	NA	NA	Sweden	taxon:28901	NA	Homo sapiens	feces	NA	genomic DNA	Typhimurium	NA	NA	NA	NA	NA	NA	ST19	NA	NA	NA	NA	NA	NA	NA	NA	NA	NA	NA	NA	NA	NA	NA	NA	NA	NA	NA
1	Salmonella enterica DA34833	NZ_CP029596.1	pDA34833-94	circular	94001	Bacteria	Proteobacteria	Gammaproteobacteria	Enterobacterales	Enterobacteriaceae	Salmonella	Salmonella enterica	Salmonella enterica strain DA34833 plasmid pDA34833-94, complete sequence	NA	NA	Sweden	taxon:28901	NA	Homo sapiens	feces	NA	genomic DNA	Typhimurium	NA	NA	NA	NA	NA	NA	ST19	NA	NA	NA	NA	NA	NA	NA	NA	NA	NA	NA	NA	NA	NA	NA	NA	NA	NA	NA
1	Salmonella enterica subsp. enterica serovar Typhimurium str. DT2 DT2	NZ_LN999012.1	pSLT	circular	93844	Bacteria	Proteobacteria	Gammaproteobacteria	Enterobacterales	Enterobacteriaceae	Salmonella	Salmonella enterica	Salmonella enterica subsp. enterica serovar Typhimurium str. DT2 plasmid pSLT, complete genome	NA	NA	NA	taxon:568709	NA	NA	NA	NA	genomic DNA	Typhimurium	enterica	NA	NA	NA	NA	NA	NA	NA	NA	NA	NA	NA	NA	NA	NA	NA	NA	NA	NA	NA	NA	NA	NA	NA	NA	NA
1	Salmonella enterica subsp. enterica serovar Kentucky CS0010A	CP002090.1	pCS0010A	circular	146811	Bacteria	Proteobacteria	Gammaproteobacteria	Enterobacterales	Enterobacteriaceae	Salmonella	Salmonella enterica	Salmonella enterica subsp. enterica serovar Kentucky plasmid pCS0010A, complete sequence	NA	NA	NA	taxon:192955	NA	chicken	cloaca	NA	genomic DNA	Kentucky	enterica	NA	NA	NA	NA	NA	NA	NA	NA	NA	NA	NA	NA	NA	NA	NA	NA	NA	NA	NA	NA	NA	NA	NA	NA	NA
1	Klebsiella pneumoniae U-0608239	CP002474.1	pUUH239.2	circular	220824	Bacteria	Proteobacteria	Gammaproteobacteria	Enterobacterales	Enterobacteriaceae	Klebsiella	Klebsiella pneumoniae	Klebsiella pneumoniae plasmid pUUH239.2, complete sequence	NA	NA	NA	taxon:573	NA	NA	NA	NA	genomic DNA	NA	NA	NA	NA	NA	NA	NA	NA	NA	NA	NA	NA	NA	NA	NA	NA	NA	NA	NA	NA	NA	NA	NA	NA	NA	NA	NA
1	Escherichia coli PSUO78	CP012113.1	pPSUO78_1	circular	132464	Bacteria	Proteobacteria	Gammaproteobacteria	Enterobacterales	Enterobacteriaceae	Escherichia	Escherichia coli	Escherichia coli strain PSUO78 plasmid pPSUO78_1, complete sequence	Animal Diagnostic Lab, University Park, PA16801, USA	2010	USA	taxon:562	NA	Gallus gallus domesticus	peritoneal cavity	40.79 N 77.86 W	genomic DNA	NA	NA	NA	NA	NA	NA	NA	NA	NA	NA	NA	NA	NA	NA	NA	NA	NA	NA	NA	NA	NA	NA	NA	NA	NA	NA	NA
1	Shigella flexneri 2a 981	CP012138.1	981p1	circular	144188	Bacteria	Proteobacteria	Gammaproteobacteria	Enterobacterales	Enterobacteriaceae	Shigella	Shigella flexneri	Shigella flexneri 2a strain 981 plasmid 981p1, complete sequence	NA	1998	China	taxon:42897	NA	Homo sapiens	NA	NA	genomic DNA	NA	NA	NA	NA	NA	NA	NA	NA	NA	NA	NA	NA	NA	NA	NA	NA	NA	NA	NA	NA	NA	NA	NA	NA	NA	NA	NA
1	Salmonella enterica subsp. enterica serovar Typhimurium str. USDA-ARS-USMARC-1899 USDA-ARS-USMARC-1899	CP014962.1	pSTY1-1899	circular	93850	Bacteria	Proteobacteria	Gammaproteobacteria	Enterobacterales	Enterobacteriaceae	Salmonella	Salmonella enterica	Salmonella enterica subsp. enterica serovar Typhimurium str. USDA-ARS-USMARC-1899 plasmid pSTY1-1899, complete sequence	USMARC	2007-04-01	USA: United States BIFSCo Region 1	taxon:1454639	NA	Bos taurus	ground beef	NA	genomic DNA	Typhimurium	enterica	NA	NA	NA	NA	NA	NA	NA	NA	NA	NA	NA	NA	NA	NA	NA	NA	NA	NA	NA	NA	NA	NA	NA	NA	NA
1	Escherichia coli EC2	CP016184.1	pEC2-4	circular	235403	Bacteria	Proteobacteria	Gammaproteobacteria	Enterobacterales	Enterobacteriaceae	Escherichia	Escherichia coli	Escherichia coli strain EC2 plasmid pEC2-4, complete sequence	NA	NA	NA	taxon:562	NA	NA	NA	NA	genomic DNA	NA	NA	NA	NA	NA	NA	NA	NA	NA	NA	NA	NA	NA	NA	NA	NA	NA	NA	NA	NA	NA	NA	NA	NA	NA	NA	NA
1	Salmonella enterica subsp. enterica serovar Typhimurium 22495	CP017618.1	unnamed1	circular	93055	Bacteria	Proteobacteria	Gammaproteobacteria	Enterobacterales	Enterobacteriaceae	Salmonella	Salmonella enterica	Salmonella enterica subsp. enterica serovar Typhimurium strain 22495 plasmid unnamed1, complete sequence	NA	2007	Canada	taxon:90371	NA	gull	NA	NA	genomic DNA	Typhimurium	enterica	NA	NA	virulence plasmid	NA	NA	NA	NA	NA	NA	NA	NA	NA	NA	NA	NA	NA	NA	NA	NA	NA	NA	NA	NA	NA	NA
1	Enterobacter cloacae FRM	CP019890.1	unnamed1	circular	124759	Bacteria	Proteobacteria	Gammaproteobacteria	Enterobacterales	Enterobacteriaceae	Enterobacter	Enterobacter cloacae	Enterobacter cloacae strain FRM plasmid unnamed1, complete sequence	NA	39751	China	taxon:550	NA	NA	high concentration of fluoride	NA	genomic DNA	NA	NA	NA	NA	NA	NA	NA	NA	NA	NA	NA	NA	NA	NA	NA	NA	NA	NA	NA	NA	NA	NA	NA	NA	NA	NA	NA
1	Shigella flexneri 1a 670	CP020087.1	unnamed1	circular	228834	Bacteria	Proteobacteria	Gammaproteobacteria	Enterobacterales	Enterobacteriaceae	Shigella	Shigella flexneri	Shigella flexneri 1a strain 0670 plasmid unnamed1, complete sequence	NA	2006	China: Hangzhou	taxon:374923	NA	Homo sapiens	hospitalized patients	NA	genomic DNA	NA	NA	NA	NA	NA	NA	NA	NA	NA	NA	NA	NA	NA	NA	NA	NA	NA	NA	NA	NA	NA	NA	NA	NA	NA	NA	NA
1	Shigella flexneri 4c 1602	CP020337.1	unnamed1	circular	223354	Bacteria	Proteobacteria	Gammaproteobacteria	Enterobacterales	Enterobacteriaceae	Shigella	Shigella flexneri	Shigella flexneri 4c strain 1602 plasmid unnamed1, complete sequence	NA	2016	China:Hangzhou	taxon:1617964	NA	NA	hospitalized patients	NA	genomic DNA	NA	NA	NA	NA	NA	NA	NA	NA	NA	NA	NA	NA	NA	NA	NA	NA	NA	NA	NA	NA	NA	NA	NA	NA	NA	NA	NA
1	Shigella flexneri 4c 702	CP020340.1	unnamed1	circular	73096	Bacteria	Proteobacteria	Gammaproteobacteria	Enterobacterales	Enterobacteriaceae	Shigella	Shigella flexneri	Shigella flexneri 4c strain 0702 plasmid unnamed1, complete sequence	NA	2007	China: Hangzhou	taxon:1617964	NA	NA	hospitalized patients	NA	genomic DNA	NA	NA	NA	NA	NA	NA	NA	NA	NA	NA	NA	NA	NA	NA	NA	NA	NA	NA	NA	NA	NA	NA	NA	NA	NA	NA	NA
1	Shigella flexneri 1a 439	CP020343.1	unnamed1	circular	144194	Bacteria	Proteobacteria	Gammaproteobacteria	Enterobacterales	Enterobacteriaceae	Shigella	Shigella flexneri	Shigella flexneri 1a strain 0439 plasmid unnamed1, complete sequence	NA	2004	China: Hangzhou	taxon:374923	NA	Homo sapiens	NA	NA	genomic DNA	NA	NA	NA	NA	NA	NA	NA	NA	NA	NA	NA	NA	NA	NA	NA	NA	NA	NA	NA	NA	NA	NA	NA	NA	NA	NA	NA
1	Shigella sonnei 2015C-3807	CP022460.1	unnamed1	circular	67979	Bacteria	Proteobacteria	Gammaproteobacteria	Enterobacterales	Enterobacteriaceae	Shigella	Shigella sonnei	Shigella sonnei strain 2015C-3807 plasmid unnamed1, complete sequence	CDC	NA	USA	taxon:624	NA	Homo sapiens	NA	NA	genomic DNA	NA	NA	NA	NA	NA	NA	NA	NA	NA	NA	NA	NA	NA	NA	NA	NA	NA	NA	NA	NA	NA	NA	NA	NA	NA	NA	NA
1	Escherichia coli O182:H21 D181	CP024249.1	unnamed1	circular	167230	Bacteria	Proteobacteria	Gammaproteobacteria	Enterobacterales	Enterobacteriaceae	Escherichia	Escherichia coli	Escherichia coli O182:H21 strain D181 plasmid unnamed1, complete sequence	NA	1993/1994	Jordan	taxon:2048779	NA	NA	NA	NA	genomic DNA	NA	NA	NA	NA	NA	NA	NA	O182:H21	NA	NA	NA	NA	NA	NA	NA	NA	NA	NA	NA	NA	NA	NA	NA	NA	NA	NA	NA
1	Shigella flexneri 71-2783	CP024472.1	unnamed2	circular	159299	Bacteria	Proteobacteria	Gammaproteobacteria	Enterobacterales	Enterobacteriaceae	Shigella	Shigella flexneri	Shigella flexneri strain 71-2783 plasmid unnamed2, complete sequence	NA	NA	NA	taxon:623	NA	NA	NA	NA	genomic DNA	NA	NA	NA	NA	NA	NA	NA	3a	NA	NA	NA	NA	NA	NA	NA	NA	NA	NA	NA	NA	NA	NA	NA	NA	NA	NA	NA
1	Enterobacter cloacae OSUKPC4_L	CP024909.1	pOSUEC_L	circular	108404	Bacteria	Proteobacteria	Gammaproteobacteria	Enterobacterales	Enterobacteriaceae	Enterobacter	Enterobacter cloacae	Enterobacter cloacae strain OSUKPC4_L plasmid pOSUEC_L, complete sequence	The Ohio State University College of Veterinary Medicine	42622	USA: Ohio, Columbus	taxon:550	NA	Canis lupus familiaris	Bite Wound	40.0142 N 83.0309 W	genomic DNA	NA	NA	NA	NA	NA	NA	NA	NA	NA	NA	NA	NA	NA	NA	NA	NA	NA	NA	NA	NA	NA	NA	NA	NA	NA	NA	NA
1	Escherichia coli BH100L	CP025139.1	pBH100alpha	circular	103103	Bacteria	Proteobacteria	Gammaproteobacteria	Enterobacterales	Enterobacteriaceae	Escherichia	Escherichia coli	Escherichia coli strain BH100L substr. MG2017 plasmid pBH100alpha, complete sequence	Edmar Chartone Souza	1974	Brazil: Belo Horizonte	taxon:562	NA	Homo sapiens	urine	19.9245 S 43.9352 W	genomic DNA	NA	NA	NA	NA	NA	NA	NA	NA	NA	NA	NA	NA	NA	NA	NA	MG2017	NA	NA	NA	NA	NA	NA	NA	NA	NA	NA	NA
1	Klebsiella pneumoniae 002SK2	CP025516.1	p002SK2_A	circular	159714	Bacteria	Proteobacteria	Gammaproteobacteria	Enterobacterales	Enterobacteriaceae	Klebsiella	Klebsiella pneumoniae	Klebsiella pneumoniae strain 002SK2 plasmid p002SK2_A, complete sequence	NA	42370	Switzerland: Basel	taxon:573	NA	NA	water	47.5 N 7.6 E	genomic DNA	NA	NA	NA	NA	NA	NA	NA	NA	NA	NA	NA	NA	NA	NA	NA	NA	NA	NA	NA	NA	NA	NA	NA	NA	NA	NA	NA
1	Shigella flexneri 2a ATCC 29903	CP026789.1	unnamed1	circular	113130	Bacteria	Proteobacteria	Gammaproteobacteria	Enterobacterales	Enterobacteriaceae	Shigella	Shigella flexneri	Shigella flexneri 2a strain ATCC 29903 plasmid unnamed1, complete sequence	NA	NA	NA	taxon:42897	NA	NA	NA	NA	genomic DNA	NA	NA	NA	NA	NA	NA	ATCC:29903	2a	type strain of Shigella flexneri	NA	NA	NA	NA	NA	NA	NA	NA	NA	NA	NA	NA	NA	NA	NA	NA	NA	NA
1	Shigella dysenteriae 204/96	CP026809.1	unnamed2	circular	226481	Bacteria	Proteobacteria	Gammaproteobacteria	Enterobacterales	Enterobacteriaceae	Shigella	Shigella dysenteriae	Shigella dysenteriae strain 204/96 plasmid unnamed2, complete sequence	NA	NA	NA	taxon:622	NA	NA	NA	NA	genomic DNA	NA	NA	NA	NA	NA	NA	NA	Provisional 204/96	NA	NA	NA	NA	NA	NA	NA	NA	NA	NA	NA	NA	NA	NA	NA	NA	NA	NA	NA
1	Shigella dysenteriae 93-119	CP026817.1	unnamed2	circular	226441	Bacteria	Proteobacteria	Gammaproteobacteria	Enterobacterales	Enterobacteriaceae	Shigella	Shigella dysenteriae	Shigella dysenteriae strain 93-119 plasmid unnamed2, complete sequence	NA	NA	NA	taxon:622	NA	NA	NA	NA	genomic DNA	NA	NA	NA	NA	NA	NA	NA	Provisional 93-119	NA	NA	NA	NA	NA	NA	NA	NA	NA	NA	NA	NA	NA	NA	NA	NA	NA	NA	NA
1	Shigella dysenteriae 96-265	CP026820.1	unnamed2	circular	195489	Bacteria	Proteobacteria	Gammaproteobacteria	Enterobacterales	Enterobacteriaceae	Shigella	Shigella dysenteriae	Shigella dysenteriae strain 96-265 plasmid unnamed2, complete sequence	NA	NA	NA	taxon:622	NA	NA	NA	NA	genomic DNA	NA	NA	NA	NA	NA	NA	NA	Provisional 96-265	NA	NA	NA	NA	NA	NA	NA	NA	NA	NA	NA	NA	NA	NA	NA	NA	NA	NA	NA
1	Shigella dysenteriae 96-3162	CP026822.1	unnamed2	circular	215820	Bacteria	Proteobacteria	Gammaproteobacteria	Enterobacterales	Enterobacteriaceae	Shigella	Shigella dysenteriae	Shigella dysenteriae strain 96-3162 plasmid unnamed2, complete sequence	NA	NA	NA	taxon:622	NA	NA	NA	NA	genomic DNA	NA	NA	NA	NA	NA	NA	NA	Provisional 96-3162	NA	NA	NA	NA	NA	NA	NA	NA	NA	NA	NA	NA	NA	NA	NA	NA	NA	NA	NA
1	Klebsiella pneumoniae AR_0361	CP027158.1	unnamed2	circular	113639	Bacteria	Proteobacteria	Gammaproteobacteria	Enterobacterales	Enterobacteriaceae	Klebsiella	Klebsiella pneumoniae	Klebsiella pneumoniae strain AR_0361 plasmid unnamed2, complete sequence	NA	NA	NA	taxon:573	NA	NA	NA	NA	genomic DNA	NA	NA	NA	NA	NA	NA	NA	NA	NA	NA	NA	NA	NA	NA	NA	NA	NA	NA	NA	NA	NA	NA	NA	NA	NA	NA	NA
1	Escherichia coli 2013C-4404	CP027377.1	unnamed1	circular	70152	Bacteria	Proteobacteria	Gammaproteobacteria	Enterobacterales	Enterobacteriaceae	Escherichia	Escherichia coli	Escherichia coli strain 2013C-4404 plasmid unnamed1, complete sequence	NA	2013-08-01	NA	taxon:562	NA	Homo sapiens	stool	NA	genomic DNA	NA	NA	NA	NA	NA	NA	NA	O91:H14	NA	NA	NA	NA	NA	NA	NA	NA	NA	NA	NA	NA	NA	NA	NA	NA	NA	NA	NA
1	Escherichia coli SD134209	CP029690.1	pSD134209-1	circular	188342	Bacteria	Proteobacteria	Gammaproteobacteria	Enterobacterales	Enterobacteriaceae	Escherichia	Escherichia coli	Escherichia coli strain SD134209 plasmid pSD134209-1, complete sequence	South Dakota Department of Health	2001	USA: South Dakota	taxon:562	NA	Homo sapiens	feces	44.57 N 100.87 W	genomic DNA	NA	NA	NA	NA	NA	NA	NA	NA	NA	NA	NA	NA	NA	NA	NA	NA	NA	NA	NA	NA	NA	NA	NA	NA	NA	NA	NA
1	Klebsiella pneumoniae AR_0140	CP029724.1	unnamed2	circular	178561	Bacteria	Proteobacteria	Gammaproteobacteria	Enterobacterales	Enterobacteriaceae	Klebsiella	Klebsiella pneumoniae	Klebsiella pneumoniae strain AR_0140 plasmid unnamed2, complete sequence	NA	NA	NA	taxon:573	NA	NA	NA	NA	genomic DNA	NA	NA	NA	NA	NA	NA	NA	NA	NA	NA	NA	NA	NA	NA	NA	NA	NA	NA	NA	NA	NA	NA	NA	NA	NA	NA	NA
1	Salmonella enterica subsp. enterica serovar Heidelberg 163	JN983046.1	pSH163_120	circular	120524	Bacteria	Proteobacteria	Gammaproteobacteria	Enterobacterales	Enterobacteriaceae	Salmonella	Salmonella enterica	Salmonella enterica subsp. enterica serovar Heidelberg plasmid pSH163_120, complete sequence	NA	NA	NA	taxon:611	NA	NA	NA	NA	genomic DNA	Heidelberg	enterica	NA	NA	NA	NA	NA	NA	NA	NA	NA	NA	NA	NA	NA	NA	NA	NA	NA	NA	NA	NA	NA	NA	NA	NA	NA
1	Salmonella enterica subsp. enterica serovar Heidelberg 696	JN983047.1	pSH696_117	circular	117278	Bacteria	Proteobacteria	Gammaproteobacteria	Enterobacterales	Enterobacteriaceae	Salmonella	Salmonella enterica	Salmonella enterica subsp. enterica serovar Heidelberg plasmid pSH696_117, complete sequence	NA	NA	NA	taxon:611	NA	NA	NA	NA	genomic DNA	Heidelberg	enterica	NA	NA	NA	NA	NA	NA	NA	NA	NA	NA	NA	NA	NA	NA	NA	NA	NA	NA	NA	NA	NA	NA	NA	NA	NA
1	Salmonella sp. 14 14	JQ418538.1	p14-120	circular	130175	Bacteria	Proteobacteria	Gammaproteobacteria	Enterobacterales	Enterobacteriaceae	Salmonella	Salmonella sp. 14	Salmonella sp. 14 plasmid p14-120, complete sequence	NA	NA	USA	taxon:1179812	NA	reptile	fecal sample	NA	genomic DNA	NA	NA	NA	NA	strain provided by Margie D. Lee and Karen Lyons, University of Georgia, Athens, GA, USA	NA	NA	NA	NA	NA	NA	NA	NA	NA	NA	NA	NA	NA	NA	NA	NA	NA	NA	NA	NA	NA	NA
1	Escherichia coli WCHEC13-8	KP789020.1	pCTXM15	circular	138692	Bacteria	Proteobacteria	Gammaproteobacteria	Enterobacterales	Enterobacteriaceae	Escherichia	Escherichia coli	Escherichia coli strain WCHEC13-8 plasmid pCTXM15, complete sequence	NA	NA	NA	taxon:562	NA	NA	NA	NA	genomic DNA	NA	NA	NA	NA	NA	NA	NA	NA	NA	NA	NA	NA	NA	NA	NA	NA	NA	NA	NA	NA	NA	NA	NA	NA	NA	NA	NA
1	Enterobacter cloacae WCHECl-14653	KP868647.1	pNDM1_EC14653	circular	109353	Bacteria	Proteobacteria	Gammaproteobacteria	Enterobacterales	Enterobacteriaceae	Enterobacter	Enterobacter cloacae	Enterobacter cloacae strain WCHECl-14653 plasmid pNDM1_EC14653, complete sequence	NA	NA	NA	taxon:550	NA	NA	NA	NA	genomic DNA	NA	NA	NA	NA	NA	NA	NA	NA	NA	NA	NA	NA	NA	NA	NA	NA	NA	NA	NA	NA	NA	NA	NA	NA	NA	NA	NA
1	Klebsiella pneumoniae U25	KT203286.1	PU25001	circular	211813	Bacteria	Proteobacteria	Gammaproteobacteria	Enterobacterales	Enterobacteriaceae	Klebsiella	Klebsiella pneumoniae	Klebsiella pneumoniae strain U25 plasmid PU25001, complete sequence	NA	40836	India	taxon:573	NA	NA	urine	NA	genomic DNA	NA	NA	NA	NA	NA	NA	NA	NA	NA	NA	NA	NA	NA	NA	NA	NA	NA	NA	NA	NA	NA	NA	NA	NA	NA	NA	NA
1	Escherichia coli FAM22871	KU355873.1	pFAM22871_1	circular	141534	Bacteria	Proteobacteria	Gammaproteobacteria	Enterobacterales	Enterobacteriaceae	Escherichia	Escherichia coli	Escherichia coli strain FAM22871 plasmid pFAM22871_1, complete sequence	NA	NA	NA	taxon:562	NA	NA	NA	NA	genomic DNA	NA	NA	NA	NA	NA	NA	NA	NA	NA	NA	NA	NA	NA	NA	NA	NA	NA	NA	NA	NA	NA	NA	NA	NA	NA	NA	NA
1	Escherichia coli FA27	KX608544.1	pFA27_2	circular	66924	Bacteria	Proteobacteria	Gammaproteobacteria	Enterobacterales	Enterobacteriaceae	Escherichia	Escherichia coli	Escherichia coli strain FA27 plasmid pFA27_2, complete sequence	NA	NA	Brazil	taxon:562	NA	poultry	fecal swab	NA	genomic DNA	NA	NA	NA	NA	NA	NA	NA	NA	NA	NA	NA	NA	NA	NA	NA	NA	NA	NA	NA	NA	NA	NA	NA	NA	NA	NA	NA
1	Klebsiella pneumoniae H151440672	KY271405.1	pKPN3-307_typeB	circular	133069	Bacteria	Proteobacteria	Gammaproteobacteria	Enterobacterales	Enterobacteriaceae	Klebsiella	Klebsiella pneumoniae	Klebsiella pneumoniae strain H151440672 plasmid pKPN3-307_typeB, complete sequence	NA	NA	NA	taxon:573	NA	NA	NA	NA	genomic DNA	NA	NA	NA	NA	NA	NA	NA	NA	NA	NA	NA	NA	NA	NA	NA	NA	NA	NA	NA	NA	NA	NA	NA	NA	NA	NA	NA
1	Enterobacter cloacae EClY2402	KY399974.1	pNDM1_EClY2402	circular	109361	Bacteria	Proteobacteria	Gammaproteobacteria	Enterobacterales	Enterobacteriaceae	Enterobacter	Enterobacter cloacae	Enterobacter cloacae strain EClY2402 plasmid pNDM1_EClY2402, complete sequence	NA	NA	NA	taxon:550	NA	NA	NA	NA	genomic DNA	NA	NA	NA	NA	NA	NA	NA	NA	NA	NA	NA	NA	NA	NA	NA	NA	NA	NA	NA	NA	NA	NA	NA	NA	NA	NA	NA
1	Enterobacter cloacae EClY2403	KY399975.1	pNDM1_EClY2403	circular	109325	Bacteria	Proteobacteria	Gammaproteobacteria	Enterobacterales	Enterobacteriaceae	Enterobacter	Enterobacter cloacae	Enterobacter cloacae strain EClY2403 plasmid pNDM1_EClY2403, complete sequence	NA	NA	NA	taxon:550	NA	NA	NA	NA	genomic DNA	NA	NA	NA	NA	NA	NA	NA	NA	NA	NA	NA	NA	NA	NA	NA	NA	NA	NA	NA	NA	NA	NA	NA	NA	NA	NA	NA
1	Klebsiella pneumoniae 11219	MF133442.1	p11219-CTXM	circular	122080	Bacteria	Proteobacteria	Gammaproteobacteria	Enterobacterales	Enterobacteriaceae	Klebsiella	Klebsiella pneumoniae	Klebsiella pneumoniae strain 11219 plasmid p11219-CTXM, complete sequence	NA	NA	China	taxon:573	NA	NA	NA	NA	genomic DNA	NA	NA	NA	NA	NA	NA	NA	NA	NA	NA	NA	NA	NA	NA	NA	NA	NA	NA	NA	NA	NA	NA	NA	NA	NA	NA	NA
1	Klebsiella pneumoniae 675920	MF133496.1	p675920-2	circular	79372	Bacteria	Proteobacteria	Gammaproteobacteria	Enterobacterales	Enterobacteriaceae	Klebsiella	Klebsiella pneumoniae	Klebsiella pneumoniae strain 675920 plasmid p675920-2, complete sequence	NA	NA	China	taxon:573	NA	NA	NA	NA	genomic DNA	NA	NA	NA	NA	NA	NA	NA	NA	NA	NA	NA	NA	NA	NA	NA	NA	NA	NA	NA	NA	NA	NA	NA	NA	NA	NA	NA
1	Escherichia coli 15061806	MF156714.1	p61806-dfrA	circular	115817	Bacteria	Proteobacteria	Gammaproteobacteria	Enterobacterales	Enterobacteriaceae	Escherichia	Escherichia coli	Escherichia coli strain 15061806 plasmid p61806-dfrA, complete sequence	NA	NA	China	taxon:562	NA	NA	NA	NA	genomic DNA	NA	NA	NA	NA	NA	NA	NA	NA	NA	NA	NA	NA	NA	NA	NA	NA	NA	NA	NA	NA	NA	NA	NA	NA	NA	NA	NA
1	Escherichia coli EC1107	MG601057.1	pEC1107-NDM-116K	circular	116042	Bacteria	Proteobacteria	Gammaproteobacteria	Enterobacterales	Enterobacteriaceae	Escherichia	Escherichia coli	Escherichia coli strain EC1107 plasmid pEC1107-NDM-116K, complete sequence	Xiaobo Liu	42821	NA	taxon:562	NA	NA	NA	NA	genomic DNA	NA	NA	NA	NA	NA	NA	NA	NA	NA	NA	NA	NA	NA	NA	NA	NA	NA	NA	NA	NA	NA	NA	NA	NA	NA	NA	NA
1	Escherichia coli 974	MG825370.1	p974-NDM	circular	74080	Bacteria	Proteobacteria	Gammaproteobacteria	Enterobacterales	Enterobacteriaceae	Escherichia	Escherichia coli	Escherichia coli strain 974 plasmid p974-NDM, complete sequence	NA	NA	NA	taxon:562	NA	NA	pork	NA	genomic DNA	NA	NA	NA	NA	NA	MALDI-TOF	NA	NA	NA	NA	NA	NA	NA	NA	NA	NA	NA	NA	NA	NA	NA	NA	NA	NA	NA	NA	NA
1	Escherichia coli 1079	MG825383.1	p1079-IncFIB-N	circular	192477	Bacteria	Proteobacteria	Gammaproteobacteria	Enterobacterales	Enterobacteriaceae	Escherichia	Escherichia coli	Escherichia coli strain 1079 plasmid p1079-IncFIB-N, complete sequence	NA	NA	NA	taxon:562	NA	NA	chicken	NA	genomic DNA	NA	NA	NA	NA	NA	MALDI-TOF	NA	NA	NA	NA	NA	NA	NA	NA	NA	NA	NA	NA	NA	NA	NA	NA	NA	NA	NA	NA	NA
1	Escherichia coli EC1188	MH213345.1	pEC1188-NDM16	circular	80215	Bacteria	Proteobacteria	Gammaproteobacteria	Enterobacterales	Enterobacteriaceae	Escherichia	Escherichia coli	Escherichia coli strain EC1188 plasmid pEC1188-NDM16, complete sequence	NA	NA	China	taxon:562	NA	NA	Urine	NA	genomic DNA	NA	NA	NA	NA	NA	vitek 2	NA	NA	NA	NA	NA	NA	NA	NA	NA	NA	NA	NA	NA	NA	NA	NA	NA	NA	NA	NA	NA
1	Salmonella enterica subsp. enterica serovar Choleraesuis RF-1	NC_002638.1	pKDSC50	circular	49503	Bacteria	Proteobacteria	Gammaproteobacteria	Enterobacterales	Enterobacteriaceae	Salmonella	Salmonella enterica	Salmonella enterica enterica sv Choleraesuis RF-1 plasmid pKDSC50, complete sequence	NA	NA	NA	taxon:119912	NA	NA	NA	NA	genomic DNA	NA	NA	NA	NA	NA	NA	NA	NA	NA	NA	NA	NA	NA	NA	NA	NA	NA	NA	NA	NA	NA	NA	NA	NA	NA	NA	NA
1	Salmonella enterica subsp. enterica serovar Typhi str. CT18 CT18	NC_003385.1	pHCM2	circular	106516	Bacteria	Proteobacteria	Gammaproteobacteria	Enterobacterales	Enterobacteriaceae	Salmonella	Salmonella enterica	Salmonella enterica subsp. enterica serovar Typhi str. CT18 plasmid pHCM2, complete sequence	NA	NA	NA	taxon:220341	NA	NA	NA	NA	genomic DNA	Typhi	enterica	NA	NA	NA	NA	NA	NA	NA	NA	NA	NA	NA	NA	NA	NA	NA	NA	NA	NA	NA	NA	NA	NA	NA	NA	NA
1	Shigella flexneri 4c 72	KJ201887.1	pSF07201	circular	75335	Bacteria	Proteobacteria	Gammaproteobacteria	Enterobacterales	Enterobacteriaceae	Shigella	Shigella flexneri	Shigella flexneri 4c strain 072 plasmid pSF07201, complete sequence	NA	NA	NA	taxon:1617964	NA	NA	NA	NA	genomic DNA	NA	NA	NA	NA	NA	NA	NA	NA	NA	NA	NA	NA	NA	NA	NA	NA	NA	NA	NA	NA	NA	NA	NA	NA	NA	NA	NA
1	Shigella dysenteriae Sd197 Sd197	NC_007607.1	pSD1_197	circular	182726	Bacteria	Proteobacteria	Gammaproteobacteria	Enterobacterales	Enterobacteriaceae	Shigella	Shigella dysenteriae	Shigella dysenteriae Sd197 plasmid pSD1_197, complete sequence	NA	NA	NA	taxon:300267	NA	NA	NA	NA	genomic DNA	NA	NA	NA	NA	NA	NA	NA	1	NA	NA	NA	NA	NA	NA	NA	NA	NA	NA	NA	NA	NA	NA	NA	NA	NA	NA	NA
1	Yersinia pestis Nepal516 Nepal516	NC_008118.1	pMT	circular	100918	Bacteria	Proteobacteria	Gammaproteobacteria	Enterobacterales	Yersiniaceae	Yersinia	Yersinia pestis	Yersinia pestis Nepal516 plasmid pMT, complete sequence	NA	NA	NA	taxon:377628	NA	NA	NA	NA	genomic DNA	NA	NA	NA	NA	NA	NA	NA	NA	NA	NA	NA	NA	NA	NA	NA	NA	NA	NA	NA	NA	NA	NA	NA	NA	NA	NA	NA
1	Yersinia pestis CA88-4125 CA88-4125	NC_009596.1	pMT1	circular	96210	Bacteria	Proteobacteria	Gammaproteobacteria	Enterobacterales	Yersiniaceae	Yersinia	Yersinia pestis	Yersinia pestis CA88-4125 plasmid pMT1, complete sequence	NA	NA	NA	taxon:412420	NA	NA	NA	NA	genomic DNA	NA	NA	NA	NA	NA	NA	NA	NA	NA	NA	NA	NA	NA	NA	NA	NA	NA	NA	NA	NA	NA	NA	NA	NA	NA	NA	NA
1	Cronobacter sakazakii ATCC BAA-894 ATCC BAA-894	NC_009779.1	pESA2	circular	31208	Bacteria	Proteobacteria	Gammaproteobacteria	Enterobacterales	Enterobacteriaceae	Cronobacter	Cronobacter sakazakii	Cronobacter sakazakii ATCC BAA-894 plasmid pESA2, complete sequence	NA	NA	NA	ATCC:BAA-894, taxon:290339	NA	NA	NA	NA	genomic DNA	NA	NA	NA	NA	NA	NA	ATCC:BAA-894	NA	NA	NA	NA	NA	NA	NA	NA	NA	NA	NA	NA	NA	NA	NA	NA	NA	NA	NA	NA
1	Escherichia coli APEC O1 APEC O1	NC_009837.1	pAPEC-O1-ColBM	circular	174241	Bacteria	Proteobacteria	Gammaproteobacteria	Enterobacterales	Enterobacteriaceae	Escherichia	Escherichia coli	Escherichia coli APEC O1 plasmid pAPEC-O1-ColBM, complete sequence	NA	NA	NA	taxon:405955	NA	NA	lesion site (lung) of a dead turkey with colibacillosis	NA	genomic DNA	O1:K1	NA	ExPEC	NA	NA	NA	NA	NA	NA	NA	NA	NA	NA	NA	NA	NA	NA	NA	NA	NA	NA	APEC	NA	NA	NA	NA	NA
1	Salmonella enterica subsp. enterica serovar Schwarzengrund str. CVM19633 CVM19633	NC_011092.1	pCVM19633_110	circular	110227	Bacteria	Proteobacteria	Gammaproteobacteria	Enterobacterales	Enterobacteriaceae	Salmonella	Salmonella enterica	Salmonella enterica subsp. enterica serovar Schwarzengrund str. CVM19633 plasmid pCVM19633_110, complete sequence	NA	NA	NA	taxon:439843	NA	NA	NA	NA	genomic DNA	Schwarzengrund	enterica	NA	NA	NA	NA	NA	NA	NA	NA	NA	NA	NA	NA	NA	NA	NA	NA	NA	NA	NA	NA	NA	NA	NA	NA	NA
1	Klebsiella pneumoniae 342 342	NC_011281.1	pKP91	circular	91096	Bacteria	Proteobacteria	Gammaproteobacteria	Enterobacterales	Enterobacteriaceae	Klebsiella	Klebsiella pneumoniae	Klebsiella pneumoniae 342 plasmid pKP91, complete sequence	NA	NA	NA	taxon:507522	NA	NA	NA	NA	genomic DNA	NA	NA	NA	NA	NA	NA	NA	NA	NA	NA	NA	NA	NA	NA	NA	NA	NA	NA	NA	NA	NA	NA	NA	NA	NA	NA	NA
1	Escherichia coli O157:H7 str. EC4115 EC4115	NC_011350.1	pO157	circular	94644	Bacteria	Proteobacteria	Gammaproteobacteria	Enterobacterales	Enterobacteriaceae	Escherichia	Escherichia coli	Escherichia coli O157:H7 str. EC4115 plasmid pO157, complete sequence	NA	NA	NA	taxon:444450	NA	NA	NA	NA	genomic DNA	O157:H7	NA	NA	NA	NA	NA	NA	NA	NA	NA	NA	NA	NA	NA	NA	NA	NA	NA	NA	NA	NA	NA	NA	NA	NA	NA	NA
1	Enterobacter asburiae LF7a LF7a	NC_015963.1	pENTAS01	circular	166725	Bacteria	Proteobacteria	Gammaproteobacteria	Enterobacterales	Enterobacteriaceae	Enterobacter	Enterobacter asburiae	Enterobacter asburiae LF7a plasmid pENTAS01, complete sequence	NA	NA	NA	taxon:640513	NA	NA	not provided; submitted under MIGS 2.1	NA	genomic DNA	NA	NA	NA	NA	NA	NA	NA	NA	NA	NA	NA	NA	NA	NA	NA	NA	NA	NA	NA	NA	NA	NA	NA	NA	NA	NA	NA
1	Escherichia coli Xuzhou21 Xuzhou21	NC_017907.1	pO157	circular	92728	Bacteria	Proteobacteria	Gammaproteobacteria	Enterobacterales	Enterobacteriaceae	Escherichia	Escherichia coli	Escherichia coli Xuzhou21 plasmid pO157, complete sequence	NA	NA	NA	taxon:741093	NA	NA	NA	NA	genomic DNA	NA	NA	NA	NA	NA	NA	NA	NA	NA	NA	NA	NA	NA	NA	NA	NA	NA	NA	NA	NA	NA	NA	NA	NA	NA	NA	NA
1	Escherichia coli O104:H4 str. 2009EL-2071 2009EL-2071	NC_018662.1	pAA-09EL71	circular	75573	Bacteria	Proteobacteria	Gammaproteobacteria	Enterobacterales	Enterobacteriaceae	Escherichia	Escherichia coli	Escherichia coli O104:H4 str. 2009EL-2071 plasmid pAA-09EL71, complete sequence	NA	2009	NA	taxon:1133853	NA	Homo sapiens	NA	NA	genomic DNA	NA	NA	NA	NA	NA	NA	NA	O104:H4	NA	NA	NA	NA	NA	NA	NA	NA	NA	NA	NA	NA	NA	NA	NA	NA	NA	NA	NA
1	Escherichia coli LST424C	NC_019093.1	pLST424C-61	circular	59260	Bacteria	Proteobacteria	Gammaproteobacteria	Enterobacterales	Enterobacteriaceae	Escherichia	Escherichia coli	Escherichia coli plasmid pLST424C-61, complete sequence	NA	NA	NA	taxon:562	NA	Homo sapiens	fecal sample	NA	genomic DNA	NA	NA	NA	NA	NA	NA	NA	NA	NA	NA	NA	NA	NA	NA	NA	NA	NA	NA	NA	NA	NA	NA	NA	NA	NA	NA	NA
1	Salmonella enterica subsp. enterica serovar Javiana str. CFSAN001992 CFSAN001992	NC_020306.1	pCFSAN001992_1	circular	24012	Bacteria	Proteobacteria	Gammaproteobacteria	Enterobacterales	Enterobacteriaceae	Salmonella	Salmonella enterica	Salmonella enterica subsp. enterica serovar Javiana str. CFSAN001992 plasmid pCFSAN001992_1, complete sequence	NA	41206	NA	taxon:1267753	NA	NA	stool	NA	genomic DNA	Javiana	enterica	NA	NA	NA	NA	NA	NA	NA	NA	NA	NA	NA	NA	NA	NA	NA	NA	NA	NA	NA	NA	NA	NA	NA	NA	NA
1	Cronobacter malonaticus CMCC45402	NC_023025.1	p2	circular	55913	Bacteria	Proteobacteria	Gammaproteobacteria	Enterobacterales	Enterobacteriaceae	Cronobacter	Cronobacter malonaticus	Cronobacter malonaticus strain CMCC45402 plasmid p2, complete sequence	NA	NA	China	taxon:413503	NA	NA	milk	NA	genomic DNA	NA	NA	NA	NA	NA	NA	NA	NA	NA	NA	NA	NA	NA	NA	NA	NA	NA	NA	NA	NA	NA	NA	NA	NA	NA	NA	NA
1	Erwinia amylovora LA637 LA637	NC_023072.1	X	circular	78740	Bacteria	Proteobacteria	Gammaproteobacteria	Enterobacterales	Erwiniaceae	Erwinia	Erwinia amylovora	Erwinia amylovora LA637 plasmid LA637P2 complete sequence	NA	NA	NA	taxon:1407064	NA	NA	NA	NA	genomic DNA	NA	LA637	NA	NA	NA	NA	NA	NA	NA	NA	NA	NA	NA	NA	NA	NA	NA	NA	NA	NA	NA	NA	NA	NA	NA	NA	NA
1	Escherichia coli APEC IMT5155 APEC IMT5155	NZ_CP005931.1	p1ColV5155	circular	194170	Bacteria	Proteobacteria	Gammaproteobacteria	Enterobacterales	Enterobacteriaceae	Escherichia	Escherichia coli	Escherichia coli APEC IMT5155 plasmid p1ColV5155, complete sequence	Dr. Zhu Ge Xiangkai	NA	NA	taxon:1329907	NA	chicken	NA	NA	genomic DNA	NA	NA	NA	NA	NA	NA	NA	NA	NA	NA	NA	NA	NA	NA	NA	NA	NA	NA	NA	NA	NA	NA	NA	NA	NA	NA	NA
1	Escherichia coli O145:H28 str. RM13516 RM13516	NZ_CP006263.1	pO145-13516	circular	98066	Bacteria	Proteobacteria	Gammaproteobacteria	Enterobacterales	Enterobacteriaceae	Escherichia	Escherichia coli	Escherichia coli O145:H28 str. RM13516 plasmid pO145-13516, complete sequence	NA	NA	Belgium	taxon:1248915	NA	Homo sapiens	feces	NA	genomic DNA	NA	NA	NA	NA	NA	NA	NA	O145:H28	NA	NA	NA	NA	NA	NA	NA	NA	NA	NA	NA	NA	NA	NA	NA	NA	NA	NA	NA
1	Yersinia pestis 8787 8787	NZ_CP006746.1	pMT1	circular	137017	Bacteria	Proteobacteria	Gammaproteobacteria	Enterobacterales	Yersiniaceae	Yersinia	Yersinia pestis	Yersinia pestis 8787 plasmid pMT1, complete sequence	NA	NA	Georgia: Ninotsminda	taxon:1345708	NA	NA	NA	NA	genomic DNA	NA	NA	NA	NA	NA	NA	NA	NA	NA	NA	NA	Pestoides	NA	NA	NA	NA	NA	NA	NA	NA	NA	NA	NA	NA	0.PE2x	NA	NA
1	Yersinia pestis 3770 3770	NZ_CP006749.1	pMT1	circular	140938	Bacteria	Proteobacteria	Gammaproteobacteria	Enterobacterales	Yersiniaceae	Yersinia	Yersinia pestis	Yersinia pestis 3770 plasmid pMT1, complete sequence	NA	NA	Georgia: Ninotsminda	taxon:1345707	NA	NA	NA	NA	genomic DNA	NA	NA	NA	NA	NA	NA	NA	NA	NA	NA	NA	Pestoides	NA	NA	NA	NA	NA	NA	NA	NA	NA	NA	NA	NA	0.PE2x	NA	NA
1	Yersinia pestis 3067 3067	NZ_CP006752.1	pMT1	circular	137727	Bacteria	Proteobacteria	Gammaproteobacteria	Enterobacterales	Yersiniaceae	Yersinia	Yersinia pestis	Yersinia pestis 3067 plasmid pMT1, complete sequence	NA	NA	Georgia: Ninotsminda	taxon:1345706	NA	NA	NA	NA	genomic DNA	NA	NA	NA	NA	NA	NA	NA	NA	NA	NA	NA	Pestoides	NA	NA	NA	NA	NA	NA	NA	NA	NA	NA	NA	NA	NA	NA	NA
1	Yersinia pestis 1522 1522	NZ_CP006756.1	pMT	circular	137012	Bacteria	Proteobacteria	Gammaproteobacteria	Enterobacterales	Yersiniaceae	Yersinia	Yersinia pestis	Yersinia pestis 1522 plasmid pMT, complete sequence	NA	NA	Armenia: Shirak Province	taxon:1345705	NA	NA	NA	NA	genomic DNA	NA	NA	NA	NA	NA	NA	NA	NA	NA	NA	NA	Pestoides	NA	NA	NA	NA	NA	NA	NA	NA	NA	NA	NA	NA	0.PE2x	NA	NA
1	Yersinia pestis 1413 1413	NZ_CP006760.1	pMT	circular	137017	Bacteria	Proteobacteria	Gammaproteobacteria	Enterobacterales	Yersiniaceae	Yersinia	Yersinia pestis	Yersinia pestis 1413 plasmid pMT, complete sequence	NA	NA	Georgia: Ninotsminda	taxon:1345704	NA	NA	NA	NA	genomic DNA	NA	NA	NA	NA	NA	NA	NA	NA	NA	NA	NA	Pestoides	NA	NA	NA	NA	NA	NA	NA	NA	NA	NA	NA	NA	0.PE2x	NA	NA
1	Yersinia pestis 1412 1412	NZ_CP006779.1	pMT	circular	137017	Bacteria	Proteobacteria	Gammaproteobacteria	Enterobacterales	Yersiniaceae	Yersinia	Yersinia pestis	Yersinia pestis 1412 plasmid pMT, complete sequence	NA	NA	Georgia: Ninotsminda	taxon:1345703	NA	NA	NA	NA	genomic DNA	NA	NA	NA	NA	NA	NA	NA	NA	NA	NA	NA	Pestoides	NA	NA	NA	NA	NA	NA	NA	NA	NA	NA	NA	NA	0.PE2x	NA	NA
1	Escherichia coli O145:H28 str. RM12761 RM12761	NZ_CP007135.1	pO145-12761	circular	98067	Bacteria	Proteobacteria	Gammaproteobacteria	Enterobacterales	Enterobacteriaceae	Escherichia	Escherichia coli	Escherichia coli O145:H28 str. RM12761 plasmid pO145-12761, complete sequence	NA	NA	Belgium	taxon:1248903	NA	NA	ice cream	NA	genomic DNA	NA	NA	NA	NA	NA	NA	NA	O145:H28	NA	NA	NA	NA	NA	NA	NA	NA	NA	NA	NA	NA	NA	NA	NA	NA	NA	NA	NA
1	Salmonella enterica subsp. enterica SA972816	NZ_CP007489.1	pSTM	circular	93965	Bacteria	Proteobacteria	Gammaproteobacteria	Enterobacterales	Enterobacteriaceae	Salmonella	Salmonella enterica	Salmonella enterica subsp. enterica strain SA972816 plasmid pSTM, complete sequence	NA	2002-08-01	China: Heilongjiang	taxon:59201	NA	NA	Bovine; diarrhoea, faecal isolate	NA	genomic DNA	NA	enterica	NA	NA	NA	NA	NA	NA	NA	NA	NA	NA	NA	NA	NA	NA	NA	NA	NA	NA	NA	NA	NA	NA	NA	NA	NA
1	Escherichia coli O157:H7 str. SS17 SS17	NZ_CP008806.1	p0157	circular	94645	Bacteria	Proteobacteria	Gammaproteobacteria	Enterobacterales	Enterobacteriaceae	Escherichia	Escherichia coli	Escherichia coli O157:H7 str. SS17 plasmid p0157, complete sequence	Roman L. Hruska U.S. Meat Animal Research Center, Agricultural Research Service, U.S. Department of Agriculture, Clay Center, Nebraska	40330	USA	taxon:1328859	NA	NA	Cattle feces	35.2 N 97.2 W	genomic DNA	O157:H7	NA	NA	NA	NA	NA	NA	NA	NA	NA	NA	NA	NA	NA	NA	NA	NA	NA	NA	NA	NA	NA	NA	NA	NA	NA	NA
1	Klebsiella pneumoniae subsp. pneumoniae KPNIH1 KPNIH1	NZ_CP008830.1	pKpQIL-6e6	circular	113639	Bacteria	Proteobacteria	Gammaproteobacteria	Enterobacterales	Enterobacteriaceae	Klebsiella	Klebsiella pneumoniae	Klebsiella pneumoniae subsp. pneumoniae KPNIH1 plasmid pKpQIL-6e6, complete sequence	NA	2011	USA	taxon:1087440	NA	Homo sapiens	groin	NA	genomic DNA	NA	pneumoniae	NA	NA	NA	NA	NA	NA	NA	NA	NA	NA	NA	NA	NA	NA	NA	NA	NA	NA	NA	NA	NA	NA	NA	NA	NA
1	Enterobacter cloacae ECR091 ECR091	NZ_CP008907.1	pENT-4bd	circular	111227	Bacteria	Proteobacteria	Gammaproteobacteria	Enterobacterales	Enterobacteriaceae	Enterobacter	"Enterobacter cloacae complexHoffmann cluster III"	Enterobacter cloacae ECR091 plasmid pENT-4bd, complete sequence	NA	2012	USA	taxon:1333849	NA	Homo sapiens	urine	NA	genomic DNA	NA	NA	NA	NA	NA	NA	NA	NA	NA	NA	NA	NA	NA	NA	NA	NA	NA	NA	NA	NA	NA	NA	NA	NA	NA	NA	NA
1	Klebsiella pneumoniae blaNDM-1	NZ_CP009115.1	plasmid2	circular	118061	Bacteria	Proteobacteria	Gammaproteobacteria	Enterobacterales	Enterobacteriaceae	Klebsiella	Klebsiella pneumoniae	Klebsiella pneumoniae strain blaNDM-1 plasmid plasmid2, complete sequence	NA	NA	NA	taxon:573	NA	NA	NA	NA	genomic DNA	NA	NA	NA	NA	NA	NA	NA	NA	NA	NA	NA	NA	NA	NA	NA	NA	NA	NA	NA	NA	NA	NA	NA	NA	NA	NA	NA
1	Klebsiella variicola DX120E	NZ_CP009275.1	pKV1	circular	162706	Bacteria	Proteobacteria	Gammaproteobacteria	Enterobacterales	Enterobacteriaceae	Klebsiella	Klebsiella variicola	Klebsiella variicola strain DX120E plasmid pKV1, complete sequence	NA	39600	China: Guangxi	taxon:244366	NA	NA	sugarcane root	NA	genomic DNA	NA	NA	NA	NA	NA	NA	NA	NA	NA	NA	NA	NA	NA	NA	NA	NA	NA	NA	NA	NA	NA	NA	NA	NA	NA	NA	NA
1	Yersinia pestis El Dorado	NZ_CP009784.1	pMT	circular	96921	Bacteria	Proteobacteria	Gammaproteobacteria	Enterobacterales	Yersiniaceae	Yersinia	Yersinia pestis	Yersinia pestis strain El Dorado plasmid pMT, complete sequence	NY State Health Department	2002	USA	taxon:632	NA	NA	Human clinical sample	NA	genomic DNA	NA	NA	NA	NA	NA	NA	NA	NA	NA	NA	NA	O	NA	NA	NA	NA	NA	NA	NA	NA	NA	NA	NA	NA	NA	NA	NA
1	Yersinia pestis Dodson	NZ_CP009843.1	pMT	circular	53435	Bacteria	Proteobacteria	Gammaproteobacteria	Enterobacterales	Yersiniaceae	Yersinia	Yersinia pestis	Yersinia pestis strain Dodson plasmid pMT, complete sequence	NA	1967	USA: Tuba City, AZ	taxon:632	NA	Homo sapiens (male, 4.5 yrs)	Clinical Sample	NA	genomic DNA	NA	NA	NA	NA	NA	NA	NA	NA	NA	NA	NA	O	NA	NA	NA	NA	NA	NA	NA	NA	NA	NA	NA	NA	NA	NA	NA
1	Klebsiella pneumoniae subsp. pneumoniae KPNIH30	NZ_CP009875.1	pKpQIL-531	circular	113639	Bacteria	Proteobacteria	Gammaproteobacteria	Enterobacterales	Enterobacteriaceae	Klebsiella	Klebsiella pneumoniae	Klebsiella pneumoniae subsp. pneumoniae strain KPNIH30 plasmid pKpQIL-531, complete sequence	NA	2013	USA	taxon:72407	NA	Homo sapiens	perirectal swab	NA	genomic DNA	NA	pneumoniae	NA	NA	NA	NA	NA	NA	NA	NA	NA	NA	NA	NA	NA	NA	NA	NA	NA	NA	NA	NA	NA	NA	NA	NA	NA
1	Escherichia coli D1	NZ_CP010136.1	B	circular	55203	Bacteria	Proteobacteria	Gammaproteobacteria	Enterobacterales	Enterobacteriaceae	Escherichia	Escherichia coli	Escherichia coli strain D1 plasmid B, complete genome	NA	2014	NA	taxon:562	NA	dog	NA	NA	genomic DNA	NA	NA	NA	NA	NA	NA	NA	NA	NA	NA	NA	NA	NA	NA	NA	NA	NA	NA	NA	NA	NA	NA	NA	NA	NA	NA	NA
1	Escherichia coli D3	NZ_CP010141.1	A	circular	174041	Bacteria	Proteobacteria	Gammaproteobacteria	Enterobacterales	Enterobacteriaceae	Escherichia	Escherichia coli	Escherichia coli strain D3 plasmid A, complete genome	NA	2014	NA	taxon:562	NA	dog	NA	NA	genomic DNA	NA	NA	NA	NA	NA	NA	NA	NA	NA	NA	NA	NA	NA	NA	NA	NA	NA	NA	NA	NA	NA	NA	NA	NA	NA	NA	NA
1	Escherichia coli D10	NZ_CP010158.1	A	circular	128612	Bacteria	Proteobacteria	Gammaproteobacteria	Enterobacterales	Enterobacteriaceae	Escherichia	Escherichia coli	Escherichia coli strain D10 plasmid A, complete genome	NA	2014	NA	taxon:562	NA	dog	NA	NA	genomic DNA	NA	NA	NA	NA	NA	NA	NA	NA	NA	NA	NA	NA	NA	NA	NA	NA	NA	NA	NA	NA	NA	NA	NA	NA	NA	NA	NA
1	Escherichia coli 6409	NZ_CP010372.1	p6409-151.583kb	circular	151583	Bacteria	Proteobacteria	Gammaproteobacteria	Enterobacterales	Enterobacteriaceae	Escherichia	Escherichia coli	Escherichia coli strain 6409 plasmid p6409-151.583kb, complete sequence	CIDEIM	2012	Colombia	taxon:562	NA	Homo sapiens	Excreted bodily substance	1.12 N 77.16 W	genomic DNA	NA	NA	NA	NA	NA	NA	NA	NA	NA	NA	NA	NA	NA	NA	NA	NA	NA	NA	NA	NA	NA	NA	NA	NA	NA	NA	NA
1	Klebsiella pneumoniae 6234	NZ_CP010390.1	p6234-198.371kb	circular	198371	Bacteria	Proteobacteria	Gammaproteobacteria	Enterobacterales	Enterobacteriaceae	Klebsiella	Klebsiella pneumoniae	Klebsiella pneumoniae strain 6234 plasmid p6234-198.371kb, complete sequence	CIDEIM	2012	Colombia	taxon:573	NA	Homo sapiens	Bodily fluid	2.59 N 75.18 W	genomic DNA	NA	NA	NA	NA	NA	NA	NA	NA	NA	NA	NA	NA	NA	NA	NA	NA	NA	NA	NA	NA	NA	NA	NA	NA	NA	NA	NA
1	Escherichia coli CFSAN029787	NZ_CP011417.1	pCFSAN029787_01	circular	293826	Bacteria	Proteobacteria	Gammaproteobacteria	Enterobacterales	Enterobacteriaceae	Escherichia	Escherichia coli	Escherichia coli strain CFSAN029787 plasmid pCFSAN029787_01, complete sequence	NA	41014	Italy: Milan	taxon:562	NA	Homo sapiens	Stool sample	NA	genomic DNA	O96:H19	NA	NA	NA	NA	NA	NA	NA	NA	NA	NA	NA	NA	NA	NA	NA	NA	NA	NA	NA	NA	NA	NA	NA	NA	NA	NA
1	Salmonella enterica subsp. enterica serovar Cerro str. CFSAN001588 CFSAN001588	NZ_CP012834.1	pCFSAN001588_001	circular	53952	Bacteria	Proteobacteria	Gammaproteobacteria	Enterobacterales	Enterobacteriaceae	Salmonella	Salmonella enterica	Salmonella enterica subsp. enterica serovar Cerro str. CFSAN001588 plasmid pCFSAN001588_001, complete sequence	NA	38243	USA:PA	taxon:1410916	NA	Bos taurus	feces, dairy cow	NA	genomic DNA	Cerro	enterica	NA	NA	NA	NA	NA	NA	NA	NA	NA	NA	NA	NA	NA	NA	NA	NA	NA	NA	NA	NA	NA	NA	NA	NA	NA
1	Escherichia coli 2012C-4227	NZ_CP013028.1	unnamed1	circular	74656	Bacteria	Proteobacteria	Gammaproteobacteria	Enterobacterales	Enterobacteriaceae	Escherichia	Escherichia coli	Escherichia coli strain 2012C-4227 plasmid unnamed1, complete sequence	CDC	2012	USA	taxon:562	NA	Homo sapiens	NA	NA	genomic DNA	NA	NA	NA	NA	NA	NA	NA	O165:H25	NA	NA	NA	NA	NA	NA	NA	NA	NA	NA	NA	NA	NA	NA	NA	NA	NA	NA	NA
1	Raoultella ornithinolytica Yangling I2	NZ_CP013339.1	pKPYL1	circular	152010	Bacteria	Proteobacteria	Gammaproteobacteria	Enterobacterales	Enterobacteriaceae	Raoultella	Raoultella ornithinolytica	Raoultella ornithinolytica strain Yangling I2 plasmid pKPYL1, complete sequence	NA	39995	China	taxon:54291	NA	NA	sewage plant sludge	NA	genomic DNA	NA	NA	NA	NA	NA	NA	NA	NA	NA	NA	NA	NA	NA	NA	NA	NA	NA	NA	NA	NA	NA	NA	NA	NA	NA	NA	NA
1	Escherichia coli D5	NZ_CP010147.1	B	circular	88754	Bacteria	Proteobacteria	Gammaproteobacteria	Enterobacterales	Enterobacteriaceae	Escherichia	Escherichia coli	Escherichia coli strain D5 plasmid B, complete genome	NA	2014	NA	taxon:562	NA	dog	NA	NA	genomic DNA	NA	NA	NA	NA	NA	NA	NA	NA	NA	NA	NA	NA	NA	NA	NA	NA	NA	NA	NA	NA	NA	NA	NA	NA	NA	NA	NA
1	Escherichia coli M3	NZ_CP010184.1	A	circular	200925	Bacteria	Proteobacteria	Gammaproteobacteria	Enterobacterales	Enterobacteriaceae	Escherichia	Escherichia coli	Escherichia coli strain M3 plasmid A, complete sequence	NA	2014	NA	taxon:562	NA	mouse	feces	NA	genomic DNA	NA	NA	NA	NA	NA	NA	NA	NA	NA	NA	NA	NA	NA	NA	NA	NA	NA	NA	NA	NA	NA	NA	NA	NA	NA	NA	NA
1	Escherichia coli M1	NZ_CP010181.1	A	circular	201930	Bacteria	Proteobacteria	Gammaproteobacteria	Enterobacterales	Enterobacteriaceae	Escherichia	Escherichia coli	Escherichia coli strain M1 plasmid A, complete sequence	NA	2014	NA	taxon:562	NA	mouse	feces	NA	genomic DNA	NA	NA	NA	NA	NA	NA	NA	NA	NA	NA	NA	NA	NA	NA	NA	NA	NA	NA	NA	NA	NA	NA	NA	NA	NA	NA	NA
1	Cronobacter malonaticus LMG 23826 LMG 23826	NZ_CP013942.1	pCMA2	circular	52622	Bacteria	Proteobacteria	Gammaproteobacteria	Enterobacterales	Enterobacteriaceae	Cronobacter	Cronobacter malonaticus	Cronobacter malonaticus LMG 23826 plasmid pCMA2, complete sequence	Analytabs Products Inc.	2007	USA	taxon:1159491	NA	NA	breast abscess	NA	genomic DNA	NA	NA	NA	NA	NA	NA	LMG:23826	NA	NA	NA	NA	NA	NA	NA	NA	NA	NA	NA	NA	NA	NA	NA	NA	NA	NA	NA	NA
1	Escherichia coli FDAARGOS_144	NZ_CP014112.1	unnamed2	circular	69183	Bacteria	Proteobacteria	Gammaproteobacteria	Enterobacterales	Enterobacteriaceae	Escherichia	Escherichia coli	Escherichia coli strain FDAARGOS_144 plasmid unnamed2, complete sequence	Childrens National Hospital	41719	USA: DC	taxon:562	NA	Homo sapiens	Urine	NA	genomic DNA	NA	NA	NA	NA	NA	NA	FDA:FDAARGOS_144	NA	NA	NA	NA	NA	NA	NA	NA	NA	NA	NA	NA	NA	NA	NA	NA	NA	NA	NA	NA
1	Klebsiella pneumoniae FDAARGOS_156	NZ_CP014121.1	unnamed1	circular	200203	Bacteria	Proteobacteria	Gammaproteobacteria	Enterobacterales	Enterobacteriaceae	Klebsiella	Klebsiella pneumoniae	Klebsiella pneumoniae strain FDAARGOS_156 plasmid unnamed1, complete sequence	Childrens National Hospital	2014-05-11	USA: DC	taxon:573	NA	Homo sapiens	Urine	NA	genomic DNA	NA	NA	NA	NA	NA	NA	FDA:FDAARGOS_156	NA	NA	NA	NA	NA	NA	NA	NA	NA	NA	NA	NA	NA	NA	NA	NA	NA	NA	NA	NA
1	Klebsiella pneumoniae KPNIH36	NZ_CP014649.1	pKPN-fff	circular	133484	Bacteria	Proteobacteria	Gammaproteobacteria	Enterobacterales	Enterobacteriaceae	Klebsiella	Klebsiella pneumoniae	Klebsiella pneumoniae strain KPNIH36 plasmid pKPN-fff, complete sequence	NA	2013	USA	taxon:573	NA	Homo sapiens	NA	38.9847 N 77.0947 W	genomic DNA	NA	NA	NA	NA	AATWN	NA	NA	NA	NA	NA	NA	NA	NA	NA	NA	NA	NA	NA	NA	NA	NA	NA	NA	NA	NA	NA	NA
1	Escherichia coli Eco889	NZ_CP015161.1	pECO-93a	circular	88023	Bacteria	Proteobacteria	Gammaproteobacteria	Enterobacterales	Enterobacteriaceae	Escherichia	Escherichia coli	Escherichia coli strain Eco889 plasmid pECO-93a, complete sequence	NA	2014	USA	taxon:562	NA	Homo sapiens	NA	38.9847 N 77.0947 W	genomic DNA	NA	NA	NA	NA	AATZU	NA	NA	NA	NA	NA	NA	NA	NA	NA	NA	NA	NA	NA	NA	NA	NA	NA	NA	NA	NA	NA	NA
1	Escherichia coli O91 str. RM7190 RM7190	NZ_CP015246.1	pRM7190-2	circular	118513	Bacteria	Proteobacteria	Gammaproteobacteria	Enterobacterales	Enterobacteriaceae	Escherichia	Escherichia coli	Escherichia coli O91 str. RM7190 plasmid pRM7190-2, complete sequence	USDA ARS	39707	USA: Monterey, California	taxon:1055545	NA	NA	pig feces	36.58 N 121.66 W	genomic DNA	NA	NA	NA	NA	NA	NA	NA	O91	NA	NA	NA	NA	NA	NA	NA	NA	NA	NA	NA	NA	NA	NA	NA	NA	NA	NA	NA
1	Escherichia coli O157:H7 FRIK2455	NZ_CP015844.2	pO157	circular	95598	Bacteria	Proteobacteria	Gammaproteobacteria	Enterobacterales	Enterobacteriaceae	Escherichia	Escherichia coli	Escherichia coli O157:H7 strain FRIK2455 plasmid pO157, complete sequence	FLUFL	40744	USA: FL	taxon:83334	NA	Bos taurus	feces from steer	NA	genomic DNA	NA	NA	NA	NA	NA	NA	NA	NA	NA	NA	NA	NA	NA	NA	NA	NA	NA	NA	NA	NA	NA	NA	NA	NA	NA	NA	NA
1	Yersinia pestis Cadman	NZ_CP016275.1	pMT1	circular	96210	Bacteria	Proteobacteria	Gammaproteobacteria	Enterobacterales	Yersiniaceae	Yersinia	Yersinia pestis	Yersinia pestis strain Cadman plasmid pMT1, complete sequence	USAMRIID DSD	42527	USA: Gallup, NM	taxon:632	NA	Homo sapiens	NA	NA	genomic DNA	NA	NA	NA	NA	NA	NA	NA	NA	NA	NA	NA	NA	NA	NA	NA	NA	NA	NA	NA	NA	NA	NA	NA	NA	NA	NA	NA
1	Citrobacter freundii SL151	NZ_CP017059.1	unnamed2	circular	171233	Bacteria	Proteobacteria	Gammaproteobacteria	Enterobacterales	Enterobacteriaceae	Citrobacter	Citrobacter freundii	Citrobacter freundii strain SL151 plasmid unnamed2, complete sequence	Umaru Bangura, Mercy Hospital, Bo, Sierra Leone	41620	Sierra Leone: Bo	taxon:546	NA	Homo sapiens	Human urine	7.9552 N 11.741 W	genomic DNA	NA	NA	NA	NA	NA	NA	NA	NA	NA	NA	NA	NA	NA	NA	NA	NA	NA	NA	NA	NA	NA	NA	NA	NA	NA	NA	NA
1	Salmonella enterica subsp. enterica serovar Minnesota CFSAN017963	NZ_CP017721.1	pCFSAN017963_01	circular	280421	Bacteria	Proteobacteria	Gammaproteobacteria	Enterobacterales	Enterobacteriaceae	Salmonella	Salmonella enterica	Salmonella enterica subsp. enterica serovar Minnesota strain CFSAN017963 plasmid pCFSAN017963_01, complete sequence	FDA	41771	USA:TX	taxon:70803	NA	NA	mangoes	NA	genomic DNA	Minnesota	enterica	NA	NA	NA	NA	NA	NA	NA	NA	NA	NA	NA	NA	NA	NA	NA	NA	NA	NA	NA	NA	NA	NA	NA	NA	NA
1	Escherichia coli FMU073332	NZ_CP017847.1	pEcoFMU073332c	circular	113343	Bacteria	Proteobacteria	Gammaproteobacteria	Enterobacterales	Enterobacteriaceae	Escherichia	Escherichia coli	Escherichia coli strain FMU073332 plasmid pEcoFMU073332c, complete sequence	Carlos Eslava Campos, Armando Navarro Ocana, Alejandro Cravioto	1987	Mexico: Tlaltizpan, Morelos	taxon:562	st+, lt+, lngA+, cstH+, ecpA+, etpA+, etpB+, tibA-, leoA-, tia-, eatA-, cfAI, cfAIII-, cs1-.	Homo sapiens	feces	18.6889 N 99.1195 W	genomic DNA	NA	NA	NA	NA	NA	NA	NA	O6:H16	NA	NA	NA	NA	NA	NA	NA	NA	NA	NA	NA	NA	NA	NA	NA	NA	NA	NA	NA
1	Enterobacter cloacae complex sp. ECNIH7 ABFPL	NZ_CP017992.1	pENT-2c5	circular	79045	Bacteria	Proteobacteria	Gammaproteobacteria	Enterobacterales	Enterobacteriaceae	Enterobacter	Enterobacter cloacae complex sp. ECNIH7	Enterobacter cloacae complex sp. ABFPL plasmid pENT-2c5, complete sequence	NA	2014	USA	taxon:1915310	NA	NA	NA	38.9847 N 77.0947 W	genomic DNA	NA	NA	NA	NA	NA	NA	NA	NA	NA	NA	NA	NA	NA	NA	NA	NA	NA	NA	NA	NA	NA	NA	NA	NA	NA	NA	NA
1	Escherichia coli MRSN346355	NZ_CP018125.1	pMRSN346355_61.1	circular	61085	Bacteria	Proteobacteria	Gammaproteobacteria	Enterobacterales	Enterobacteriaceae	Escherichia	Escherichia coli	Escherichia coli strain MRSN346355 plasmid pMRSN346355_61.1, complete sequence	MRSN	42552	USA	taxon:562	NA	Homo sapiens	Clinical	NA	genomic DNA	NA	NA	NA	NA	NA	NA	NA	NA	NA	NA	NA	NA	NA	NA	NA	NA	NA	NA	NA	NA	NA	NA	NA	NA	NA	NA	NA
1	Escherichia coli MRSN346647	NZ_CP018207.1	pMRSN346647_113.1	circular	113140	Bacteria	Proteobacteria	Gammaproteobacteria	Enterobacterales	Enterobacteriaceae	Escherichia	Escherichia coli	Escherichia coli strain MRSN346647 plasmid pMRSN346647_113.1, complete sequence	MRSN	42552	USA	taxon:562	NA	Homo sapiens	clinical	NA	genomic DNA	NA	NA	NA	NA	NA	NA	NA	NA	NA	NA	NA	NA	NA	NA	NA	NA	NA	NA	NA	NA	NA	NA	NA	NA	NA	NA	NA
1	Klebsiella pneumoniae Kp_Goe_62629	NZ_CP018366.1	pKp_Goe_629-2	circular	94434	Bacteria	Proteobacteria	Gammaproteobacteria	Enterobacterales	Enterobacteriaceae	Klebsiella	Klebsiella pneumoniae	Klebsiella pneumoniae strain Kp_Goe_62629 plasmid pKp_Goe_629-2, complete sequence	Andreas Erich Zautner	42177	Germany: Goettingen	taxon:573	MLST ST395	Homo sapiens	urine	51.5392 N 9.91156 E	genomic DNA	NA	NA	NA	NA	NA	NA	NA	NA	NA	NA	NA	NA	NA	NA	NA	NA	NA	NA	NA	NA	NA	NA	NA	NA	NA	NA	NA
1	Escherichia coli FORC_044	NZ_CP018626.1	pFORC44_2	circular	107692	Bacteria	Proteobacteria	Gammaproteobacteria	Enterobacterales	Enterobacteriaceae	Escherichia	Escherichia coli	Escherichia coli strain FORC_044 plasmid pFORC44_2, complete sequence	Ministry of Food and Drug Safety, Republic of Korea	42072	South Korea: Seoul	taxon:562	NA	Homo sapiens	Stool	37.5402 N 127.002 E	genomic DNA	NA	NA	NA	NA	NA	NA	NA	O157:H7	NA	NA	NA	NA	NA	NA	NA	NA	NA	NA	NA	NA	NA	NA	NA	NA	NA	NA	NA
1	Salmonella enterica subsp. enterica serovar Enteritidis 69-3861	NZ_CP018639.1	pSE69-3861-2	circular	59335	Bacteria	Proteobacteria	Gammaproteobacteria	Enterobacterales	Enterobacteriaceae	Salmonella	Salmonella enterica	Salmonella enterica subsp. enterica serovar Enteritidis strain 69-3861 plasmid pSE69-3861-2, complete sequence	NA	1969	USA	taxon:149539	NA	NA	Human	NA	genomic DNA	Enteritidis	enterica	NA	NA	NA	NA	NA	NA	NA	NA	NA	NA	NA	NA	NA	NA	NA	NA	NA	NA	NA	NA	NA	NA	NA	NA	NA
1	Salmonella enterica subsp. enterica serovar Enteritidis 81-1607	NZ_CP018650.1	pSE81-1607-2	circular	59372	Bacteria	Proteobacteria	Gammaproteobacteria	Enterobacterales	Enterobacteriaceae	Salmonella	Salmonella enterica	Salmonella enterica subsp. enterica serovar Enteritidis strain 81-1607 plasmid pSE81-1607-2, complete sequence	NA	1981	USA	taxon:149539	NA	NA	Human	NA	genomic DNA	Enteritidis	enterica	NA	NA	NA	NA	NA	NA	NA	NA	NA	NA	NA	NA	NA	NA	NA	NA	NA	NA	NA	NA	NA	NA	NA	NA	NA
1	Salmonella enterica subsp. enterica serovar Enteritidis 95-0621	NZ_CP018663.1	pSE95-0621-2	circular	59356	Bacteria	Proteobacteria	Gammaproteobacteria	Enterobacterales	Enterobacteriaceae	Salmonella	Salmonella enterica	Salmonella enterica subsp. enterica serovar Enteritidis strain 95-0621 plasmid pSE95-0621-2, complete sequence	NA	1995	USA	taxon:149539	NA	NA	Human	NA	genomic DNA	Enteritidis	enterica	NA	NA	NA	NA	NA	NA	NA	NA	NA	NA	NA	NA	NA	NA	NA	NA	NA	NA	NA	NA	NA	NA	NA	NA	NA
1	Klebsiella pneumoniae Kp_Goe_821588	NZ_CP018693.1	pKp_Goe_588-1	circular	180027	Bacteria	Proteobacteria	Gammaproteobacteria	Enterobacterales	Enterobacteriaceae	Klebsiella	Klebsiella pneumoniae	Klebsiella pneumoniae strain Kp_Goe_821588 plasmid pKp_Goe_588-1, complete sequence	Andreas Erich Zautner	41681	Germany: Goettingen	taxon:573	MLST ST11	Homo sapiens	anal swab	51.5392 N 9.91156 E	genomic DNA	NA	NA	NA	NA	NA	NA	NA	NA	NA	NA	NA	NA	NA	NA	NA	NA	NA	NA	NA	NA	NA	NA	NA	NA	NA	NA	NA
1	Escherichia coli 2016C-3936C1	NZ_CP018771.2	unnamed1	circular	19788	Bacteria	Proteobacteria	Gammaproteobacteria	Enterobacterales	Enterobacteriaceae	Escherichia	Escherichia coli	Escherichia coli strain 2016C-3936C1 plasmid unnamed1, complete sequence	CDC	NA	USA: Conneticut	taxon:562	NA	Homo sapiens	NA	NA	genomic DNA	NA	NA	NA	NA	NA	NA	NA	O157:H48	NA	NA	NA	NA	NA	NA	NA	NA	NA	NA	NA	NA	NA	NA	NA	NA	NA	NA	NA
1	Klebsiella pneumoniae subsp. pneumoniae BR21	NZ_CP018886.1	pIncF	circular	217456	Bacteria	Proteobacteria	Gammaproteobacteria	Enterobacterales	Enterobacteriaceae	Klebsiella	Klebsiella pneumoniae	Klebsiella pneumoniae subsp. pneumoniae strain BR21 plasmid pIncF, complete sequence	Federal University of Rio de Janeiro	2009	Brazil: Rio de Janeiro	taxon:72407	NA	Homo sapiens	urine	22.9068 S 43.1729 W	genomic DNA	NA	pneumoniae	NA	NA	NA	NA	NA	NA	NA	NA	NA	NA	NA	NA	NA	NA	NA	NA	NA	NA	NA	NA	NA	NA	NA	NA	NA
1	Escherichia coli Ecol_656	NZ_CP018978.1	pEC656_1	circular	117844	Bacteria	Proteobacteria	Gammaproteobacteria	Enterobacterales	Enterobacteriaceae	Escherichia	Escherichia coli	Escherichia coli strain Ecol_656 plasmid pEC656_1, complete sequence	Merck Study for Monitoring of Antimicrobial Resistance Trends (SMART)	2012	USA: Caguas	taxon:562	NA	Homo sapiens	NA	18.24 N 66.04 W	genomic DNA	NA	NA	NA	NA	NA	NA	NA	NA	NA	NA	NA	NA	NA	NA	NA	NA	NA	NA	NA	NA	NA	NA	NA	NA	NA	NA	NA
1	Escherichia coli Ecol_AZ159	NZ_CP019007.1	pECAZ159_1	circular	128248	Bacteria	Proteobacteria	Gammaproteobacteria	Enterobacterales	Enterobacteriaceae	Escherichia	Escherichia coli	Escherichia coli strain Ecol_AZ159 plasmid pECAZ159_1, complete sequence	AstraZeneca global surveillance study of antimicrobial resistance	2013	Colombia: Bogota	taxon:562	NA	Homo sapiens	NA	4.71 N 74.07 W	genomic DNA	NA	NA	NA	NA	NA	NA	NA	NA	NA	NA	NA	NA	NA	NA	NA	NA	NA	NA	NA	NA	NA	NA	NA	NA	NA	NA	NA
1	Escherichia coli Ecol_AZ162	NZ_CP019014.1	pECAZ162_KPC	circular	142829	Bacteria	Proteobacteria	Gammaproteobacteria	Enterobacterales	Enterobacteriaceae	Escherichia	Escherichia coli	Escherichia coli strain Ecol_AZ162 plasmid pECAZ162_KPC, complete sequence	AstraZeneca global surveillance study of antimicrobial resistance	2013	USA: Boston	taxon:562	NA	Homo sapiens	NA	42.36 N 71.06 W	genomic DNA	NA	NA	NA	NA	NA	NA	NA	NA	NA	NA	NA	NA	NA	NA	NA	NA	NA	NA	NA	NA	NA	NA	NA	NA	NA	NA	NA
1	Salmonella enterica subsp. enterica serovar Pomona str. ATCC 10729 ATCC 10729	NZ_CP019187.1	pATCC10729_01	circular	100629	Bacteria	Proteobacteria	Gammaproteobacteria	Enterobacterales	Enterobacteriaceae	Salmonella	Salmonella enterica	Salmonella enterica subsp. enterica serovar Pomona str. ATCC 10729 plasmid pATCC10729_01, complete sequence	NA	NA	NA	taxon:941188	NA	NA	NA	NA	genomic DNA	Montevideo	enterica	NA	NA	NA	NA	NA	NA	NA	NA	NA	NA	NA	NA	NA	NA	NA	NA	NA	NA	NA	NA	NA	NA	NA	NA	NA
1	Salmonella enterica subsp. enterica serovar Typhimurium 81741	NZ_CP019444.1	unnamed2	circular	84565	Bacteria	Proteobacteria	Gammaproteobacteria	Enterobacterales	Enterobacteriaceae	Salmonella	Salmonella enterica	Salmonella enterica subsp. enterica serovar Typhimurium strain 81741 plasmid unnamed2, complete sequence	The Clinical Laboratory of the first peoples Hospital of Foshan	2015-08-15	China:Guangdong	taxon:90371	NA	Homo sapiens	stool	23.02 N 113.12 E	genomic DNA	Typhimurium	enterica	NA	NA	NA	NA	NA	NA	NA	NA	NA	NA	NA	NA	NA	NA	NA	NA	NA	NA	NA	NA	NA	NA	NA	NA	NA
1	Klebsiella pneumoniae CN1	NZ_CP015383.1	CN1_p1	circular	182846	Bacteria	Proteobacteria	Gammaproteobacteria	Enterobacterales	Enterobacteriaceae	Klebsiella	Klebsiella pneumoniae	Klebsiella pneumoniae strain CN1 plasmid pCN1_1, complete sequence	NA	NA	USA: New York	taxon:573	NA	Homo sapiens	NA	NA	genomic DNA	NA	NA	NA	NA	NA	NA	NA	NA	NA	NA	NA	NA	NA	NA	NA	NA	NA	NA	NA	NA	NA	NA	NA	NA	NA	NA	NA
1	Escherichia coli AR_0069	NZ_CP020057.1	unitig_3	circular	31196	Bacteria	Proteobacteria	Gammaproteobacteria	Enterobacterales	Enterobacteriaceae	Escherichia	Escherichia coli	Escherichia coli strain AR_0069 plasmid unitig_3, complete sequence	NA	NA	NA	taxon:562	NA	NA	NA	NA	genomic DNA	NA	NA	NA	NA	NA	NA	NA	NA	NA	NA	NA	NA	NA	NA	NA	NA	NA	NA	NA	NA	NA	NA	NA	NA	NA	NA	NA
1	Salmonella enterica subsp. enterica 16A242	NZ_CP020923.1	unnamed1	circular	116677	Bacteria	Proteobacteria	Gammaproteobacteria	Enterobacterales	Enterobacteriaceae	Salmonella	Salmonella enterica	Salmonella enterica subsp. enterica strain 16A242 plasmid unnamed1, complete sequence	YongKwan Kim	2016-08-02	South Korea: Jeonju-si	taxon:59201	NA	Ardea cinerea	NA	35.51 N 127.07 E	genomic DNA	NA	enterica	NA	NA	NA	NA	NA	NA	NA	NA	NA	NA	NA	NA	NA	NA	NA	NA	NA	NA	NA	NA	NA	NA	NA	NA	NA
1	Escherichia coli 95JB1	NZ_CP021337.1	p95JB1B	circular	83138	Bacteria	Proteobacteria	Gammaproteobacteria	Enterobacterales	Enterobacteriaceae	Escherichia	Escherichia coli	Escherichia coli strain 95JB1 plasmid p95JB1B, complete sequence	NA	1995	Australia: Adelaide	taxon:562	NA	NA	fecal sample	NA	genomic DNA	NA	NA	NA	NA	NA	NA	NA	O111:H-	NA	NA	NA	NA	NA	NA	NA	NA	NA	NA	NA	NA	NA	NA	NA	NA	NA	NA	NA
1	Escherichia coli 95NR1	NZ_CP021341.1	p95NR1B	circular	81853	Bacteria	Proteobacteria	Gammaproteobacteria	Enterobacterales	Enterobacteriaceae	Escherichia	Escherichia coli	Escherichia coli strain 95NR1 plasmid p95NR1B, complete sequence	NA	1995	Australia: Adelaide	taxon:562	NA	NA	fecal sample	NA	genomic DNA	NA	NA	NA	NA	NA	NA	NA	O111:H-	NA	NA	NA	NA	NA	NA	NA	NA	NA	NA	NA	NA	NA	NA	NA	NA	NA	NA	NA
1	Enterobacter cloacae AR_0136	NZ_CP021900.1	tig00001437_pilon	circular	63482	Bacteria	Proteobacteria	Gammaproteobacteria	Enterobacterales	Enterobacteriaceae	Enterobacter	Enterobacter cloacae	Enterobacter cloacae strain AR_0136 plasmid tig00001437_pilon, complete sequence	NA	NA	NA	taxon:550	NA	NA	NA	NA	genomic DNA	NA	NA	NA	NA	NA	NA	NA	NA	NA	NA	NA	NA	NA	NA	NA	NA	NA	NA	NA	NA	NA	NA	NA	NA	NA	NA	NA
1	Salmonella enterica subsp. enterica serovar Onderstepoort str. SA20060086 SA20060086	NZ_CP022035.1	punamed2	circular	136771	Bacteria	Proteobacteria	Gammaproteobacteria	Enterobacterales	Enterobacteriaceae	Salmonella	Salmonella enterica	Salmonella enterica subsp. enterica serovar Onderstepoort str. SA20060086 plasmid punamed2, complete sequence	Animal Health Laboratory, University of Guelph, Guelph, ON	1998-08-19	Canada: Ontario: Guelph	taxon:1243584	NA	NA	NA	NA	genomic DNA	Onderstepoort	enterica	NA	NA	NA	NA	NA	NA	NA	NA	NA	NA	NA	NA	NA	NA	NA	NA	NA	NA	NA	NA	NA	NA	NA	NA	NA
1	Escherichia coli O157 FDAARGOS_293	NZ_CP022052.2	unnamed2	circular	95288	Bacteria	Proteobacteria	Gammaproteobacteria	Enterobacterales	Enterobacteriaceae	Escherichia	Escherichia coli	Escherichia coli O157 strain FDAARGOS_293 plasmid unnamed2, complete sequence	George Washington University	2014-02-26	USA: DC	taxon:1045010	NA	Homo sapiens	clinical isolate	NA	genomic DNA	NA	NA	NA	NA	NA	NA	FDA:FDAARGOS_293	NA	NA	NA	NA	NA	NA	NA	NA	NA	NA	NA	NA	NA	NA	NA	NA	NA	NA	NA	NA
1	Salmonella enterica subsp. enterica serovar Typhimurium FDAARGOS_321	NZ_CP022071.1	unnamed1	circular	93862	Bacteria	Proteobacteria	Gammaproteobacteria	Enterobacterales	Enterobacteriaceae	Salmonella	Salmonella enterica	Salmonella enterica subsp. enterica serovar Typhimurium strain FDAARGOS_321 plasmid unnamed1, complete sequence	FDA CVM < CDC	2012	NA	taxon:90371	NA	Homo sapiens	Stool	NA	genomic DNA	Typhimurium	enterica	NA	NA	NA	NA	FDA:FDAARGOS_321	NA	NA	NA	NA	NA	NA	NA	NA	NA	NA	NA	NA	NA	NA	NA	NA	NA	NA	NA	NA
1	Escherichia coli O104:H4 FDAARGOS_348	NZ_CP022087.2	unnamed2	circular	75559	Bacteria	Proteobacteria	Gammaproteobacteria	Enterobacterales	Enterobacteriaceae	Escherichia	Escherichia coli	Escherichia coli O104:H4 strain FDAARGOS_348 plasmid unnamed2, complete sequence	USAMRIID < CDC-Atlanta	2009	USA: Georgia	taxon:1038927	NA	Homo sapiens	Stool	NA	genomic DNA	NA	NA	NA	NA	NA	NA	FDA:FDAARGOS_348	O104:H4	NA	NA	NA	NA	NA	NA	NA	NA	NA	NA	NA	NA	NA	NA	NA	NA	NA	NA	NA
1	Salmonella enterica subsp. diarizonae serovar 65:c:z str. SA20044251 SA20044251	NZ_CP022137.1	unnamed2	circular	66457	Bacteria	Proteobacteria	Gammaproteobacteria	Enterobacterales	Enterobacteriaceae	Salmonella	Salmonella enterica	Salmonella enterica subsp. diarizonae serovar 65:c:z str. SA20044251 plasmid unnamed2, complete sequence	Laboratory for Foodborne Zoonoses, Public Health Agency of Canada, Guelph, ON	34039	Canada: Ontario: Guelph	taxon:1243616	NA	NA	NA	NA	genomic DNA	65:c:z	diarizonae	NA	NA	NA	NA	NA	NA	NA	NA	NA	NA	NA	NA	NA	NA	NA	NA	NA	NA	NA	NA	NA	NA	NA	NA	NA
1	Salmonella enterica subsp. salamae serovar 55:k:z39 str. 1315K 1315K	NZ_CP022140.1	unnamed1	circular	109681	Bacteria	Proteobacteria	Gammaproteobacteria	Enterobacterales	Enterobacteriaceae	Salmonella	Salmonella enterica	Salmonella enterica subsp. salamae serovar 55:k:z39 str. 1315K plasmid unnamed1, complete sequence	Institut Pasteur, Paris, France	22477	Madagascar	taxon:1243602	NA	NA	Chamaeleonidae	NA	genomic DNA	55:k:z39	salamae	NA	NA	NA	NA	NA	NA	NA	NA	NA	NA	NA	NA	NA	NA	NA	NA	NA	NA	NA	NA	NA	NA	NA	NA	NA
1	Enterobacter cloacae 704SK10	NZ_CP022149.1	p704SK10_1	circular	111184	Bacteria	Proteobacteria	Gammaproteobacteria	Enterobacterales	Enterobacteriaceae	Enterobacter	Enterobacter cloacae	Enterobacter cloacae strain 704SK10 plasmid p704SK10_1, complete sequence	NA	2015-12-01	Switzerland:Basel	taxon:550	NA	NA	wastewater	NA	genomic DNA	NA	NA	NA	NA	NA	NA	NA	NA	NA	NA	NA	NA	NA	NA	NA	NA	NA	NA	NA	NA	NA	NA	NA	NA	NA	NA	NA
1	Salmonella enterica subsp. enterica serovar Saintpaul SA20031783	NZ_CP022492.1	unnamed1	circular	131583	Bacteria	Proteobacteria	Gammaproteobacteria	Enterobacterales	Enterobacteriaceae	Salmonella	Salmonella enterica	Salmonella enterica subsp. enterica serovar Saintpaul strain SA20031783 plasmid unnamed1, complete sequence	NA	NA	NA	taxon:90105	NA	NA	NA	NA	genomic DNA	Saintpaul	enterica	NA	NA	NA	NA	NA	NA	NA	NA	NA	NA	NA	NA	NA	NA	NA	NA	NA	NA	NA	NA	NA	NA	NA	NA	NA
1	Salmonella enterica subsp. enterica serovar Derby SA20035215	NZ_CP022495.1	unnamed1	circular	236555	Bacteria	Proteobacteria	Gammaproteobacteria	Enterobacterales	Enterobacteriaceae	Salmonella	Salmonella enterica	Salmonella enterica subsp. enterica serovar Derby strain SA20035215 plasmid unnamed1, complete sequence	NA	NA	NA	taxon:28144	NA	NA	NA	NA	genomic DNA	Derby	enterica	NA	NA	NA	NA	NA	NA	NA	NA	NA	NA	NA	NA	NA	NA	NA	NA	NA	NA	NA	NA	NA	NA	NA	NA	NA
1	Enterobacter cloacae MS7884A	NZ_CP022534.1	pMS7884B	circular	126208	Bacteria	Proteobacteria	Gammaproteobacteria	Enterobacterales	Enterobacteriaceae	Enterobacter	Enterobacter cloacae	Enterobacter cloacae strain MS7884A plasmid pMS7884B, complete sequence	NA	42170	Australia	taxon:550	NA	Homo sapiens	endotracheal tube	NA	genomic DNA	NA	NA	NA	NA	NA	NA	NA	NA	NA	NA	NA	NA	NA	NA	NA	NA	NA	NA	NA	NA	NA	NA	NA	NA	NA	NA	NA
1	Salmonella enterica subsp. enterica RM11065	NZ_CP022662.1	pRM11065-2	circular	132606	Bacteria	Proteobacteria	Gammaproteobacteria	Enterobacterales	Enterobacteriaceae	Salmonella	Salmonella enterica	Salmonella enterica subsp. enterica strain RM11065 plasmid pRM11065-2, complete sequence	Lisa Gorski, Produce Safety and Microbiology Research Unit, USDA ARS	39932	USA:San Benito, California	taxon:59201	NA	Canis latrans	feces	36.7 N 121.3 W	genomic DNA	NA	enterica	NA	NA	NA	NA	NA	NA	NA	NA	NA	NA	NA	NA	NA	NA	NA	NA	NA	NA	NA	C2	NA	NA	NA	NA	NA
1	Escherichia coli 1223	NZ_CP023384.1	p147	circular	147369	Bacteria	Proteobacteria	Gammaproteobacteria	Enterobacterales	Enterobacteriaceae	Escherichia	Escherichia coli	Escherichia coli strain 1223 plasmid p147, complete sequence	NA	2002	United Kingdom: Scotland, Edinburgh	taxon:562	NA	canine	NA	NA	genomic DNA	NA	NA	NA	NA	NA	NA	NA	NA	NA	NA	NA	NA	NA	NA	NA	NA	NA	NA	NA	NA	NA	NA	NA	NA	NA	NA	NA
1	Escherichia coli SMN013SH2	NZ_CP023674.1	pO177A2	circular	87524	Bacteria	Proteobacteria	Gammaproteobacteria	Enterobacterales	Enterobacteriaceae	Escherichia	Escherichia coli	Escherichia coli strain SMN013SH2 plasmid pO177A2, complete sequence	Haiqing Sheng	2004-02-09	USA: Latah, ID	taxon:562	NA	NA	cattle	46.7360 N 116.6764 W	genomic DNA	NA	NA	NA	NA	NA	NA	NA	O177:H25	NA	NA	NA	NA	NA	NA	NA	NA	NA	NA	NA	NA	NA	NA	NA	NA	NA	NA	NA
1	Escherichia coli 14EC020	NZ_CP024140.1	p14EC020b	circular	166233	Bacteria	Proteobacteria	Gammaproteobacteria	Enterobacterales	Enterobacteriaceae	Escherichia	Escherichia coli	Escherichia coli strain 14EC020 plasmid p14EC020b, complete sequence	NA	2014	China	taxon:562	NA	NA	clinical patient	NA	genomic DNA	NA	NA	NA	NA	NA	NA	NA	NA	NA	NA	NA	NA	NA	NA	NA	NA	NA	NA	NA	NA	NA	NA	NA	NA	NA	NA	NA
1	Escherichia coli F5656C1	NZ_CP024262.1	unnamed2	circular	119846	Bacteria	Proteobacteria	Gammaproteobacteria	Enterobacterales	Enterobacteriaceae	Escherichia	Escherichia coli	Escherichia coli strain F5656C1 plasmid unnamed2, complete sequence	CDC	NA	USA	taxon:562	NA	NA	NA	NA	genomic DNA	NA	NA	NA	NA	NA	NA	NA	NA	NA	NA	NA	NA	NA	NA	NA	NA	NA	NA	NA	NA	NA	NA	NA	NA	NA	NA	NA
1	Escherichia coli 2011C-4315	NZ_CP024480.1	unnamed1	circular	77062	Bacteria	Proteobacteria	Gammaproteobacteria	Enterobacterales	Enterobacteriaceae	Escherichia	Escherichia coli	Escherichia coli strain 2011C-4315 plasmid unnamed1, complete sequence	EDLB-CDC	40794	NA	taxon:562	NA	Homo sapiens	stool	NA	genomic DNA	NA	NA	NA	NA	NA	NA	NA	O153:H2	NA	NA	NA	NA	NA	NA	NA	NA	NA	NA	NA	NA	NA	NA	NA	NA	NA	NA	NA
1	Klebsiella pneumoniae KSB1_9D	NZ_CP024537.1	unnamed2	circular	147932	Bacteria	Proteobacteria	Gammaproteobacteria	Enterobacterales	Enterobacteriaceae	Klebsiella	Klebsiella pneumoniae	Klebsiella pneumoniae strain KSB1_9D plasmid unnamed2, complete sequence	NA	NA	NA	taxon:573	NA	NA	NA	NA	genomic DNA	NA	NA	NA	NA	NA	NA	NA	NA	NA	NA	NA	NA	NA	NA	NA	NA	NA	NA	NA	NA	NA	NA	NA	NA	NA	NA	NA
1	Klebsiella pneumoniae INF059	NZ_CP024546.1	unnamed1	circular	110374	Bacteria	Proteobacteria	Gammaproteobacteria	Enterobacterales	Enterobacteriaceae	Klebsiella	Klebsiella pneumoniae	Klebsiella pneumoniae strain INF059 plasmid unnamed1, complete sequence	NA	NA	NA	taxon:573	NA	NA	NA	NA	genomic DNA	NA	NA	NA	NA	NA	NA	NA	NA	NA	NA	NA	NA	NA	NA	NA	NA	NA	NA	NA	NA	NA	NA	NA	NA	NA	NA	NA
1	Escherichia coli 90-9269	NZ_CP024662.1	unnamed1	circular	160351	Bacteria	Proteobacteria	Gammaproteobacteria	Enterobacterales	Enterobacteriaceae	Escherichia	Escherichia coli	Escherichia coli strain 90-9269 plasmid unnamed1, complete sequence	NA	1988	Bangladesh	taxon:562	NA	NA	NA	NA	genomic DNA	NA	NA	NA	NA	NA	NA	NA	NA	NA	NA	NA	NA	NA	NA	NA	NA	NA	NA	NA	NA	NA	NA	NA	NA	NA	NA	NA
1	Escherichia coli LS4	NZ_CP024718.1	p1LS4	circular	111779	Bacteria	Proteobacteria	Gammaproteobacteria	Enterobacterales	Enterobacteriaceae	Escherichia	Escherichia coli	Escherichia coli strain LS4 plasmid p1LS4, complete sequence	NA	42064	China:LaSa, XiZang	taxon:562	NA	Bos mutus	NA	NA	genomic DNA	NA	NA	NA	NA	NA	NA	NA	NA	NA	NA	NA	NA	NA	NA	NA	NA	NA	NA	NA	NA	NA	NA	NA	NA	NA	NA	NA
1	Escherichia coli AR_0014	NZ_CP024860.1	unitig_1_pilon	circular	172588	Bacteria	Proteobacteria	Gammaproteobacteria	Enterobacterales	Enterobacteriaceae	Escherichia	Escherichia coli	Escherichia coli strain AR_0014 plasmid unitig_1_pilon, complete sequence	NA	NA	NA	taxon:562	NA	NA	NA	NA	genomic DNA	NA	NA	NA	NA	NA	NA	NA	NA	NA	NA	NA	NA	NA	NA	NA	NA	NA	NA	NA	NA	NA	NA	NA	NA	NA	NA	NA
1	Klebsiella pneumoniae AUSMDU00003562	NZ_CP025006.1	pAUSMDU3562-1	circular	167373	Bacteria	Proteobacteria	Gammaproteobacteria	Enterobacterales	Enterobacteriaceae	Klebsiella	Klebsiella pneumoniae	Klebsiella pneumoniae strain AUSMDU00003562 plasmid pAUSMDU3562-1, complete sequence	Microbiological Diagnostic Unit Public Health Laboratory	41652	Australia: Victoria	taxon:573	ST258	Homo sapiens	Sacral swab	37.81 S 144.96 E	genomic DNA	NA	NA	NA	NA	NA	NA	NA	NA	NA	NA	NA	NA	NA	NA	NA	NA	NA	NA	NA	NA	NA	NA	NA	NA	NA	NA	NA
1	Klebsiella pneumoniae AUSMDU00008119	NZ_CP025010.1	pAUSMDU8119-2	circular	118202	Bacteria	Proteobacteria	Gammaproteobacteria	Enterobacterales	Enterobacteriaceae	Klebsiella	Klebsiella pneumoniae	Klebsiella pneumoniae strain AUSMDU00008119 plasmid pAUSMDU8119-2, complete sequence	Microbiological Diagnostic Unit Public Health Laboratory	41906	Australia: Victoria	taxon:573	ST258	Homo sapiens	urine	37.81 S 144.96 E	genomic DNA	NA	NA	NA	NA	NA	NA	NA	NA	NA	NA	NA	NA	NA	NA	NA	NA	NA	NA	NA	NA	NA	NA	NA	NA	NA	NA	NA
1	Klebsiella pneumoniae KP1768	NZ_CP025142.1	KP1768_p2	circular	152230	Bacteria	Proteobacteria	Gammaproteobacteria	Enterobacterales	Enterobacteriaceae	Klebsiella	Klebsiella pneumoniae	Klebsiella pneumoniae strain KP1768 plasmid KP1768_p2, complete sequence	Columbia University	42675	USA: New York City	taxon:573	ST307	Homo sapiens	Pancreatic Fluid	NA	genomic DNA	NA	NA	NA	NA	NA	NA	NA	NA	NA	NA	NA	NA	NA	NA	NA	NA	NA	NA	NA	NA	NA	NA	NA	NA	NA	NA	NA
1	Klebsiella pneumoniae NR5632	NZ_CP025145.1	NR5632_p2	circular	149158	Bacteria	Proteobacteria	Gammaproteobacteria	Enterobacterales	Enterobacteriaceae	Klebsiella	Klebsiella pneumoniae	Klebsiella pneumoniae strain NR5632 plasmid NR5632_p2, complete sequence	Columbia University	2016-12-01	USA: New York City	taxon:573	ST307	Homo sapiens	bronchoalveolar lavage	NA	genomic DNA	NA	NA	NA	NA	NA	NA	NA	NA	NA	NA	NA	NA	NA	NA	NA	NA	NA	NA	NA	NA	NA	NA	NA	NA	NA	NA	NA
1	Klebsiella pneumoniae KP1766	NZ_CP025148.1	KP1766_p2	circular	161986	Bacteria	Proteobacteria	Gammaproteobacteria	Enterobacterales	Enterobacteriaceae	Klebsiella	Klebsiella pneumoniae	Klebsiella pneumoniae strain KP1766 plasmid KP1766_p2, complete sequence	Columbia University	2016-12-01	USA: New York City	taxon:573	ST307	Homo sapiens	blood	NA	genomic DNA	NA	NA	NA	NA	NA	NA	NA	NA	NA	NA	NA	NA	NA	NA	NA	NA	NA	NA	NA	NA	NA	NA	NA	NA	NA	NA	NA
1	Escherichia coli MS8345	NZ_CP025403.1	pMS8345B	circular	133281	Bacteria	Proteobacteria	Gammaproteobacteria	Enterobacterales	Enterobacteriaceae	Escherichia	Escherichia coli	Escherichia coli strain MS8345 plasmid pMS8345B, complete sequence	NA	2016	Qatar	taxon:562	NA	Homo sapiens	Respiratory secretions	NA	genomic DNA	NA	NA	NA	NA	NA	NA	NA	NA	NA	NA	NA	NA	NA	NA	NA	NA	NA	NA	NA	NA	NA	NA	NA	NA	NA	NA	NA
1	Salmonella enterica subsp. enterica serovar Enteritidis PIR00532	NZ_CP025557.1	p1PIR00532	circular	59373	Bacteria	Proteobacteria	Gammaproteobacteria	Enterobacterales	Enterobacteriaceae	Salmonella	Salmonella enterica	Salmonella enterica subsp. enterica serovar Enteritidis strain PIR00532 plasmid p1PIR00532, complete sequence	NA	NA	NA	taxon:149539	NA	NA	NA	NA	genomic DNA	Enteritidis	enterica	NA	NA	NA	NA	NA	NA	NA	NA	NA	NA	NA	NA	NA	NA	NA	NA	NA	NA	NA	NA	NA	NA	NA	NA	NA
1	Escherichia marmotae HT073016	NZ_CP025981.1	pEM76	circular	76160	Bacteria	Proteobacteria	Gammaproteobacteria	Enterobacterales	Enterobacteriaceae	Escherichia	Escherichia marmotae	Escherichia marmotae strain HT073016 plasmid pEM76, complete sequence	Shan Lu and Sha Liu	2012	China: Qinghai-Tibet plateau	taxon:1499973	NA	NA	montane grasslands	33.27 N 96.38 E	genomic DNA	NA	NA	NA	NA	NA	NA	NA	NA	type strain of Escherichia marmotae	NA	NA	NA	NA	NA	NA	NA	NA	NA	NA	NA	NA	NA	NA	NA	NA	NA	NA
1	Raoultella planticola FDAARGOS_64	NZ_CP026049.1	unnamed2	circular	206855	Bacteria	Proteobacteria	Gammaproteobacteria	Enterobacterales	Enterobacteriaceae	Raoultella	Raoultella planticola	Raoultella planticola strain FDAARGOS_64 plasmid unnamed2, complete sequence	Childrens National Hospital	41563	USA	taxon:575	NA	Homo sapiens	G-tube swab	NA	genomic DNA	NA	NA	NA	NA	NA	NA	FDA:FDAARGOS_64	NA	NA	NA	NA	NA	NA	NA	NA	NA	NA	NA	NA	NA	NA	NA	NA	NA	NA	NA	NA
1	Salmonella enterica FDAARGOS_70	NZ_CP026054.1	unnamed2	circular	59363	Bacteria	Proteobacteria	Gammaproteobacteria	Enterobacterales	Enterobacteriaceae	Salmonella	Salmonella enterica	Salmonella enterica strain FDAARGOS_70 plasmid unnamed2, complete sequence	Childrens National Hospital	41481	USA	taxon:28901	NA	Homo sapiens	abscess	NA	genomic DNA	NA	NA	NA	NA	NA	NA	FDA:FDAARGOS_70	group D	NA	NA	NA	NA	NA	NA	NA	NA	NA	NA	NA	NA	NA	NA	NA	NA	NA	NA	NA
1	Escherichia coli ECONIH6	NZ_CP026201.1	pNDM-d2e9	circular	100989	Bacteria	Proteobacteria	Gammaproteobacteria	Enterobacterales	Enterobacteriaceae	Escherichia	Escherichia coli	Escherichia coli strain ECONIH6 plasmid pNDM-d2e9, complete sequence	NA	2016-04-01	USA	taxon:562	NA	Homo sapiens	swab	38.984652 N 77.09470899999997 W	genomic DNA	NA	NA	NA	NA	NA	NA	NA	NA	NA	NA	NA	NA	NA	NA	NA	NA	NA	NA	NA	NA	NA	NA	NA	NA	NA	NA	NA
1	Klebsiella oxytoca KONIH5	NZ_CP026276.1	pKOR-ab4d	circular	282476	Bacteria	Proteobacteria	Gammaproteobacteria	Enterobacterales	Enterobacteriaceae	Klebsiella	Klebsiella oxytoca	Klebsiella oxytoca strain KONIH5 plasmid pKOR-ab4d, complete sequence	NA	2015	USA	taxon:571	NA	NA	NA	38.984652 N 77.094709 W	genomic DNA	NA	NA	NA	NA	NA	NA	NA	NA	NA	NA	NA	NA	NA	NA	NA	NA	NA	NA	NA	NA	NA	NA	NA	NA	NA	NA	NA
1	Serratia sp. SSNIH1 SSNIH1	NZ_CP026384.1	pSER-840e	circular	36870	Bacteria	Proteobacteria	Gammaproteobacteria	Enterobacterales	Yersiniaceae	Serratia	Serratia sp. SSNIH1	Serratia sp. SSNIH1 plasmid pSER-840e, complete sequence	NA	2015	USA	taxon:1758196	NA	NA	NA	38.984652 N 77.094709 W	genomic DNA	NA	NA	NA	NA	NA	NA	NA	NA	NA	NA	NA	NA	NA	NA	NA	NA	NA	NA	NA	NA	NA	NA	NA	NA	NA	NA	NA
1	Klebsiella pneumoniae AR_0066	NZ_CP026752.1	tig00000080_pilon	circular	211813	Bacteria	Proteobacteria	Gammaproteobacteria	Enterobacterales	Enterobacteriaceae	Klebsiella	Klebsiella pneumoniae	Klebsiella pneumoniae strain AR_0066 plasmid tig00000080_pilon, complete sequence	NA	NA	NA	taxon:573	NA	NA	NA	NA	genomic DNA	NA	NA	NA	NA	NA	NA	NA	NA	NA	NA	NA	NA	NA	NA	NA	NA	NA	NA	NA	NA	NA	NA	NA	NA	NA	NA	NA
1	Escherichia coli 26561	NZ_CP027120.1	unnamed2	circular	54399	Bacteria	Proteobacteria	Gammaproteobacteria	Enterobacterales	Enterobacteriaceae	Escherichia	Escherichia coli	Escherichia coli strain 26561 plasmid unnamed2, complete sequence	Anses, Lyon, France	2010	France	taxon:562	NA	NA	bovine mastitis	NA	genomic DNA	NA	NA	NA	NA	NA	NA	NA	NA	NA	NA	NA	NA	NA	NA	NA	NA	NA	NA	NA	NA	NA	NA	NA	NA	NA	NA	NA
1	Escherichia coli 2013C-4830	NZ_CP027326.1	unnamed1	circular	74671	Bacteria	Proteobacteria	Gammaproteobacteria	Enterobacterales	Enterobacteriaceae	Escherichia	Escherichia coli	Escherichia coli strain 2013C-4830 plasmid unnamed1, complete sequence	NA	41548	NA	taxon:562	NA	Homo sapiens	NA	NA	genomic DNA	NA	NA	NA	NA	NA	NA	NA	O165:H25	NA	NA	NA	NA	NA	NA	NA	NA	NA	NA	NA	NA	NA	NA	NA	NA	NA	NA	NA
1	Escherichia coli 631627	NZ_CP027375.1	unnamed2	circular	118863	Bacteria	Proteobacteria	Gammaproteobacteria	Enterobacterales	Enterobacteriaceae	Escherichia	Escherichia coli	Escherichia coli strain 05-3629 plasmid unnamed2, complete sequence	NA	38534	NA	taxon:562	NA	Homo sapiens	stool	NA	genomic DNA	NA	NA	NA	NA	NA	NA	NA	O8:H16	NA	NA	NA	NA	NA	NA	NA	NA	NA	NA	NA	NA	NA	NA	NA	NA	NA	NA	NA
1	Salmonella enterica subsp. enterica FDAARGOS_320	NZ_CP027413.1	unnamed2	circular	93832	Bacteria	Proteobacteria	Gammaproteobacteria	Enterobacterales	Enterobacteriaceae	Salmonella	Salmonella enterica	Salmonella enterica subsp. enterica strain FDAARGOS_320 plasmid unnamed2, complete sequence	FDA CVM < CDC	2012	NA	taxon:59201	NA	Homo sapiens	Stool	NA	genomic DNA	Typhimurium	enterica	NA	NA	NA	NA	FDA:FDAARGOS_320	NA	NA	NA	NA	NA	NA	NA	NA	NA	NA	NA	NA	NA	NA	NA	NA	NA	NA	NA	NA
1	Escherichia coli 2014C-4423	NZ_CP027455.1	unnamed1	circular	73262	Bacteria	Proteobacteria	Gammaproteobacteria	Enterobacterales	Enterobacteriaceae	Escherichia	Escherichia coli	Escherichia coli strain 2014C-4423 plasmid unnamed1, complete sequence	NA	2014-08-01	NA	taxon:562	NA	Homo sapiens	stool	NA	genomic DNA	NA	NA	NA	NA	NA	NA	NA	O121:H19	NA	NA	NA	NA	NA	NA	NA	NA	NA	NA	NA	NA	NA	NA	NA	NA	NA	NA	NA
1	Escherichia coli 2013C-4081	NZ_CP027576.1	unnamed3	circular	78427	Bacteria	Proteobacteria	Gammaproteobacteria	Enterobacterales	Enterobacteriaceae	Escherichia	Escherichia coli	Escherichia coli strain 2013C-4081 plasmid unnamed3, complete sequence	CDC	41426	USA	taxon:562	NA	NA	Stool	NA	genomic DNA	O111:H8	NA	NA	NA	NA	NA	NA	NA	NA	NA	NA	NA	NA	NA	NA	NA	NA	NA	NA	NA	NA	NA	NA	NA	NA	NA	NA
1	Enterobacter cloacae AR_0093	NZ_CP027605.1	unnamed1	circular	118226	Bacteria	Proteobacteria	Gammaproteobacteria	Enterobacterales	Enterobacteriaceae	Enterobacter	Enterobacter cloacae	Enterobacter cloacae strain AR_0093 plasmid unnamed1, complete sequence	NA	NA	NA	taxon:550	NA	NA	NA	NA	genomic DNA	NA	NA	NA	NA	NA	NA	NA	NA	NA	NA	NA	NA	NA	NA	NA	NA	NA	NA	NA	NA	NA	NA	NA	NA	NA	NA	NA
1	Escherichia coli O111 str. RM9322 RM9322	NZ_CP028118.1	pRM9322-1	circular	78469	Bacteria	Proteobacteria	Gammaproteobacteria	Enterobacterales	Enterobacteriaceae	Escherichia	Escherichia coli	Escherichia coli O111 str. RM9322 plasmid pRM9322-1, complete sequence	USDA ARS PSM	39995	USA: Salinas, California	taxon:1055542	NA	NA	Creek	36.68 N 121.67 W	genomic DNA	NA	NA	NA	NA	NA	NA	NA	O111	NA	NA	NA	NA	NA	NA	NA	NA	NA	NA	NA	NA	NA	NA	NA	NA	NA	NA	NA
1	Klebsiella pneumoniae CFSAN054110	NZ_CP028181.1	pGMI16-005_01	circular	227967	Bacteria	Proteobacteria	Gammaproteobacteria	Enterobacterales	Enterobacteriaceae	Klebsiella	Klebsiella pneumoniae	Klebsiella pneumoniae strain CFSAN054110 plasmid pGMI16-005_01, complete sequence	DTU National Food Institute	41380	Denmark	taxon:573	NA	Homo sapiens	human	NA	genomic DNA	NA	NA	NA	NA	NA	NA	NA	NA	NA	NA	NA	NA	NA	NA	NA	NA	NA	NA	NA	NA	NA	NA	NA	NA	NA	NA	NA
1	Escherichia coli RM10466	NZ_CP028383.1	pRM10466-2	circular	67750	Bacteria	Proteobacteria	Gammaproteobacteria	Enterobacterales	Enterobacteriaceae	Escherichia	Escherichia coli	Escherichia coli strain RM10466 plasmid pRM10466-2, complete sequence	USDA ARS PSM	40118	USA: Salinas, California	taxon:562	NA	Bos taurus	feces	36.68 N 121.67 W	genomic DNA	NA	NA	NA	NA	NA	NA	NA	O113	NA	NA	NA	NA	NA	NA	NA	NA	NA	NA	NA	NA	NA	NA	NA	NA	NA	NA	NA
1	Klebsiella pneumoniae AR_0141	NZ_CP028954.1	unnamed1	circular	214704	Bacteria	Proteobacteria	Gammaproteobacteria	Enterobacterales	Enterobacteriaceae	Klebsiella	Klebsiella pneumoniae	Klebsiella pneumoniae strain AR_0141 plasmid unnamed1, complete sequence	NA	NA	NA	taxon:573	NA	NA	NA	NA	genomic DNA	NA	NA	NA	NA	NA	NA	NA	NA	NA	NA	NA	NA	NA	NA	NA	NA	NA	NA	NA	NA	NA	NA	NA	NA	NA	NA	NA
1	Escherichia coli DA33135	NZ_CP029578.1	pDA33135-70	circular	70197	Bacteria	Proteobacteria	Gammaproteobacteria	Enterobacterales	Enterobacteriaceae	Escherichia	Escherichia coli	Escherichia coli strain DA33135 plasmid pDA33135-70, complete sequence	NA	NA	Sweden	taxon:562	NA	Homo sapiens	NA	NA	genomic DNA	NA	NA	NA	NA	NA	NA	NA	ST506	NA	NA	NA	NA	NA	NA	NA	NA	NA	NA	NA	NA	NA	NA	NA	NA	NA	NA	NA
1	Klebsiella pneumoniae DA33141	NZ_CP029588.1	pDA33141-217	circular	216772	Bacteria	Proteobacteria	Gammaproteobacteria	Enterobacterales	Enterobacteriaceae	Klebsiella	Klebsiella pneumoniae	Klebsiella pneumoniae strain DA33141 plasmid pDA33141-217, complete sequence	NA	NA	Sweden	taxon:573	NA	Homo sapiens	NA	NA	genomic DNA	NA	NA	NA	NA	NA	NA	NA	ST16	NA	NA	NA	NA	NA	NA	NA	NA	NA	NA	NA	NA	NA	NA	NA	NA	NA	NA	NA
1	Klebsiella pneumoniae DA33144	NZ_CP029591.1	pDA33144-220	circular	219996	Bacteria	Proteobacteria	Gammaproteobacteria	Enterobacterales	Enterobacteriaceae	Klebsiella	Klebsiella pneumoniae	Klebsiella pneumoniae strain DA33144 plasmid pDA33144-220, complete sequence	NA	NA	Sweden	taxon:573	NA	Homo sapiens	NA	NA	genomic DNA	NA	NA	NA	NA	NA	NA	NA	ST16	NA	NA	NA	NA	NA	NA	NA	NA	NA	NA	NA	NA	NA	NA	NA	NA	NA	NA	NA
1	Escherichia coli O25b:H4-ST131 EC958	NZ_HG941719.1	pEC958	circular	135602	Bacteria	Proteobacteria	Gammaproteobacteria	Enterobacterales	Enterobacteriaceae	Escherichia	Escherichia coli	Escherichia coli ST131 strain EC958 plasmid pEC958, complete sequence	NA	NA	NA	taxon:941322	NA	NA	NA	NA	genomic DNA	NA	NA	NA	NA	NA	NA	NA	O25b:H4	NA	NA	NA	NA	NA	NA	NA	NA	NA	NA	NA	NA	NA	NA	NA	NA	NA	NA	NA
1	Klebsiella quasipneumoniae subsp. similipneumoniae ATCC 700603	NZ_CP029598.1	pDA33145-152	circular	151998	Bacteria	Proteobacteria	Gammaproteobacteria	Enterobacterales	Enterobacteriaceae	Klebsiella	Klebsiella quasipneumoniae	Klebsiella quasipneumoniae subsp. similipneumoniae strain ATCC 700603 plasmid pDA33145-152, complete sequence	NA	1994	USA: Richmond, VA	taxon:1463164	NA	Homo sapiens	urine	NA	genomic DNA	NA	similipneumoniae	NA	NA	NA	NA	ATCC:700603	ST498	NA	NA	NA	NA	NA	NA	NA	NA	NA	NA	NA	NA	NA	NA	NA	NA	NA	NA	NA
1	Shigella sonnei FORC_011	CP010830.1	pFORC11.1	circular	215551	Bacteria	Proteobacteria	Gammaproteobacteria	Enterobacterales	Enterobacteriaceae	Shigella	Shigella sonnei	Shigella sonnei strain FORC_011 plasmid pFORC11.1, complete sequence	NA	36239	South Korea	taxon:624	NA	Homo sapiens	Stool	37.53 N 126.96 E	genomic DNA	NA	NA	NA	NA	NA	NA	NA	NA	NA	NA	NA	NA	NA	NA	NA	NA	NA	NA	NA	NA	NA	NA	NA	NA	NA	NA	NA
1	Shigella flexneri 4c 1205	CP012142.1	1205p2	circular	222060	Bacteria	Proteobacteria	Gammaproteobacteria	Enterobacterales	Enterobacteriaceae	Shigella	Shigella flexneri	Shigella flexneri 4c strain 1205 plasmid 1205p2, complete sequence	NA	NA	NA	taxon:1617964	NA	NA	NA	NA	genomic DNA	NA	NA	NA	NA	NA	NA	NA	NA	NA	NA	NA	NA	NA	NA	NA	NA	NA	NA	NA	NA	NA	NA	NA	NA	NA	NA	NA
1	Escherichia coli CFSAN004177	CP012495.1	pCFSAN004177P_02	circular	52297	Bacteria	Proteobacteria	Gammaproteobacteria	Enterobacterales	Enterobacteriaceae	Escherichia	Escherichia coli	Escherichia coli strain CFSAN004177 plasmid pCFSAN004177P_02, complete sequence	CDC	2004	USA	taxon:562	NA	Homo sapiens	NA	NA	genomic DNA	NA	NA	NA	NA	05-3014; serogroup: O145	NA	NA	NA	NA	NA	NA	NA	NA	NA	NA	NA	NA	NA	NA	NA	NA	NA	NA	NA	NA	NA	NA
1	Citrobacter freundii B38	CP016763.1	pOZ172	circular	127005	Bacteria	Proteobacteria	Gammaproteobacteria	Enterobacterales	Enterobacteriaceae	Citrobacter	Citrobacter freundii	Citrobacter freundii strain B38 plasmid pOZ172, complete sequence	NA	1998-12-01	China: Guangzhou	taxon:546	NA	Homo sapiens	Sun Yat-sen Memorial Hospital	23.11 N 113.26 E	genomic DNA	NA	NA	NA	NA	NA	NA	NA	NA	NA	NA	NA	NA	NA	NA	NA	NA	NA	NA	NA	NA	NA	NA	NA	NA	NA	NA	NA
1	Yersinia pestis 195/P	CP019709.1	pMT1	circular	96196	Bacteria	Proteobacteria	Gammaproteobacteria	Enterobacterales	Yersiniaceae	Yersinia	Yersinia pestis	Yersinia pestis strain 195/P plasmid pMT1, complete sequence	NA	42346	NA	taxon:632	NA	NA	lab strain	NA	genomic DNA	NA	NA	NA	NA	NA	NA	NA	NA	NA	NA	NA	NA	NA	NA	NA	NA	NA	NA	NA	NA	NA	NA	NA	NA	NA	NA	NA
1	Klebsiella oxytoca FDAARGOS_430	CP023879.1	unnamed1	circular	196943	Bacteria	Proteobacteria	Gammaproteobacteria	Enterobacterales	Enterobacteriaceae	Klebsiella	Klebsiella oxytoca	Klebsiella oxytoca strain FDAARGOS_430 plasmid unnamed1, complete sequence	BC Centre for Disease Control	42156	Canada: BC	taxon:571	NA	Homo sapiens	Rectal	NA	genomic DNA	NA	NA	NA	NA	NA	NA	FDA:FDAARGOS_430	NA	NA	NA	NA	NA	NA	NA	NA	NA	NA	NA	NA	NA	NA	NA	NA	NA	NA	NA	NA
1	Escherichia coli AR_0372	CP027130.1	unnamed1	circular	170292	Bacteria	Proteobacteria	Gammaproteobacteria	Enterobacterales	Enterobacteriaceae	Escherichia	Escherichia coli	Escherichia coli strain AR_0372 plasmid unnamed1, complete sequence	NA	NA	NA	taxon:562	NA	NA	NA	NA	genomic DNA	NA	NA	NA	NA	NA	NA	NA	NA	NA	NA	NA	NA	NA	NA	NA	NA	NA	NA	NA	NA	NA	NA	NA	NA	NA	NA	NA
1	Escherichia coli E2348/69	DQ388534.1	pMAR7	circular	101558	Bacteria	Proteobacteria	Gammaproteobacteria	Enterobacterales	Enterobacteriaceae	Escherichia	Escherichia coli	Escherichia coli strain E2348/69 plasmid pMAR7, complete sequence	NA	NA	NA	taxon:562	NA	NA	NA	NA	genomic DNA	NA	NA	NA	NA	Prototypic EPEC 1 strain EAF plasmid modified to contain selectable transposon Tn801 which is not present in the wild-type plasmid	NA	NA	O127:H6	NA	NA	NA	NA	NA	NA	NA	NA	NA	NA	NA	NA	NA	NA	NA	NA	NA	NA	NA
1	Klebsiella pneumoniae KF3	FJ494913.1	pKF3-70	circular	70057	Bacteria	Proteobacteria	Gammaproteobacteria	Enterobacterales	Enterobacteriaceae	Klebsiella	Klebsiella pneumoniae	Klebsiella pneumoniae plasmid pKF3-70, complete sequence	NA	NA	NA	taxon:573	NA	NA	NA	NA	genomic DNA	NA	NA	NA	NA	NA	NA	NA	NA	NA	NA	NA	NA	NA	NA	NA	NA	NA	NA	NA	NA	NA	NA	NA	NA	NA	NA	NA
1	Escherichia coli V282	KT988018.1	pEcoV282	circular	118324	Bacteria	Proteobacteria	Gammaproteobacteria	Enterobacterales	Enterobacteriaceae	Escherichia	Escherichia coli	Escherichia coli strain V282 plasmid pEcoV282, complete sequence	NA	NA	NA	taxon:562	NA	dog	NA	NA	genomic DNA	NA	NA	NA	NA	NA	NA	NA	NA	NA	NA	NA	NA	NA	NA	NA	NA	NA	NA	NA	NA	NA	NA	NA	NA	NA	NA	NA
1	Escherichia coli Y5	KU043115.1	pECY55	circular	124378	Bacteria	Proteobacteria	Gammaproteobacteria	Enterobacterales	Enterobacteriaceae	Escherichia	Escherichia coli	Escherichia coli strain Y5 plasmid pECY55, complete sequence	YML	41545	China: Zhejiang	taxon:562	NA	Homo sapiens	urine	30.1 N 120.2 E	genomic DNA	NA	NA	NA	NA	NA	NA	NA	NA	NA	NA	NA	NA	NA	NA	NA	NA	NA	NA	NA	NA	NA	NA	NA	NA	NA	NA	NA
1	Enterobacter cloacae CY01	KX015668.1	pCY-CTX	circular	116700	Bacteria	Proteobacteria	Gammaproteobacteria	Enterobacterales	Enterobacteriaceae	Enterobacter	Enterobacter cloacae	Enterobacter cloacae strain CY01 plasmid pCY-CTX, complete sequence	NA	NA	NA	taxon:550	NA	NA	NA	NA	genomic DNA	NA	NA	NA	NA	NA	NA	NA	NA	NA	NA	NA	NA	NA	NA	NA	NA	NA	NA	NA	NA	NA	NA	NA	NA	NA	NA	NA
1	Klebsiella pneumoniae F160070	MG288676.1	p160070-catA	circular	164731	Bacteria	Proteobacteria	Gammaproteobacteria	Enterobacterales	Enterobacteriaceae	Klebsiella	Klebsiella pneumoniae	Klebsiella pneumoniae strain F160070 plasmid p160070-catA, complete sequence	NA	NA	China	taxon:573	NA	NA	food	NA	genomic DNA	NA	NA	NA	NA	NA	NA	NA	NA	NA	NA	NA	NA	NA	NA	NA	NA	NA	NA	NA	NA	NA	NA	NA	NA	NA	NA	NA
1	Escherichia coli EC36	MG591701.1	pEC36-2	circular	91597	Bacteria	Proteobacteria	Gammaproteobacteria	Enterobacterales	Enterobacteriaceae	Escherichia	Escherichia coli	Escherichia coli strain EC36 plasmid pEC36-2, complete sequence	NA	NA	NA	taxon:562	NA	NA	NA	NA	genomic DNA	NA	NA	NA	NA	NA	NA	NA	NA	NA	NA	NA	NA	NA	NA	NA	NA	NA	NA	NA	NA	NA	NA	NA	NA	NA	NA	NA
1	Shigella dysenteriae BU53M1	CP024469.1	unnamed3	circular	184894	Bacteria	Proteobacteria	Gammaproteobacteria	Enterobacterales	Enterobacteriaceae	Shigella	Shigella dysenteriae	Shigella dysenteriae strain BU53M1 plasmid unnamed3, complete sequence	NA	1990	Burundi	taxon:622	NA	NA	NA	NA	genomic DNA	NA	NA	NA	NA	NA	NA	NA	1	NA	NA	NA	NA	NA	NA	NA	NA	NA	NA	NA	NA	NA	NA	NA	NA	NA	NA	NA
1	Salmonella enterica subsp. enterica serovar Heidelberg 903946	NZ_CP012928.1	p12-4374_62	circular	62920	Bacteria	Proteobacteria	Gammaproteobacteria	Enterobacterales	Enterobacteriaceae	Salmonella	Salmonella enterica	Salmonella enterica subsp. enterica serovar Heidelberg strain 12-4374 plasmid p12-4374_62, complete sequence	CIPARS	41094	Canada: Quebec	taxon:611	NA	Homo sapiens	human stool	NA	genomic DNA	Heidelberg	enterica	NA	NA	NA	NA	NA	NA	NA	NA	NA	NA	NA	NA	NA	NA	NA	NA	NA	B	NA	NA	NA	NA	NA	NA	NA
1	Salmonella enterica subsp. enterica serovar Kentucky str. CVM29188 CVM29188	NC_011076.1	pCVM29188_146	linear	146811	Bacteria	Proteobacteria	Gammaproteobacteria	Enterobacterales	Enterobacteriaceae	Salmonella	Salmonella enterica	Salmonella enterica subsp. enterica serovar Kentucky str. CVM29188 plasmid pCVM29188_146, complete sequence	NA	NA	NA	taxon:439842	NA	NA	NA	NA	genomic DNA	Kentucky	enterica	NA	NA	NA	NA	NA	NA	NA	NA	NA	NA	NA	NA	NA	NA	NA	NA	NA	NA	NA	NA	NA	NA	NA	NA	NA
1	Yersinia pestis Z176003 Z176003	NC_014022.1	pMT1	circular	94251	Bacteria	Proteobacteria	Gammaproteobacteria	Enterobacterales	Yersiniaceae	Yersinia	Yersinia pestis	Yersinia pestis Z176003 plasmid pMT1, complete sequence	NA	NA	NA	taxon:637386	NA	NA	NA	NA	genomic DNA	NA	NA	NA	NA	NA	NA	NA	NA	NA	NA	NA	NA	NA	NA	NA	NA	NA	NA	NA	NA	NA	NA	NA	NA	NA	NA	NA
1	Yersinia pestis D106004 D106004	NC_017155.1	pMT1	circular	94249	Bacteria	Proteobacteria	Gammaproteobacteria	Enterobacterales	Yersiniaceae	Yersinia	Yersinia pestis	Yersinia pestis D106004 plasmid pMT1, complete sequence	NA	NA	NA	taxon:637382	NA	NA	NA	NA	genomic DNA	NA	NA	NA	NA	NA	NA	NA	NA	NA	NA	NA	NA	NA	NA	NA	NA	NA	NA	NA	NA	NA	NA	NA	NA	NA	NA	NA
1	Yersinia pestis D182038 D182038	NC_017158.1	pMT1	circular	96046	Bacteria	Proteobacteria	Gammaproteobacteria	Enterobacterales	Yersiniaceae	Yersinia	Yersinia pestis	Yersinia pestis D182038 plasmid pMT1, complete sequence	NA	NA	NA	taxon:637385	NA	NA	NA	NA	genomic DNA	NA	NA	NA	NA	NA	NA	NA	NA	NA	NA	NA	NA	NA	NA	NA	NA	NA	NA	NA	NA	NA	NA	NA	NA	NA	NA	NA
1	Yersinia pestis biovar Medievalis str. Harbin 35 Harbin 35	NC_017266.1	pMT	circular	99286	Bacteria	Proteobacteria	Gammaproteobacteria	Enterobacterales	Yersiniaceae	Yersinia	Yersinia pestis	Yersinia pestis biovar Medievalis str. Harbin 35 plasmid pMT, complete sequence	NA	NA	China	taxon:547048	NA	Homo sapiens	NA	NA	genomic DNA	NA	pestis	NA	NA	NA	NA	NA	NA	NA	NA	NA	Medievalis	NA	NA	NA	NA	NA	NA	NA	NA	NA	NA	NA	NA	NA	NA	NA
1	Escherichia coli O104:H4 str. 2009EL-2050 2009EL-2050	NC_018654.1	pAA-09EL50	circular	74213	Bacteria	Proteobacteria	Gammaproteobacteria	Enterobacterales	Enterobacteriaceae	Escherichia	Escherichia coli	Escherichia coli O104:H4 str. 2009EL-2050 plasmid pAA-09EL50, complete sequence	NA	2009	Georgia	taxon:1134782	NA	Homo sapiens	NA	NA	genomic DNA	NA	NA	NA	NA	NA	NA	NA	NA	NA	NA	NA	NA	NA	NA	NA	NA	NA	NA	NA	NA	NA	NA	NA	NA	NA	NA	NA
1	Escherichia coli O104:H4 str. 2011C-3493 2011C-3493	NC_018666.1	pAA-EA11	circular	74217	Bacteria	Proteobacteria	Gammaproteobacteria	Enterobacterales	Enterobacteriaceae	Escherichia	Escherichia coli	Escherichia coli O104:H4 str. 2011C-3493 plasmid pAA-EA11, complete sequence	NA	2011	NA	taxon:1133852	NA	Homo sapiens	NA	NA	genomic DNA	NA	NA	NA	NA	isolated from US citizen afflicted with HUS after travel to Germany during the 2011 Escherichia coli oubreak	NA	NA	NA	NA	NA	NA	NA	NA	NA	NA	NA	NA	NA	NA	NA	NA	NA	NA	NA	NA	NA	NA
1	Escherichia coli APEC strain 7122	NC_019037.1	pChi7122-2	circular	82676	Bacteria	Proteobacteria	Gammaproteobacteria	Enterobacterales	Enterobacteriaceae	Escherichia	Escherichia coli	Escherichia coli plasmid pChi7122-2, complete sequence	NA	NA	NA	taxon:562	NA	NA	NA	NA	genomic DNA	O78:K80:H9	NA	NA	NA	NA	NA	NA	NA	NA	NA	NA	NA	NA	NA	NA	NA	NA	NA	NA	NA	NA	NA	NA	NA	NA	NA	NA
1	Cronobacter sakazakii SP291 Sp291	NC_020261.1	pSP291-2	circular	52134	Bacteria	Proteobacteria	Gammaproteobacteria	Enterobacterales	Enterobacteriaceae	Cronobacter	Cronobacter sakazakii	Cronobacter sakazakii SP291 plasmid pSP291-2, complete sequence	NA	NA	NA	taxon:956149	NA	NA	NA	NA	genomic DNA	NA	NA	NA	NA	NA	NA	NA	NA	NA	NA	NA	NA	NA	NA	NA	NA	NA	NA	NA	NA	NA	NA	NA	NA	NA	NA	NA
1	Escherichia coli O25b:H4-ST131 ST131	NC_020271.1	pJIE186-2	circular	137728	Bacteria	Proteobacteria	Gammaproteobacteria	Enterobacterales	Enterobacteriaceae	Escherichia	Escherichia coli	Escherichia coli O25b:H4-ST131 str. EC958 strain ST131 plasmid pJIE186-2, complete sequence	NA	NA	NA	taxon:941322	NA	NA	NA	NA	genomic DNA	NA	NA	NA	NA	NA	NA	NA	NA	NA	NA	NA	NA	NA	NA	NA	NA	NA	NA	NA	NA	NA	NA	NA	NA	NA	NA	NA
1	Salmonella enterica subsp. enterica serovar Typhimurium str. U288 U288	NC_021155.1	pSTU288-1	circular	148711	Bacteria	Proteobacteria	Gammaproteobacteria	Enterobacterales	Enterobacteriaceae	Salmonella	Salmonella enterica	Salmonella enterica subsp. enterica serovar Typhimurium str. U288 plasmid pSTU288-1, complete sequence	NA	NA	NA	taxon:1171376	NA	NA	NA	NA	genomic DNA	Typhimurium	enterica	NA	NA	NA	NA	NA	NA	NA	NA	NA	NA	NA	NA	NA	NA	NA	NA	NA	NA	NA	NA	NA	NA	NA	NA	NA
1	Escherichia coli HUSEC2011	NC_022743.1	III	circular	75569	Bacteria	Proteobacteria	Gammaproteobacteria	Enterobacterales	Enterobacteriaceae	Escherichia	Escherichia coli	Escherichia coli HUSEC2011 plasmid pHUSEC2011-2 complete sequence	NA	NA	Germany:Frankfurt am Main	taxon:562	NA	Homo sapiens	NA	NA	genomic DNA	O104:H4	NA	NA	NA	NA	NA	NA	NA	NA	NA	NA	NA	NA	NA	NA	NA	NA	NA	NA	NA	NA	NA	NA	NA	NA	NA	NA
1	Yersinia pestis 2944 2944	NZ_CP006790.1	pMT	circular	100984	Bacteria	Proteobacteria	Gammaproteobacteria	Enterobacterales	Yersiniaceae	Yersinia	Yersinia pestis	Yersinia pestis 2944 plasmid pMT, complete sequence	NA	NA	Russia: Kabardino-Balkaria	taxon:1345702	NA	NA	NA	NA	genomic DNA	NA	NA	NA	NA	NA	NA	NA	NA	NA	NA	NA	Medievalis	NA	NA	NA	NA	NA	NA	NA	NA	NA	NA	NA	NA	NA	NA	NA
1	Yersinia pestis 1045 1045	NZ_CP006796.1	pPCP	circular	101706	Bacteria	Proteobacteria	Gammaproteobacteria	Enterobacterales	Yersiniaceae	Yersinia	Yersinia pestis	Yersinia pestis 1045 plasmid pMT, complete sequence	NA	NA	Azerbaijan: Apsheron Pen.	taxon:1345710	NA	NA	NA	NA	genomic DNA	NA	NA	NA	NA	NA	NA	NA	NA	NA	NA	NA	Medievalis	NA	NA	NA	NA	NA	NA	NA	NA	NA	NA	NA	NA	2.MEDx	NA	NA
1	Klebsiella oxytoca KONIH1 KONIH1	NZ_CP008789.1	pKOX-137	circular	133397	Bacteria	Proteobacteria	Gammaproteobacteria	Enterobacterales	Enterobacteriaceae	Klebsiella	Klebsiella oxytoca	Klebsiella oxytoca KONIH1 plasmid pKOX-137, complete sequence	NA	2012	USA	taxon:1333852	NA	Homo sapiens	perirectal swab	NA	genomic DNA	NA	NA	NA	NA	NA	NA	NA	NA	NA	NA	NA	NA	NA	NA	NA	NA	NA	NA	NA	NA	NA	NA	NA	NA	NA	NA	NA
1	Klebsiella pneumoniae subsp. pneumoniae KPNIH24 KPNIH24	NZ_CP008800.1	pKPN-e44	circular	194877	Bacteria	Proteobacteria	Gammaproteobacteria	Enterobacterales	Enterobacteriaceae	Klebsiella	Klebsiella pneumoniae	Klebsiella pneumoniae subsp. pneumoniae KPNIH24 plasmid pKPN-e44, complete sequence	NA	2012	USA	taxon:1225181	NA	Homo sapiens	throat/groin	NA	genomic DNA	NA	pneumoniae	NA	NA	NA	NA	NA	NA	NA	NA	NA	NA	NA	NA	NA	NA	NA	NA	NA	NA	NA	NA	NA	NA	NA	NA	NA
1	Escherichia coli 1303 1303	NZ_CP009167.1	p1303_109	circular	108501	Bacteria	Proteobacteria	Gammaproteobacteria	Enterobacterales	Enterobacteriaceae	Escherichia	Escherichia coli	Escherichia coli 1303 plasmid p1303_109, complete sequence	NA	NA	NA	taxon:745156	NA	Bos taurus (bovine)	udder acute mastitis	NA	genomic DNA	NA	NA	NA	NA	NA	NA	NA	O70:H32	NA	NA	NA	NA	NA	NA	NA	NA	NA	NA	NA	NA	NA	NA	NA	NA	NA	NA	NA
1	Yersinia pestis PBM19	NZ_CP009490.1	pMT1	circular	96196	Bacteria	Proteobacteria	Gammaproteobacteria	Enterobacterales	Yersiniaceae	Yersinia	Yersinia pestis	Yersinia pestis strain PBM19 plasmid pMT1, complete sequence	NA	NA	NA	taxon:632	NA	NA	NA	NA	genomic DNA	NA	NA	NA	NA	NA	NA	NA	NA	NA	NA	NA	NA	NA	NA	NA	NA	NA	NA	NA	NA	NA	NA	NA	NA	NA	NA	NA
1	Yersinia pestis Harbin35	NZ_CP009702.1	unnamed1	circular	99285	Bacteria	Proteobacteria	Gammaproteobacteria	Enterobacterales	Yersiniaceae	Yersinia	Yersinia pestis	Yersinia pestis strain Harbin35 plasmid unnamed1, complete sequence	NA	1940	China: Manchuria	taxon:632	pPCP (pPst)+ pMT (pFra)+ pCad (LCR)+ Pgm-	NA	NA	NA	genomic DNA	NA	NA	NA	NA	NA	NA	NA	NA	NA	NA	NA	NA	NA	NA	NA	NA	NA	NA	NA	NA	NA	NA	NA	NA	NA	NA	NA
1	Yersinia pestis Shasta	NZ_CP009722.1	pMT	circular	96210	Bacteria	Proteobacteria	Gammaproteobacteria	Enterobacterales	Yersiniaceae	Yersinia	Yersinia pestis	Yersinia pestis strain Shasta plasmid pMT, complete sequence	NA	1954	USA: California	taxon:632	NA	Homo sapiens	Human clinical	NA	genomic DNA	NA	NA	NA	NA	NA	NA	NA	NA	NA	NA	NA	NA	NA	NA	NA	NA	NA	NA	NA	NA	NA	NA	NA	NA	NA	NA	NA
1	Klebsiella pneumoniae subsp. pneumoniae KPNIH33	NZ_CP009773.1	pKPC-63d	circular	75618	Bacteria	Proteobacteria	Gammaproteobacteria	Enterobacterales	Enterobacteriaceae	Klebsiella	Klebsiella pneumoniae	Klebsiella pneumoniae subsp. pneumoniae strain KPNIH33 plasmid pKPC-63d, complete sequence	NA	2013	USA	taxon:72407	NA	Homo sapiens	urine	NA	genomic DNA	NA	pneumoniae	NA	NA	NA	NA	NA	NA	NA	NA	NA	NA	NA	NA	NA	NA	NA	NA	NA	NA	NA	NA	NA	NA	NA	NA	NA
1	Klebsiella pneumoniae subsp. pneumoniae KPNIH32	NZ_CP009777.1	pKPN-a68	circular	212192	Bacteria	Proteobacteria	Gammaproteobacteria	Enterobacterales	Enterobacteriaceae	Klebsiella	Klebsiella pneumoniae	Klebsiella pneumoniae subsp. pneumoniae strain KPNIH32 plasmid pKPN-a68, complete sequence	NA	2013	USA	taxon:72407	NA	NA	perirectal swab	NA	genomic DNA	NA	pneumoniae	NA	NA	NA	NA	NA	NA	NA	NA	NA	NA	NA	NA	NA	NA	NA	NA	NA	NA	NA	NA	NA	NA	NA	NA	NA
1	Enterobacter cloacae ECNIH5	NZ_CP009855.1	pENT-22e	circular	111232	Bacteria	Proteobacteria	Gammaproteobacteria	Enterobacterales	Enterobacteriaceae	Enterobacter	Enterobacter cloacae	Enterobacter cloacae strain ECNIH5 plasmid pENT-22e, complete sequence	NA	2011	USA	taxon:550	NA	NA	sink drain	NA	genomic DNA	NA	NA	NA	NA	NA	NA	NA	NA	NA	NA	NA	NA	NA	NA	NA	NA	NA	NA	NA	NA	NA	NA	NA	NA	NA	NA	NA
1	Escherichia coli ECONIH1	NZ_CP009860.1	pECO-824	circular	121385	Bacteria	Proteobacteria	Gammaproteobacteria	Enterobacterales	Enterobacteriaceae	Escherichia	Escherichia coli	Escherichia coli strain ECONIH1 plasmid pECO-824, complete sequence	NA	2013	USA	taxon:562	NA	Homo sapiens	perirectal swab	NA	genomic DNA	NA	NA	NA	NA	NA	NA	NA	NA	NA	NA	NA	NA	NA	NA	NA	NA	NA	NA	NA	NA	NA	NA	NA	NA	NA	NA	NA
1	Klebsiella pneumoniae subsp. pneumoniae KPNIH31	NZ_CP009879.1	pKPN-c22	circular	178563	Bacteria	Proteobacteria	Gammaproteobacteria	Enterobacterales	Enterobacteriaceae	Klebsiella	Klebsiella pneumoniae	Klebsiella pneumoniae subsp. pneumoniae strain KPNIH31 plasmid pKPN-c22, complete sequence	NA	2013	USA	taxon:72407	NA	Homo sapiens	urine	NA	genomic DNA	NA	pneumoniae	NA	NA	NA	NA	NA	NA	NA	NA	NA	NA	NA	NA	NA	NA	NA	NA	NA	NA	NA	NA	NA	NA	NA	NA	NA
1	Yersinia pestis Nicholisk 41	NZ_CP009989.1	1	circular	99286	Bacteria	Proteobacteria	Gammaproteobacteria	Enterobacterales	Yersiniaceae	Yersinia	Yersinia pestis	Yersinia pestis strain Nicholisk 41 plasmid 1, complete genome	NA	2008	China: Manchuria	taxon:632	NA	NA	NA	NA	genomic DNA	NA	NA	NA	NA	NA	NA	NA	NA	NA	NA	NA	NA	NA	NA	NA	NA	NA	NA	NA	NA	NA	NA	NA	NA	NA	NA	NA
1	Yersinia pestis str. Pestoides B Pestoides B	NZ_CP010021.1	pMT	circular	106992	Bacteria	Proteobacteria	Gammaproteobacteria	Enterobacterales	Yersiniaceae	Yersinia	Yersinia pestis	Yersinia pestis str. Pestoides B plasmid pMT, complete sequence	NA	NA	USSR	taxon:748678	NA	NA	NA	NA	genomic DNA	NA	NA	NA	NA	NA	NA	NA	NA	NA	NA	NA	0.PE1	NA	NA	NA	NA	NA	NA	NA	NA	NA	NA	NA	Medievalis	NA	NA	NA
1	Escherichia coli C8	NZ_CP010126.1	A	circular	143617	Bacteria	Proteobacteria	Gammaproteobacteria	Enterobacterales	Enterobacteriaceae	Escherichia	Escherichia coli	Escherichia coli strain C8 plasmid A, complete genome	NA	2014	NA	taxon:562	NA	cow	NA	NA	genomic DNA	NA	NA	NA	NA	NA	NA	NA	NA	NA	NA	NA	NA	NA	NA	NA	NA	NA	NA	NA	NA	NA	NA	NA	NA	NA	NA	NA
1	Escherichia coli M9	NZ_CP010197.1	A	circular	146524	Bacteria	Proteobacteria	Gammaproteobacteria	Enterobacterales	Enterobacteriaceae	Escherichia	Escherichia coli	Escherichia coli strain M9 plasmid A, complete genome	NA	2014	NA	taxon:562	NA	mouse	feces	NA	genomic DNA	NA	NA	NA	NA	NA	NA	NA	NA	NA	NA	NA	NA	NA	NA	NA	NA	NA	NA	NA	NA	NA	NA	NA	NA	NA	NA	NA
1	Escherichia coli S30	NZ_CP010232.1	A	circular	155425	Bacteria	Proteobacteria	Gammaproteobacteria	Enterobacterales	Enterobacteriaceae	Escherichia	Escherichia coli	Escherichia coli strain S30 plasmid A, complete sequence	NA	2014	NA	taxon:562	NA	NA	forest soil	NA	genomic DNA	NA	NA	NA	NA	NA	NA	NA	NA	NA	NA	NA	NA	NA	NA	NA	NA	NA	NA	NA	NA	NA	NA	NA	NA	NA	NA	NA
1	Escherichia coli S56	NZ_CP010244.1	B	circular	113250	Bacteria	Proteobacteria	Gammaproteobacteria	Enterobacterales	Enterobacteriaceae	Escherichia	Escherichia coli	Escherichia coli strain S56 plasmid B, complete sequence	NA	2014	NA	taxon:562	NA	NA	forest soil	NA	genomic DNA	NA	NA	NA	NA	NA	NA	NA	NA	NA	NA	NA	NA	NA	NA	NA	NA	NA	NA	NA	NA	NA	NA	NA	NA	NA	NA	NA
1	Escherichia coli O78-789	NZ_CP010316.1	pAPEC-O78-ColV	linear	144859	Bacteria	Proteobacteria	Gammaproteobacteria	Enterobacterales	Enterobacteriaceae	Escherichia	Escherichia coli	Escherichia coli strain O78-789 plasmid pAPEC-O78-ColV, complete sequence	NA	NA	NA	taxon:562	NA	NA	NA	NA	genomic DNA	NA	NA	NA	NA	NA	NA	NA	NA	NA	NA	NA	NA	NA	NA	NA	NA	NA	NA	NA	NA	NA	NA	NA	NA	NA	NA	NA
1	Enterobacter hormaechei subsp. oharae 34399	NZ_CP010386.1	p34399-121.660kb	circular	121660	Bacteria	Proteobacteria	Gammaproteobacteria	Enterobacterales	Enterobacteriaceae	Enterobacter	Enterobacter hormaechei	Enterobacter hormaechei subsp. oharae strain 34399 plasmid p34399-121.660kb, complete sequence	Barry Kreiswirth	2011	USA	taxon:301102	NA	Homo sapiens	Excreted bodily substance	NA	genomic DNA	NA	oharae	NA	NA	NA	NA	NA	NA	NA	NA	NA	NA	NA	NA	NA	NA	NA	NA	NA	NA	NA	NA	NA	NA	NA	NA	NA
1	Klebsiella pneumoniae CAV1392	NZ_CP011577.1	pCAV1392-131	circular	130719	Bacteria	Proteobacteria	Gammaproteobacteria	Enterobacterales	Enterobacteriaceae	Klebsiella	Klebsiella pneumoniae	Klebsiella pneumoniae strain CAV1392 plasmid pCAV1392-131, complete sequence	Clinical Microbiology University of Virginia Health System	40603	USA:Virginia	taxon:573	NA	Homo sapiens	Sputum	38.14 N 78.45 W	genomic DNA	NA	NA	NA	NA	NA	NA	NA	NA	NA	NA	NA	NA	NA	NA	NA	NA	NA	NA	NA	NA	NA	NA	NA	NA	NA	NA	NA
1	Phytobacter ursingii CAV1151	NZ_CP011600.1	pCAV1151-215	circular	215092	Bacteria	Proteobacteria	Gammaproteobacteria	Enterobacterales	NA	Phytobacter	Phytobacter ursingii	Kluyvera intermedia strain CAV1151 plasmid pCAV1151-215, complete sequence	Clinical Microbiology University of Virginia Health System	2009-09-01	USA:Virginia	taxon:1972431	NA	Homo sapiens	Perirectal	38.14 N 78.45 W	genomic DNA	NA	NA	NA	NA	NA	NA	NA	NA	NA	NA	NA	NA	NA	NA	NA	NA	NA	NA	NA	NA	NA	NA	NA	NA	NA	NA	NA
1	Klebsiella pneumoniae CAV1344	NZ_CP011623.1	pCAV1344-250	circular	250396	Bacteria	Proteobacteria	Gammaproteobacteria	Enterobacterales	Enterobacteriaceae	Klebsiella	Klebsiella pneumoniae	Klebsiella pneumoniae strain CAV1344 plasmid pCAV1344-250, complete sequence	Clinical Microbiology University of Virginia Health System	2010-12-01	USA:Virginia	taxon:573	NA	Homo sapiens	Urine	38.14 N 78.45 W	genomic DNA	NA	NA	NA	NA	NA	NA	NA	NA	NA	NA	NA	NA	NA	NA	NA	NA	NA	NA	NA	NA	NA	NA	NA	NA	NA	NA	NA
1	Klebsiella pneumoniae 500_1420 500_1420	NZ_CP011981.1	p500_1420-130.552kb	circular	130552	Bacteria	Proteobacteria	Gammaproteobacteria	Enterobacterales	Enterobacteriaceae	Klebsiella	Klebsiella pneumoniae	Klebsiella pneumoniae 500_1420 plasmid p500_1420-130.552kb, complete sequence	NA	NA	NA	taxon:1304922	NA	NA	NA	NA	genomic DNA	NA	NA	NA	NA	NA	NA	NA	NA	NA	NA	NA	NA	NA	NA	NA	NA	NA	NA	NA	NA	NA	NA	NA	NA	NA	NA	NA
1	Klebsiella pneumoniae UHKPC07 UHKPC07	NZ_CP011986.1	pUHKPC07-113.639kb	circular	113639	Bacteria	Proteobacteria	Gammaproteobacteria	Enterobacterales	Enterobacteriaceae	Klebsiella	Klebsiella pneumoniae	Klebsiella pneumoniae UHKPC07 plasmid pUHKPC07-113.639kb, complete sequence	NA	NA	NA	taxon:1284804	NA	NA	NA	NA	genomic DNA	NA	NA	NA	NA	NA	NA	NA	NA	NA	NA	NA	NA	NA	NA	NA	NA	NA	NA	NA	NA	NA	NA	NA	NA	NA	NA	NA
1	Cronobacter sakazakii NCTC 8155	NZ_CP012256.1	pCS3	circular	53383	Bacteria	Proteobacteria	Gammaproteobacteria	Enterobacterales	Enterobacteriaceae	Cronobacter	Cronobacter sakazakii	Cronobacter sakazakii strain NCTC 8155 plasmid pCS3, complete sequence	Farmer	1980	United Kingdom	taxon:28141	NA	NA	milk	NA	genomic DNA	NA	NA	NA	NA	NA	NA	NCTC:8155	NA	NA	NA	NA	NA	NA	NA	NA	NA	NA	NA	NA	NA	NA	NA	NA	NA	NA	NA	NA
1	Escherichia coli CFSAN004176	NZ_CP012493.1	pCFSAN004176G_02	circular	52297	Bacteria	Proteobacteria	Gammaproteobacteria	Enterobacterales	Enterobacteriaceae	Escherichia	Escherichia coli	Escherichia coli strain CFSAN004176 plasmid pCFSAN004176G_02, complete sequence	CDC	2003	USA	taxon:562	NA	Homo sapiens	NA	NA	genomic DNA	NA	NA	NA	NA	NA	NA	NA	NA	NA	NA	NA	NA	NA	NA	NA	NA	NA	NA	NA	O145	NA	NA	NA	NA	NA	NA	NA
1	Salmonella enterica subsp. enterica serovar Typhimurium 33676	NZ_CP012683.1	p33673_IncF	circular	112639	Bacteria	Proteobacteria	Gammaproteobacteria	Enterobacterales	Enterobacteriaceae	Salmonella	Salmonella enterica	Salmonella enterica subsp. enterica serovar Typhimurium strain 33676 plasmid p33673_IncF, complete sequence	Juan J. Calva	2011	Mexico: Mexico City	taxon:90371	ST213	Homo sapiens; female	blood-culture	19.43 N 99.13 W	genomic DNA	Typhimurium	enterica	NA	NA	NA	NA	NA	NA	NA	NA	NA	NA	NA	NA	NA	NA	NA	NA	NA	NA	NA	NA	NA	NA	NA	NA	NA
1	Salmonella enterica subsp. enterica serovar Typhimurium str. USDA-ARS-USMARC-1898 USDA-ARS-USMARC-1898	NZ_CP014973.1	pSTY2-1898	circular	93960	Bacteria	Proteobacteria	Gammaproteobacteria	Enterobacterales	Enterobacteriaceae	Salmonella	Salmonella enterica	Salmonella enterica subsp. enterica serovar Typhimurium str. USDA-ARS-USMARC-1898 plasmid pSTY2-1898, complete sequence	USMARC	2007-02-01	USA: BIFSCo Region 3	taxon:1454638	NA	Bos taurus	ground beef	NA	genomic DNA	Typhimurium	enterica	NA	NA	NA	NA	NA	NA	NA	NA	NA	NA	NA	NA	NA	NA	NA	NA	NA	NA	NA	NA	NA	NA	NA	NA	NA
1	Klebsiella pneumoniae Kpn555	NZ_CP015132.1	pKPN-d90	circular	224457	Bacteria	Proteobacteria	Gammaproteobacteria	Enterobacterales	Enterobacteriaceae	Klebsiella	Klebsiella pneumoniae	Klebsiella pneumoniae strain Kpn555 plasmid pKPN-d90, complete sequence	NA	2014	USA	taxon:573	NA	Homo sapiens	NA	38.9847 N 77.0947 W	genomic DNA	NA	NA	NA	NA	AATZW	NA	NA	NA	NA	NA	NA	NA	NA	NA	NA	NA	NA	NA	NA	NA	NA	NA	NA	NA	NA	NA	NA
1	Klebsiella pneumoniae CAV1417	NZ_CP018351.1	pCAV1417-185	circular	184940	Bacteria	Proteobacteria	Gammaproteobacteria	Enterobacterales	Enterobacteriaceae	Klebsiella	Klebsiella pneumoniae	Klebsiella pneumoniae strain CAV1417 plasmid pCAV1417-185, complete sequence	Clinical Microbiology University of Virginia Health System	2011-05-01	USA:Virginia	taxon:573	NA	Homo sapiens	Urine/Genitourinary	38.14 N 78.45 W	genomic DNA	NA	NA	NA	NA	NA	NA	NA	NA	NA	NA	NA	NA	NA	NA	NA	NA	NA	NA	NA	NA	NA	NA	NA	NA	NA	NA	NA
1	Klebsiella pneumoniae CAV1453	NZ_CP018355.1	pCAV1453-208	circular	207543	Bacteria	Proteobacteria	Gammaproteobacteria	Enterobacterales	Enterobacteriaceae	Klebsiella	Klebsiella pneumoniae	Klebsiella pneumoniae strain CAV1453 plasmid pCAV1453-208, complete sequence	Clinical Microbiology University of Virginia Health System	2011-10-01	USA:Virginia	taxon:573	NA	Homo sapiens	Perirectal	38.14 N 78.45 W	genomic DNA	NA	NA	NA	NA	NA	NA	NA	NA	NA	NA	NA	NA	NA	NA	NA	NA	NA	NA	NA	NA	NA	NA	NA	NA	NA	NA	NA
1	Klebsiella pneumoniae CAV1217	NZ_CP018675.1	pKPC_CAV1217	circular	181436	Bacteria	Proteobacteria	Gammaproteobacteria	Enterobacterales	Enterobacteriaceae	Klebsiella	Klebsiella pneumoniae	Klebsiella pneumoniae strain CAV1217 plasmid pKPC_CAV1217, complete sequence	Clinical Microbiology University of Virginia Health System	2010-08-01	USA:Virginia	taxon:573	NA	Homo sapiens	Urine	38.14 N 78.45 W	genomic DNA	NA	NA	NA	NA	NA	NA	NA	NA	NA	NA	NA	NA	NA	NA	NA	NA	NA	NA	NA	NA	NA	NA	NA	NA	NA	NA	NA
1	Klebsiella pneumoniae AR_0049	NZ_CP018818.1	unitig_2	circular	117755	Bacteria	Proteobacteria	Gammaproteobacteria	Enterobacterales	Enterobacteriaceae	Klebsiella	Klebsiella pneumoniae	Klebsiella pneumoniae strain AR_0049 plasmid unitig_2, complete sequence	NA	NA	NA	taxon:573	NA	NA	NA	NA	genomic DNA	NA	NA	NA	NA	NA	NA	NA	NA	NA	NA	NA	NA	NA	NA	NA	NA	NA	NA	NA	NA	NA	NA	NA	NA	NA	NA	NA
1	Serratia marcescens UMH7	NZ_CP018922.1	unnamed5	circular	21738	Bacteria	Proteobacteria	Gammaproteobacteria	Enterobacterales	Yersiniaceae	Serratia	Serratia marcescens	Serratia marcescens strain UMH7 plasmid unnamed5, complete sequence	University of Michigan	41518	USA: Michigan	taxon:615	NA	Homo sapiens	University of Michigan Health System	42.28 N 83.72 W	genomic DNA	NA	NA	NA	NA	NA	NA	NA	NA	NA	NA	NA	NA	NA	NA	NA	NA	NA	NA	NA	NA	NA	NA	NA	NA	NA	NA	NA
1	Escherichia coli Ecol_316	NZ_CP018955.1	pEC316_2	circular	101186	Bacteria	Proteobacteria	Gammaproteobacteria	Enterobacterales	Enterobacteriaceae	Escherichia	Escherichia coli	Escherichia coli strain Ecol_316 plasmid pEC316_2, complete sequence	Merck Study for Monitoring of Antimicrobial Resistance Trends (SMART)	2011	USA: Caguas	taxon:562	NA	Homo sapiens	NA	18.24 N 66.04 W	genomic DNA	NA	NA	NA	NA	NA	NA	NA	NA	NA	NA	NA	NA	NA	NA	NA	NA	NA	NA	NA	NA	NA	NA	NA	NA	NA	NA	NA
1	Escherichia coli Ecol_867	NZ_CP018982.1	pEC867_1	circular	100168	Bacteria	Proteobacteria	Gammaproteobacteria	Enterobacterales	Enterobacteriaceae	Escherichia	Escherichia coli	Escherichia coli strain Ecol_867 plasmid pEC867_1, complete sequence	Merck Study for Monitoring of Antimicrobial Resistance Trends (SMART)	2013	Canada: Toronto	taxon:562	NA	Homo sapiens	NA	43.65 N 79.38 W	genomic DNA	NA	NA	NA	NA	NA	NA	NA	NA	NA	NA	NA	NA	NA	NA	NA	NA	NA	NA	NA	NA	NA	NA	NA	NA	NA	NA	NA
1	Escherichia coli Ecol_AZ147	NZ_CP018992.1	pECAZ147_KPC	circular	110226	Bacteria	Proteobacteria	Gammaproteobacteria	Enterobacterales	Enterobacteriaceae	Escherichia	Escherichia coli	Escherichia coli strain Ecol_AZ147 plasmid pECAZ147_KPC, complete sequence	AstraZeneca global surveillance study of antimicrobial resistance	2012	Israel: Kfar Sava	taxon:562	NA	Homo sapiens	NA	31.18 N 34.91 E	genomic DNA	NA	NA	NA	NA	NA	NA	NA	NA	NA	NA	NA	NA	NA	NA	NA	NA	NA	NA	NA	NA	NA	NA	NA	NA	NA	NA	NA
1	Klebsiella pneumoniae subsp. pneumoniae RJA166	NZ_CP019050.1	pRJA166c	circular	111083	Bacteria	Proteobacteria	Gammaproteobacteria	Enterobacterales	Enterobacteriaceae	Klebsiella	Klebsiella pneumoniae	Klebsiella pneumoniae subsp. pneumoniae strain RJA166 plasmid pRJA166c, complete sequence	Department of Critical Care Medicine and Respiratory Intensive Care Unit, Shanghai Ruijin Hospital Affiliated with Jiaotong University	2015-05-04	China: Shanghai	taxon:72407	NA	Homo sapiens	sputum	31.12 N 121.27 E	genomic DNA	NA	pneumoniae	NA	NA	NA	NA	NA	NA	NA	NA	NA	NA	NA	NA	NA	NA	NA	NA	NA	NA	NA	NA	NA	NA	NA	NA	NA
1	Klebsiella pneumoniae AR_0068	NZ_CP020069.1	unitig_2	circular	213013	Bacteria	Proteobacteria	Gammaproteobacteria	Enterobacterales	Enterobacteriaceae	Klebsiella	Klebsiella pneumoniae	Klebsiella pneumoniae strain AR_0068 plasmid unitig_2, complete sequence	NA	NA	NA	taxon:573	NA	NA	NA	NA	genomic DNA	NA	NA	NA	NA	NA	NA	NA	NA	NA	NA	NA	NA	NA	NA	NA	NA	NA	NA	NA	NA	NA	NA	NA	NA	NA	NA	NA
1	Escherichia coli AR_0104	NZ_CP020118.1	unitig_6	circular	111212	Bacteria	Proteobacteria	Gammaproteobacteria	Enterobacterales	Enterobacteriaceae	Escherichia	Escherichia coli	Escherichia coli strain AR_0104 plasmid unitig_6, complete sequence	NA	NA	NA	taxon:562	NA	NA	NA	NA	genomic DNA	NA	NA	NA	NA	NA	NA	NA	NA	NA	NA	NA	NA	NA	NA	NA	NA	NA	NA	NA	NA	NA	NA	NA	NA	NA	NA	NA
1	Klebsiella pneumoniae BK13043	NZ_CP020838.1	pBK13043-1	circular	232540	Bacteria	Proteobacteria	Gammaproteobacteria	Enterobacterales	Enterobacteriaceae	Klebsiella	Klebsiella pneumoniae	Klebsiella pneumoniae strain BK13043 plasmid pBK13043-1, complete sequence	NA	2004	USA: New York, New York City	taxon:573	NA	Homo sapiens	NA	40 N 74.5 W	genomic DNA	NA	NA	NA	NA	NA	NA	NA	NA	NA	NA	NA	NA	NA	NA	NA	NA	NA	NA	NA	NA	NA	NA	NA	NA	NA	NA	NA
1	Klebsiella pneumoniae KPN528	NZ_CP020855.1	pKPN528-2	circular	221428	Bacteria	Proteobacteria	Gammaproteobacteria	Enterobacterales	Enterobacteriaceae	Klebsiella	Klebsiella pneumoniae	Klebsiella pneumoniae strain KPN528 plasmid pKPN528-2, complete sequence	Houston Methodist Hospital	2012-12-02	USA: Houston	taxon:573	ST14; Capsule locus KL2	Homo sapiens	respiratory	29.7107 N 95.4006 W	genomic DNA	NA	NA	NA	NA	NA	NA	NA	NA	NA	NA	NA	NA	NA	NA	NA	NA	NA	NA	NA	NA	NA	NA	NA	NA	NA	NA	NA
1	Escherichia coli strain Z247	NZ_CP021210.1	p2474-NDM1	circular	75553	Bacteria	Proteobacteria	Gammaproteobacteria	Enterobacterales	Enterobacteriaceae	Escherichia	Escherichia coli	Escherichia coli strain strain Z247 plasmid p2474-NDM1, complete sequence	Anhui Provincial Hospital, China	42258	China:Hefei	taxon:562	NA	Homo sapiens	blood	31.8206 N 117.227 E	genomic DNA	NA	NA	NA	NA	NA	NA	NA	NA	NA	NA	NA	NA	NA	NA	NA	NA	NA	NA	NA	NA	NA	NA	NA	NA	NA	NA	NA
1	Klebsiella pneumoniae AR_0146	NZ_CP021686.1	tig00001160	circular	183376	Bacteria	Proteobacteria	Gammaproteobacteria	Enterobacterales	Enterobacteriaceae	Klebsiella	Klebsiella pneumoniae	Klebsiella pneumoniae strain AR_0146 plasmid tig00001160, complete sequence	NA	NA	NA	taxon:573	NA	NA	NA	NA	genomic DNA	NA	NA	NA	NA	NA	NA	NA	NA	NA	NA	NA	NA	NA	NA	NA	NA	NA	NA	NA	NA	NA	NA	NA	NA	NA	NA	NA
1	Escherichia coli AR_0114	NZ_CP021733.1	unitig_1	circular	114267	Bacteria	Proteobacteria	Gammaproteobacteria	Enterobacterales	Enterobacteriaceae	Escherichia	Escherichia coli	Escherichia coli strain AR_0114 plasmid unitig_1, complete sequence	NA	NA	NA	taxon:562	NA	NA	NA	NA	genomic DNA	NA	NA	NA	NA	NA	NA	NA	NA	NA	NA	NA	NA	NA	NA	NA	NA	NA	NA	NA	NA	NA	NA	NA	NA	NA	NA	NA
1	Escherichia coli AR_0150	NZ_CP021737.1	tig00000255	circular	117703	Bacteria	Proteobacteria	Gammaproteobacteria	Enterobacterales	Enterobacteriaceae	Escherichia	Escherichia coli	Escherichia coli strain AR_0150 plasmid tig00000255, complete sequence	NA	NA	NA	taxon:562	NA	NA	NA	NA	genomic DNA	NA	NA	NA	NA	NA	NA	NA	NA	NA	NA	NA	NA	NA	NA	NA	NA	NA	NA	NA	NA	NA	NA	NA	NA	NA	NA	NA
1	Enterobacter cloacae AR_0053	NZ_CP021778.1	unitig_3	circular	71949	Bacteria	Proteobacteria	Gammaproteobacteria	Enterobacterales	Enterobacteriaceae	Enterobacter	Enterobacter cloacae	Enterobacter cloacae strain AR_0053 plasmid unitig_3, complete sequence	NA	NA	NA	taxon:550	NA	NA	NA	NA	genomic DNA	NA	NA	NA	NA	NA	NA	NA	NA	NA	NA	NA	NA	NA	NA	NA	NA	NA	NA	NA	NA	NA	NA	NA	NA	NA	NA	NA
1	Escherichia coli EC974	NZ_CP021843.1	pEC974-3	circular	78672	Bacteria	Proteobacteria	Gammaproteobacteria	Enterobacterales	Enterobacteriaceae	Escherichia	Escherichia coli	Escherichia coli strain EC974 plasmid pEC974-3, complete sequence	National Cheng Kung University Hospital	39318	Taiwan	taxon:562	NA	Homo sapiens	urine; urinary tract infection	22.99 N 120.21 E	genomic DNA	NA	NA	NA	NA	NA	NA	NA	NA	NA	NA	NA	NA	NA	NA	NA	NA	NA	NA	NA	NA	NA	NA	NA	NA	NA	NA	NA
1	Escherichia coli EC1515	NZ_CP021847.1	pEC1515-3	circular	84091	Bacteria	Proteobacteria	Gammaproteobacteria	Enterobacterales	Enterobacteriaceae	Escherichia	Escherichia coli	Escherichia coli strain EC1515 plasmid pEC1515-3, complete sequence	National Cheng Kung University Hospital	39426	Taiwan	taxon:562	NA	Homo sapiens	urine; urinary tract infection	22.99 N 120.21 E	genomic DNA	NA	NA	NA	NA	NA	NA	NA	NA	NA	NA	NA	NA	NA	NA	NA	NA	NA	NA	NA	NA	NA	NA	NA	NA	NA	NA	NA
1	Escherichia coli AR_0137	NZ_CP021880.1	tig00001069_pilon	circular	169449	Bacteria	Proteobacteria	Gammaproteobacteria	Enterobacterales	Enterobacteriaceae	Escherichia	Escherichia coli	Escherichia coli strain AR_0137 plasmid tig00001069_pilon, complete sequence	NA	NA	NA	taxon:562	NA	NA	NA	NA	genomic DNA	NA	NA	NA	NA	NA	NA	NA	NA	NA	NA	NA	NA	NA	NA	NA	NA	NA	NA	NA	NA	NA	NA	NA	NA	NA	NA	NA
1	Enterobacter cloacae AR_0050	NZ_CP021897.1	unitig_2_pilon	circular	112496	Bacteria	Proteobacteria	Gammaproteobacteria	Enterobacterales	Enterobacteriaceae	Enterobacter	Enterobacter cloacae	Enterobacter cloacae strain AR_0050 plasmid unitig_2_pilon, complete sequence	NA	NA	NA	taxon:550	NA	NA	NA	NA	genomic DNA	NA	NA	NA	NA	NA	NA	NA	NA	NA	NA	NA	NA	NA	NA	NA	NA	NA	NA	NA	NA	NA	NA	NA	NA	NA	NA	NA
1	Klebsiella pneumoniae AR_0139	NZ_CP021962.1	tig00000008	circular	132217	Bacteria	Proteobacteria	Gammaproteobacteria	Enterobacterales	Enterobacteriaceae	Klebsiella	Klebsiella pneumoniae	Klebsiella pneumoniae strain AR_0139 plasmid tig00000008, complete sequence	NA	NA	NA	taxon:573	NA	NA	NA	NA	genomic DNA	NA	NA	NA	NA	NA	NA	NA	NA	NA	NA	NA	NA	NA	NA	NA	NA	NA	NA	NA	NA	NA	NA	NA	NA	NA	NA	NA
1	Escherichia coli M160133	NZ_CP022166.1	pM160133_p2	circular	173624	Bacteria	Proteobacteria	Gammaproteobacteria	Enterobacterales	Enterobacteriaceae	Escherichia	Escherichia coli	Escherichia coli strain M160133 plasmid pM160133_p2, complete sequence	Guiqing Wang	42687	USA: New York	taxon:562	NA	Homo sapiens	urine	40.71 N 74.01 W	genomic DNA	NA	NA	NA	NA	NA	NA	NA	NA	NA	NA	NA	NA	NA	NA	NA	NA	NA	NA	NA	NA	NA	NA	NA	NA	NA	NA	NA
1	Escherichia coli WCHEC96200	NZ_CP022227.1	pOXA1_WCHEC96200	circular	150823	Bacteria	Proteobacteria	Gammaproteobacteria	Enterobacterales	Enterobacteriaceae	Escherichia	Escherichia coli	Escherichia coli strain WCHEC96200 plasmid pOXA1_WCHEC96200, complete sequence	NA	2015-08-01	China: Sichuan, Chengdu	taxon:562	NA	Homo sapiens	NA	NA	genomic DNA	NA	NA	NA	NA	NA	NA	NA	NA	NA	NA	NA	NA	NA	NA	NA	NA	NA	NA	NA	NA	NA	NA	NA	NA	NA	NA	NA
1	Klebsiella michiganensis K516	NZ_CP022350.1	pK516_NDM1	circular	106140	Bacteria	Proteobacteria	Gammaproteobacteria	Enterobacterales	Enterobacteriaceae	Klebsiella	Klebsiella michiganensis	Klebsiella michiganensis strain K516 plasmid pK516_NDM1, complete sequence	Beiwen Zheng	42744	China: The First Affiliated Hospital of Zhejiang University	taxon:1134687	NA	Homo sapiens	feces	30.26 N 120.19 E	genomic DNA	NA	NA	NA	NA	NA	NA	NA	NA	NA	NA	NA	NA	NA	NA	NA	NA	NA	NA	NA	NA	NA	NA	NA	NA	NA	NA	NA
1	Klebsiella pneumoniae BIC-1	NZ_CP022574.1	pBIC-1a	circular	170415	Bacteria	Proteobacteria	Gammaproteobacteria	Enterobacterales	Enterobacteriaceae	Klebsiella	Klebsiella pneumoniae	Klebsiella pneumoniae strain BIC-1 plasmid pBIC-1a, complete sequence	NA	40057	France: Kremlin-Bicetre	taxon:573	NA	Homo sapiens	NA	NA	genomic DNA	NA	NA	NA	NA	NA	NA	NA	NA	NA	NA	NA	NA	NA	NA	NA	NA	NA	NA	NA	NA	NA	NA	NA	NA	NA	NA	NA
1	Citrobacter farmeri AUSMDU00008141	NZ_CP022697.1	pAUSMDU8141-2	circular	149207	Bacteria	Proteobacteria	Gammaproteobacteria	Enterobacterales	Enterobacteriaceae	Citrobacter	Citrobacter farmeri	Citrobacter farmeri strain AUSMDU00008141 plasmid pAUSMDU8141-2, complete sequence	Doherty Applied Microbial Genomics	42190	Australia: Victoria	taxon:67824	NA	Homo sapiens	Rectal swab	37.81 S 144.96 E	genomic DNA	NA	NA	NA	NA	NA	NA	NA	NA	NA	NA	NA	NA	NA	NA	NA	NA	NA	NA	NA	NA	NA	NA	NA	NA	NA	NA	NA
1	Escherichia coli CFSAN061770	NZ_CP023144.1	pEGY2	circular	103234	Bacteria	Proteobacteria	Gammaproteobacteria	Enterobacterales	Enterobacteriaceae	Escherichia	Escherichia coli	Escherichia coli strain CFSAN061770 plasmid pEGY2, complete sequence	Labolatory of Food Hygiene and Control, Faculty of Veterinary Medicine, University of Sadat City	2016	Egypt	taxon:562	NA	NA	Raw milk cheese	NA	genomic DNA	NA	NA	NA	NA	NA	NA	NA	NA	NA	NA	NA	NA	NA	NA	NA	NA	NA	NA	NA	NA	NA	NA	NA	NA	NA	NA	NA
1	Klebsiella michiganensis K518	NZ_CP023187.1	pK518_NDM1	circular	106579	Bacteria	Proteobacteria	Gammaproteobacteria	Enterobacterales	Enterobacteriaceae	Klebsiella	Klebsiella michiganensis	Klebsiella michiganensis strain K518 plasmid pK518_NDM1, complete sequence	Beiwen Zheng	42748	China: Zhejiang	taxon:1134687	NA	patient	China: The First Affiliated Hospital of Zhejiang University	30.26 N 120.19 E	genomic DNA	NA	NA	NA	NA	NA	NA	NA	NA	NA	NA	NA	NA	NA	NA	NA	NA	NA	NA	NA	NA	NA	NA	NA	NA	NA	NA	NA
1	Escherichia coli ETEC-2264	NZ_CP023351.1	unnamed2	circular	77345	Bacteria	Proteobacteria	Gammaproteobacteria	Enterobacterales	Enterobacteriaceae	Escherichia	Escherichia coli	Escherichia coli strain ETEC-2264 plasmid unnamed2, complete sequence	Asa Sjoling	38797	Bangladesh: Dhaka	taxon:562	NA	Homo sapiens	Diarrheal stool	23.80 N 90.37 E	genomic DNA	NA	NA	NA	NA	NA	NA	NA	NA	NA	NA	NA	NA	NA	NA	NA	NA	NA	NA	NA	NA	NA	NA	NA	NA	NA	NA	NA
1	Escherichia coli 1943	NZ_CP023361.1	p80	circular	80602	Bacteria	Proteobacteria	Gammaproteobacteria	Enterobacterales	Enterobacteriaceae	Escherichia	Escherichia coli	Escherichia coli strain 1943 plasmid p80, complete sequence	NA	2002	United Kingdom: Scotland, Edinburgh	taxon:562	NA	canine	NA	NA	genomic DNA	NA	NA	NA	NA	NA	NA	NA	NA	NA	NA	NA	NA	NA	NA	NA	NA	NA	NA	NA	NA	NA	NA	NA	NA	NA	NA	NA
1	Escherichia coli FDAARGOS_403	NZ_CP023533.1	unnamed2	circular	75566	Bacteria	Proteobacteria	Gammaproteobacteria	Enterobacterales	Enterobacteriaceae	Escherichia	Escherichia coli	Escherichia coli strain FDAARGOS_403 plasmid unnamed2, complete sequence	USAMRIID < Columbia University	NA	NA	taxon:562	NA	Homo sapiens	NA	NA	genomic DNA	NA	NA	NA	NA	NA	NA	FDA:FDAARGOS_403	O104:H4	NA	NA	NA	NA	NA	NA	NA	NA	NA	NA	NA	NA	NA	NA	NA	NA	NA	NA	NA
1	Klebsiella pneumoniae subsp. pneumoniae ST2017:950142398	NZ_CP023555.1	p18-43_02	circular	169145	Bacteria	Proteobacteria	Gammaproteobacteria	Enterobacterales	Enterobacteriaceae	Klebsiella	Klebsiella pneumoniae	Klebsiella pneumoniae subsp. pneumoniae strain ST2017:950142398 plasmid p18-43_02, complete sequence	Lancet Laboratories	NA	South Africa: Durban	taxon:72407	ST2017	Homo sapiens	tracheal fluid	29.83432 S 30.99865 E	genomic DNA	NA	pneumoniae	NA	NA	NA	NA	NA	NA	NA	NA	NA	NA	NA	NA	NA	NA	NA	NA	NA	NA	NA	NA	NA	NA	NA	NA	NA
1	Escherichia coli SMN197SH3	NZ_CP024055.1	pO177A3	circular	88839	Bacteria	Proteobacteria	Gammaproteobacteria	Enterobacterales	Enterobacteriaceae	Escherichia	Escherichia coli	Escherichia coli strain SMN197SH3 plasmid pO177A3, complete sequence	Haiqing Sheng	38093	Canada: Alberta	taxon:562	NA	NA	cattle	53.9333 N 116.5765 W	genomic DNA	NA	NA	NA	NA	NA	NA	NA	O177:H25	NA	NA	NA	NA	NA	NA	NA	NA	NA	NA	NA	NA	NA	NA	NA	NA	NA	NA	NA
1	Escherichia coli 14EC017	NZ_CP024137.1	p14EC017c	circular	107279	Bacteria	Proteobacteria	Gammaproteobacteria	Enterobacterales	Enterobacteriaceae	Escherichia	Escherichia coli	Escherichia coli strain 14EC017 plasmid p14EC017c, complete sequence	NA	2014	China	taxon:562	NA	NA	clinical patient	NA	genomic DNA	NA	NA	NA	NA	NA	NA	NA	NA	NA	NA	NA	NA	NA	NA	NA	NA	NA	NA	NA	NA	NA	NA	NA	NA	NA	NA	NA
1	Escherichia coli O178:H19 2012C-4431	NZ_CP024291.1	unnamed2	circular	111697	Bacteria	Proteobacteria	Gammaproteobacteria	Enterobacterales	Enterobacteriaceae	Escherichia	Escherichia coli	Escherichia coli O178:H19 strain 2012C-4431 plasmid unnamed2, complete sequence	EDLB-CDC	41200	NA	taxon:2048778	NA	Homo sapiens	stool	NA	genomic DNA	NA	NA	NA	NA	NA	NA	NA	O178:H19	NA	NA	NA	NA	NA	NA	NA	NA	NA	NA	NA	NA	NA	NA	NA	NA	NA	NA	NA
1	Escherichia coli SMN152SH1	NZ_CP024617.1	pO177A1	circular	88896	Bacteria	Proteobacteria	Gammaproteobacteria	Enterobacterales	Enterobacteriaceae	Escherichia	Escherichia coli	Escherichia coli strain SMN152SH1 plasmid pO177A1, complete sequence	Haiqing Sheng	38128	USA:Walla Walla,WA	taxon:562	NA	NA	cattle	46.0646 N 118.3430 W	genomic DNA	NA	NA	NA	NA	NA	NA	NA	O177:H25	NA	NA	NA	NA	NA	NA	NA	NA	NA	NA	NA	NA	NA	NA	NA	NA	NA	NA	NA
1	Escherichia coli CREC-629	NZ_CP024816.1	pCREC-629_1	circular	176274	Bacteria	Proteobacteria	Gammaproteobacteria	Enterobacterales	Enterobacteriaceae	Escherichia	Escherichia coli	Escherichia coli strain CREC-629 plasmid pCREC-629_1, complete sequence	KCDC	2015	South Korea: Jeonnam	taxon:562	NA	Homo sapiens	urine	NA	genomic DNA	NA	NA	NA	NA	NA	NA	NA	NA	NA	NA	NA	NA	NA	NA	NA	NA	NA	NA	NA	NA	NA	NA	NA	NA	NA	NA	NA
1	Escherichia coli CREC-544	NZ_CP024827.1	pCREC-544_1	circular	122937	Bacteria	Proteobacteria	Gammaproteobacteria	Enterobacterales	Enterobacteriaceae	Escherichia	Escherichia coli	Escherichia coli strain CREC-544 plasmid pCREC-544_1, complete sequence	KCDC	2015	South Korea: Incheon	taxon:562	NA	Homo sapiens	Rectal swab	NA	genomic DNA	NA	NA	NA	NA	NA	NA	NA	NA	NA	NA	NA	NA	NA	NA	NA	NA	NA	NA	NA	NA	NA	NA	NA	NA	NA	NA	NA
1	Escherichia coli CREC-532	NZ_CP024831.1	pCREC-532_1	circular	216181	Bacteria	Proteobacteria	Gammaproteobacteria	Enterobacterales	Enterobacteriaceae	Escherichia	Escherichia coli	Escherichia coli strain CREC-532 plasmid pCREC-532_1, complete sequence	KCDC	2015	South Korea: Busan	taxon:562	NA	Homo sapiens	urine	NA	genomic DNA	NA	NA	NA	NA	NA	NA	NA	NA	NA	NA	NA	NA	NA	NA	NA	NA	NA	NA	NA	NA	NA	NA	NA	NA	NA	NA	NA
1	Klebsiella pneumoniae CRKP-2297	NZ_CP024836.1	pCRKP-2297_2	circular	96185	Bacteria	Proteobacteria	Gammaproteobacteria	Enterobacterales	Enterobacteriaceae	Klebsiella	Klebsiella pneumoniae	Klebsiella pneumoniae strain CRKP-2297 plasmid pCRKP-2297_2, complete sequence	KCDC	2015	South Korea: Seoul	taxon:573	NA	Homo sapiens	Peritoneal fluid	NA	genomic DNA	NA	NA	NA	NA	NA	NA	NA	NA	NA	NA	NA	NA	NA	NA	NA	NA	NA	NA	NA	NA	NA	NA	NA	NA	NA	NA	NA
1	Klebsiella pneumoniae CRKP-1215	NZ_CP024840.1	pCRKP-1215_2	circular	96185	Bacteria	Proteobacteria	Gammaproteobacteria	Enterobacterales	Enterobacteriaceae	Klebsiella	Klebsiella pneumoniae	Klebsiella pneumoniae strain CRKP-1215 plasmid pCRKP-1215_2, complete sequence	KCDC	2014	South Korea: Seoul	taxon:573	NA	Homo sapiens	Bronchial washing	NA	genomic DNA	NA	NA	NA	NA	NA	NA	NA	NA	NA	NA	NA	NA	NA	NA	NA	NA	NA	NA	NA	NA	NA	NA	NA	NA	NA	NA	NA
1	Escherichia coli AR_0015	NZ_CP024864.1	unitig_2_pilon	circular	88768	Bacteria	Proteobacteria	Gammaproteobacteria	Enterobacterales	Enterobacteriaceae	Escherichia	Escherichia coli	Escherichia coli strain AR_0015 plasmid unitig_2_pilon, complete sequence	NA	NA	NA	taxon:562	NA	NA	NA	NA	genomic DNA	NA	NA	NA	NA	NA	NA	NA	NA	NA	NA	NA	NA	NA	NA	NA	NA	NA	NA	NA	NA	NA	NA	NA	NA	NA	NA	NA
1	Escherichia coli CV839-15	NZ_CP024975.1	pCV839-15-p1	circular	86835	Bacteria	Proteobacteria	Gammaproteobacteria	Enterobacterales	Enterobacteriaceae	Escherichia	Escherichia coli	Escherichia coli strain CV839-15 plasmid pCV839-15-p1, complete sequence	NA	2016	China:Harbin Veterinary Research Institute	taxon:562	NA	NA	the intestine membrane of a diarrheic piglet	NA	genomic DNA	NA	NA	NA	NA	NA	NA	NA	NA	NA	NA	NA	NA	NA	NA	NA	NA	NA	NA	NA	NA	NA	NA	NA	NA	NA	NA	NA
1	Klebsiella pneumoniae KP69	NZ_CP025457.1	p69-1	circular	223274	Bacteria	Proteobacteria	Gammaproteobacteria	Enterobacterales	Enterobacteriaceae	Klebsiella	Klebsiella pneumoniae	Klebsiella pneumoniae strain KP69 plasmid p69-1, complete sequence	NA	42872	China:Shanghai	taxon:573	NA	Homo sapiens	NA	NA	genomic DNA	NA	NA	NA	NA	NA	NA	NA	NA	NA	NA	NA	NA	NA	NA	NA	NA	NA	NA	NA	NA	NA	NA	NA	NA	NA	NA	NA
1	Escherichia albertii ChinaSP140150	NZ_CP025678.1	pEA-2	circular	57110	Bacteria	Proteobacteria	Gammaproteobacteria	Enterobacterales	Enterobacteriaceae	Escherichia	Escherichia albertii	Escherichia albertii strain ChinaSP140150 plasmid pEA-2, complete sequence	NA	41725	China:Zigong	taxon:208962	NA	Gallus gallus	NA	NA	genomic DNA	NA	NA	NA	NA	NA	NA	NA	NA	NA	NA	NA	NA	NA	NA	NA	NA	NA	NA	NA	NA	NA	NA	NA	NA	NA	NA	NA
1	Escherichia coli YDC107	NZ_CP025708.1	pYDC107_184	circular	184098	Bacteria	Proteobacteria	Gammaproteobacteria	Enterobacterales	Enterobacteriaceae	Escherichia	Escherichia coli	Escherichia coli strain YDC107 plasmid pYDC107_184, complete sequence	Yohei Doi	NA	USA: Pennsylvania	taxon:562	NA	Homo sapiens	NA	41.2033 N 77.1945 W	genomic DNA	NA	NA	NA	NA	NA	NA	NA	NA	NA	NA	NA	NA	NA	NA	NA	NA	NA	NA	NA	NA	NA	NA	NA	NA	NA	NA	NA
1	Escherichia coli HS13-1	NZ_CP026494.1	pHS13-1-IncF	circular	201203	Bacteria	Proteobacteria	Gammaproteobacteria	Enterobacterales	Enterobacteriaceae	Escherichia	Escherichia coli	Escherichia coli strain HS13-1 plasmid pHS13-1-IncF, complete sequence	Miaomiao Xie	2017	China:Shenzhen	taxon:562	NA	Homo sapiens	faecal sample	NA	genomic DNA	NA	NA	NA	NA	NA	NA	NA	NA	NA	NA	NA	NA	NA	NA	NA	NA	NA	NA	NA	NA	NA	NA	NA	NA	NA	NA	NA
1	Escherichia coli 2014C-3550	NZ_CP027314.1	unnamed1	circular	59928	Bacteria	Proteobacteria	Gammaproteobacteria	Enterobacterales	Enterobacteriaceae	Escherichia	Escherichia coli	Escherichia coli strain 2014C-3550 plasmid unnamed1, complete sequence	NA	2014-04-01	NA	taxon:562	NA	Homo sapiens	stool	NA	genomic DNA	NA	NA	NA	NA	NA	NA	NA	O118:H16	NA	NA	NA	NA	NA	NA	NA	NA	NA	NA	NA	NA	NA	NA	NA	NA	NA	NA	NA
1	Escherichia coli O103 str. RM10042 RM10042	NZ_CP028121.1	pRM10042-2	circular	109466	Bacteria	Proteobacteria	Gammaproteobacteria	Enterobacterales	Enterobacteriaceae	Escherichia	Escherichia coli	Escherichia coli O103 str. RM10042 plasmid pRM10042-2, complete sequence	USDA ARS PSM	2009-10-01	USA: California	taxon:1055541	NA	Bos taurus	feces	36.68 N 121.67 W	genomic DNA	NA	NA	NA	NA	NA	NA	NA	O43	NA	NA	NA	NA	NA	NA	NA	NA	NA	NA	NA	NA	NA	NA	NA	NA	NA	NA	NA
1	Salmonella enterica subsp. enterica serovar Enteritidis str. RM2968 RM2968	NZ_CP028152.1	pRM2968-1	circular	56636	Bacteria	Proteobacteria	Gammaproteobacteria	Enterobacterales	Enterobacteriaceae	Salmonella	Salmonella enterica	Salmonella enterica subsp. enterica serovar Enteritidis str. RM2968 plasmid pRM2968-1, complete sequence	University of California Davis	37165	USA:California	taxon:998822	NA	NA	Raw almonds	38.55 N 121.76 W	genomic DNA	Enteritidis	enterica	PT30	NA	NA	NA	NA	NA	NA	NA	NA	NA	NA	NA	NA	NA	NA	NA	NA	NA	NA	NA	NA	NA	NA	NA	NA
1	Klebsiella pneumoniae CFSAN054111	NZ_CP028177.1	pGMI16-006_1	circular	116768	Bacteria	Proteobacteria	Gammaproteobacteria	Enterobacterales	Enterobacteriaceae	Klebsiella	Klebsiella pneumoniae	Klebsiella pneumoniae strain CFSAN054111 plasmid pGMI16-006_1, complete sequence	DTU National Food Institute	41039	Germany	taxon:573	NA	Homo sapiens	human	NA	genomic DNA	NA	NA	NA	NA	NA	NA	NA	NA	NA	NA	NA	NA	NA	NA	NA	NA	NA	NA	NA	NA	NA	NA	NA	NA	NA	NA	NA
1	Escherichia coli CFSAN018748	NZ_CP028193.1	pGMI14-004_2	circular	52918	Bacteria	Proteobacteria	Gammaproteobacteria	Enterobacterales	Enterobacteriaceae	Escherichia	Escherichia coli	Escherichia coli strain CFSAN018748 plasmid pGMI14-004_2, complete sequence	NA	NA	Denmark	taxon:562	NA	NA	tissue and/or biological fluid (swine)	NA	genomic DNA	NA	NA	NA	NA	NA	NA	NA	NA	NA	NA	NA	NA	NA	NA	NA	NA	NA	NA	NA	NA	NA	NA	NA	NA	NA	NA	NA
1	Pantoea vagans PV989	NZ_CP028352.1	pPV989-94	circular	93831	Bacteria	Proteobacteria	Gammaproteobacteria	Enterobacterales	Erwiniaceae	Pantoea	Pantoea vagans	Pantoea vagans strain PV989 plasmid pPV989-94, complete sequence	the Central Hospital of Lishui City	42339	China: Lishui	taxon:470934	NA	Homo sapiens	blood of an infant	NA	genomic DNA	NA	NA	NA	NA	NA	NA	NA	NA	NA	NA	NA	NA	NA	NA	NA	NA	NA	NA	NA	NA	NA	NA	NA	NA	NA	NA	NA
1	Escherichia coli WCHEC005784	NZ_CP028576.1	pCTXM15_005784	circular	112422	Bacteria	Proteobacteria	Gammaproteobacteria	Enterobacterales	Enterobacteriaceae	Escherichia	Escherichia coli	Escherichia coli strain WCHEC005784 plasmid pCTXM15_005784, complete sequence	NA	2014-08-01	China: Sichuan, Chengdu	taxon:562	NA	Homo sapiens	Rectal swab	NA	genomic DNA	NA	NA	NA	NA	NA	NA	NA	NA	NA	NA	NA	NA	NA	NA	NA	NA	NA	NA	NA	NA	NA	NA	NA	NA	NA	NA	NA
1	Klebsiella pneumoniae subsp. pneumoniae SCKP020049	NZ_CP028784.1	p1_020049	circular	182097	Bacteria	Proteobacteria	Gammaproteobacteria	Enterobacterales	Enterobacteriaceae	Klebsiella	Klebsiella pneumoniae	Klebsiella pneumoniae subsp. pneumoniae strain SCKP020049 plasmid p1_020049, complete sequence	NA	42667	China: Sichuan	taxon:72407	NA	Homo sapiens	NA	NA	genomic DNA	NA	pneumoniae	NA	NA	NA	NA	NA	NA	NA	NA	NA	NA	NA	NA	NA	NA	NA	NA	NA	NA	NA	NA	NA	NA	NA	NA	NA
1	Klebsiella pneumoniae AR_0153	NZ_CP028930.1	unnamed2	circular	103694	Bacteria	Proteobacteria	Gammaproteobacteria	Enterobacterales	Enterobacteriaceae	Klebsiella	Klebsiella pneumoniae	Klebsiella pneumoniae strain AR_0153 plasmid unnamed2, complete sequence	NA	NA	NA	taxon:573	NA	NA	NA	NA	genomic DNA	NA	NA	NA	NA	NA	NA	NA	NA	NA	NA	NA	NA	NA	NA	NA	NA	NA	NA	NA	NA	NA	NA	NA	NA	NA	NA	NA
1	Escherichia coli AR435	NZ_CP029113.1	unnamed1	circular	114412	Bacteria	Proteobacteria	Gammaproteobacteria	Enterobacterales	Enterobacteriaceae	Escherichia	Escherichia coli	Escherichia coli strain AR435 plasmid unnamed1, complete sequence	NA	NA	NA	taxon:562	NA	NA	NA	NA	genomic DNA	NA	NA	NA	NA	NA	NA	NA	NA	NA	NA	NA	NA	NA	NA	NA	NA	NA	NA	NA	NA	NA	NA	NA	NA	NA	NA	NA
1	Escherichia coli ECCRA-119	NZ_CP029243.1	pTB201	circular	146268	Bacteria	Proteobacteria	Gammaproteobacteria	Enterobacterales	Enterobacteriaceae	Escherichia	Escherichia coli	Escherichia coli strain ECCRA-119 plasmid pTB201, complete sequence	NA	2017-06-01	China:Zhejiang	taxon:562	NA	NA	feces	NA	genomic DNA	NA	NA	NA	NA	NA	NA	NA	NA	NA	NA	NA	NA	NA	NA	NA	NA	NA	NA	NA	NA	NA	NA	NA	NA	NA	NA	NA
1	Klebsiella pneumoniae subsp. pneumoniae SCKP040074	NZ_CP029387.1	pTetD_040074	circular	226524	Bacteria	Proteobacteria	Gammaproteobacteria	Enterobacterales	Enterobacteriaceae	Klebsiella	Klebsiella pneumoniae	Klebsiella pneumoniae subsp. pneumoniae strain SCKP040074 plasmid pTetD_040074, complete sequence	NA	42900	China: Sichuan	taxon:72407	NA	Homo sapiens	NA	NA	genomic DNA	NA	pneumoniae	NA	NA	NA	NA	NA	NA	NA	NA	NA	NA	NA	NA	NA	NA	NA	NA	NA	NA	NA	NA	NA	NA	NA	NA	NA
1	Shigella sonnei Ss046 Ss046	CP000039.1	pSS_046	circular	214396	Bacteria	Proteobacteria	Gammaproteobacteria	Enterobacterales	Enterobacteriaceae	Shigella	Shigella sonnei	Shigella sonnei Ss046 plasmid pSS_046, complete sequence	NA	NA	NA	taxon:300269	NA	NA	NA	NA	genomic DNA	NA	NA	NA	NA	NA	NA	NA	NA	NA	NA	NA	NA	NA	NA	NA	NA	NA	NA	NA	NA	NA	NA	NA	NA	NA	NA	NA
1	Klebsiella pneumoniae HZW25	CP025212.1	unnamed1	circular	145759	Bacteria	Proteobacteria	Gammaproteobacteria	Enterobacterales	Enterobacteriaceae	Klebsiella	Klebsiella pneumoniae	Klebsiella pneumoniae strain HZW25 plasmid unnamed1, complete sequence	Chen Qiong	42434	China: Hangzhou	taxon:573	NA	Homo sapiens	blie	30.26 N 120.19 E	genomic DNA	NA	NA	NA	NA	NA	NA	NA	NA	NA	NA	NA	NA	NA	NA	NA	NA	NA	NA	NA	NA	NA	NA	NA	NA	NA	NA	NA
1	Shigella sonnei 53G 53G	HE616529.1	A	circular	215774	Bacteria	Proteobacteria	Gammaproteobacteria	Enterobacterales	Enterobacteriaceae	Shigella	Shigella sonnei	Shigella sonnei 53G plasmid A, complete genome	NA	NA	NA	taxon:216599	NA	NA	NA	NA	genomic DNA	NA	NA	NA	NA	virulence plasmid	NA	NA	NA	NA	NA	NA	NA	NA	NA	NA	NA	NA	NA	NA	NA	NA	NA	NA	NA	NA	NA	NA
1	Escherichia coli YD786	KU254579.1	pYD786-2	circular	68812	Bacteria	Proteobacteria	Gammaproteobacteria	Enterobacterales	Enterobacteriaceae	Escherichia	Escherichia coli	Escherichia coli strain YD786 plasmid pYD786-2, complete sequence	NA	2012	USA	taxon:562	NA	Homo sapiens	urine	NA	genomic DNA	NA	NA	NA	NA	genotype: ST410	NA	NA	NA	NA	NA	NA	NA	NA	NA	NA	NA	NA	NA	NA	NA	NA	NA	NA	NA	NA	NA	NA
1	Escherichia coli Ec001	MG649062.1	pNDM-5-IT	circular	99476	Bacteria	Proteobacteria	Gammaproteobacteria	Enterobacterales	Enterobacteriaceae	Escherichia	Escherichia coli	Escherichia coli strain Ec001 plasmid pNDM-5-IT, complete sequence	NA	NA	NA	taxon:562	NA	NA	NA	NA	genomic DNA	NA	NA	NA	NA	NA	NA	NA	NA	NA	NA	NA	NA	NA	NA	NA	NA	NA	NA	NA	NA	NA	NA	NA	NA	NA	NA	NA
1	Escherichia coli K-12	KJ170699.1	pDM0133	circular	94587	Bacteria	Proteobacteria	Gammaproteobacteria	Enterobacterales	Enterobacteriaceae	Escherichia	Escherichia coli	Escherichia coli strain K-12 plasmid pDM0133, complete sequence	NA	NA	NA	taxon:562	NA	NA	chicken broilery	NA	genomic DNA	NA	NA	NA	NA	NA	NA	NA	NA	NA	NA	NA	NA	NA	NA	NA	NA	NA	NA	NA	NA	NA	NA	NA	NA	NA	NA	NA
1	Escherichia coli SMS-3-5 SMS-3-5	NC_010488.1	pSMS35_130	circular	130440	Bacteria	Proteobacteria	Gammaproteobacteria	Enterobacterales	Enterobacteriaceae	Escherichia	Escherichia coli	Escherichia coli SMS-3-5 plasmid pSMS35_130, complete sequence	NA	NA	NA	taxon:439855	NA	NA	NA	NA	genomic DNA	NA	NA	NA	NA	NA	NA	NA	NA	NA	NA	NA	NA	NA	NA	NA	NA	NA	NA	NA	NA	NA	NA	NA	NA	NA	NA	NA
1	Salmonella enterica subsp. enterica serovar Dublin 853	NC_019105.1	pSD_88	circular	88505	Bacteria	Proteobacteria	Gammaproteobacteria	Enterobacterales	Enterobacteriaceae	Salmonella	Salmonella enterica	Salmonella enterica subsp. enterica serovar Dublin plasmid pSD_88, complete sequence	NA	NA	NA	taxon:98360	NA	cattle	NA	NA	genomic DNA	Dublin	enterica	NA	NA	NA	NA	NA	NA	NA	NA	NA	NA	NA	NA	NA	NA	NA	NA	NA	NA	NA	NA	NA	NA	NA	NA	NA
1	Escherichia coli JJ1886 JJ1886	NC_022651.1	pJJ1886_5	circular	110040	Bacteria	Proteobacteria	Gammaproteobacteria	Enterobacterales	Enterobacteriaceae	Escherichia	Escherichia coli	Escherichia coli JJ1886 plasmid pJJ1886_5, complete sequence	NA	NA	NA	taxon:1355100	NA	NA	NA	NA	genomic DNA	NA	NA	NA	NA	NA	NA	NA	NA	NA	NA	NA	NA	NA	NA	NA	NA	NA	NA	NA	NA	NA	NA	NA	NA	NA	NA	NA
1	Klebsiella pneumoniae 34618	NZ_CP010393.1	p34618-207.543kb	circular	207543	Bacteria	Proteobacteria	Gammaproteobacteria	Enterobacterales	Enterobacteriaceae	Klebsiella	Klebsiella pneumoniae	Klebsiella pneumoniae strain 34618 plasmid p34618-207.543kb, complete sequence	Barry Kreiswirth	2011	USA	taxon:573	258	Homo sapiens	Bodily fluid	NA	genomic DNA	NA	NA	NA	NA	NA	NA	NA	NA	NA	NA	NA	NA	NA	NA	NA	NA	NA	NA	NA	NA	NA	NA	NA	NA	NA	NA	NA
1	Cronobacter sakazakii ATCC 29544	NZ_CP011050.1	CSK29544_3p	circular	53457	Bacteria	Proteobacteria	Gammaproteobacteria	Enterobacterales	Enterobacteriaceae	Cronobacter	Cronobacter sakazakii	Cronobacter sakazakii strain ATCC 29544 plasmid CSK29544_3p, complete sequence	NA	1970	USA: Tennessee	taxon:28141	NA	NA	infants throat	36.17 N 86.77 W	genomic DNA	NA	NA	NA	NA	NA	NA	ATCC:29544	NA	NA	NA	NA	NA	NA	NA	NA	NA	NA	NA	NA	NA	NA	NA	NA	NA	NA	NA	NA
1	Klebsiella pneumoniae UHKPC33 UHKPC33	NZ_CP011991.1	pUHKPC33-113.638kb	circular	113638	Bacteria	Proteobacteria	Gammaproteobacteria	Enterobacterales	Enterobacteriaceae	Klebsiella	Klebsiella pneumoniae	Klebsiella pneumoniae UHKPC33 plasmid pUHKPC33-113.638kb, complete sequence	NA	NA	NA	taxon:1284802	NA	NA	NA	NA	genomic DNA	NA	NA	NA	NA	NA	NA	NA	NA	NA	NA	NA	NA	NA	NA	NA	NA	NA	NA	NA	NA	NA	NA	NA	NA	NA	NA	NA
1	Klebsiella pneumoniae KP5	NZ_CP012427.1	pSg1-1	circular	126466	Bacteria	Proteobacteria	Gammaproteobacteria	Enterobacterales	Enterobacteriaceae	Klebsiella	Klebsiella pneumoniae	Klebsiella pneumoniae strain KP5 plasmid pSg1-1, complete sequence	NUH	2014	Singapore	taxon:573	NA	Homo sapiens	Hospital	1.2951 N 103.783 E	genomic DNA	NA	NA	NA	NA	NA	NA	NA	NA	NA	NA	NA	NA	NA	NA	NA	NA	NA	NA	NA	NA	NA	NA	NA	NA	NA	NA	NA
1	Escherichia coli M6	NZ_CP010187.1	A	circular	146575	Bacteria	Proteobacteria	Gammaproteobacteria	Enterobacterales	Enterobacteriaceae	Escherichia	Escherichia coli	Escherichia coli strain M6 plasmid A, complete genome	NA	2014	NA	taxon:562	NA	mouse	feces	NA	genomic DNA	NA	NA	NA	NA	NA	NA	NA	NA	NA	NA	NA	NA	NA	NA	NA	NA	NA	NA	NA	NA	NA	NA	NA	NA	NA	NA	NA
1	Escherichia coli MS6198	NZ_CP015836.1	pMS6198B	circular	136327	Bacteria	Proteobacteria	Gammaproteobacteria	Enterobacterales	Enterobacteriaceae	Escherichia	Escherichia coli	Escherichia coli strain MS6198 plasmid pMS6198B, complete sequence	NA	NA	United Kingdom	taxon:562	NA	Homo sapiens	urine	NA	genomic DNA	NA	NA	NA	NA	NA	NA	NA	NA	NA	NA	NA	NA	NA	NA	NA	NA	NA	NA	NA	NA	NA	NA	NA	NA	NA	NA	NA
1	Escherichia coli MRSN346595	NZ_CP018113.1	pMRSN346595_62.2	circular	62157	Bacteria	Proteobacteria	Gammaproteobacteria	Enterobacterales	Enterobacteriaceae	Escherichia	Escherichia coli	Escherichia coli strain MRSN346595 plasmid pMRSN346595_62.2, complete sequence	MRSN	42552	USA	taxon:562	NA	Homo sapiens	Clinical	NA	genomic DNA	NA	NA	NA	NA	NA	NA	NA	NA	NA	NA	NA	NA	NA	NA	NA	NA	NA	NA	NA	NA	NA	NA	NA	NA	NA	NA	NA
1	Klebsiella pneumoniae MNCRE78	NZ_CP018430.1	pMNCRE78_4	circular	208225	Bacteria	Proteobacteria	Gammaproteobacteria	Enterobacterales	Enterobacteriaceae	Klebsiella	Klebsiella pneumoniae	Klebsiella pneumoniae strain MNCRE78 plasmid pMNCRE78_4, complete sequence	Minnesota Department of Health	2013-01-01	USA:Minnesota	taxon:573	NA	Homo sapiens	Wound	46.7296 N 94.6859 W	genomic DNA	NA	NA	NA	NA	NA	NA	NA	NA	NA	NA	NA	NA	NA	NA	NA	NA	NA	NA	NA	NA	NA	NA	NA	NA	NA	NA	NA
1	Klebsiella pneumoniae MNCRE53	NZ_CP018434.1	pMNCRE53_4	circular	208225	Bacteria	Proteobacteria	Gammaproteobacteria	Enterobacterales	Enterobacteriaceae	Klebsiella	Klebsiella pneumoniae	Klebsiella pneumoniae strain MNCRE53 plasmid pMNCRE53_4, complete sequence	Minnesota Department of Health	2012-05-01	USA:Minnesota	taxon:573	NA	Homo sapiens	Wound	46.7296 N 94.6859 W	genomic DNA	NA	NA	NA	NA	NA	NA	NA	NA	NA	NA	NA	NA	NA	NA	NA	NA	NA	NA	NA	NA	NA	NA	NA	NA	NA	NA	NA
1	Escherichia coli Ecol_542	NZ_CP018969.1	pEC542_1	circular	82364	Bacteria	Proteobacteria	Gammaproteobacteria	Enterobacterales	Enterobacteriaceae	Escherichia	Escherichia coli	Escherichia coli strain Ecol_542 plasmid pEC542_1, complete sequence	Merck Study for Monitoring of Antimicrobial Resistance Trends (SMART)	2011	Viet Nam: Ho Chi Minh City	taxon:562	NA	Homo sapiens	NA	10.82 N 106.62 E	genomic DNA	NA	NA	NA	NA	NA	NA	NA	NA	NA	NA	NA	NA	NA	NA	NA	NA	NA	NA	NA	NA	NA	NA	NA	NA	NA	NA	NA
1	Escherichia coli Ecol_AZ153	NZ_CP018998.1	pECAZ153_2	circular	99006	Bacteria	Proteobacteria	Gammaproteobacteria	Enterobacterales	Enterobacteriaceae	Escherichia	Escherichia coli	Escherichia coli strain Ecol_AZ153 plasmid pECAZ153_2, complete sequence	AstraZeneca global surveillance study of antimicrobial resistance	2013	China: Beijing	taxon:562	NA	Homo sapiens	NA	39.9 N 116.41 E	genomic DNA	NA	NA	NA	NA	NA	NA	NA	NA	NA	NA	NA	NA	NA	NA	NA	NA	NA	NA	NA	NA	NA	NA	NA	NA	NA	NA	NA
1	Escherichia coli Ecol_244	NZ_CP019018.1	pEC244_2	circular	158911	Bacteria	Proteobacteria	Gammaproteobacteria	Enterobacterales	Enterobacteriaceae	Escherichia	Escherichia coli	Escherichia coli strain Ecol_244 plasmid pEC244_2, complete sequence	Merck Study for Monitoring of Antimicrobial Resistance Trends (SMART)	2010	Argentina: Buenos Aires	taxon:562	NA	Homo sapiens	NA	34.6 S 58.38 W	genomic DNA	NA	NA	NA	NA	NA	NA	NA	NA	NA	NA	NA	NA	NA	NA	NA	NA	NA	NA	NA	NA	NA	NA	NA	NA	NA	NA	NA
1	Escherichia coli CRE1540	NZ_CP019055.1	p1540-4	circular	184166	Bacteria	Proteobacteria	Gammaproteobacteria	Enterobacterales	Enterobacteriaceae	Escherichia	Escherichia coli	Escherichia coli strain CRE1540 plasmid p1540-4, complete sequence	Pak-Leung Ho	41791	Hong Kong	taxon:562	NA	Homo sapiens	Rectal Swab	22.28 N 114.14 E	genomic DNA	NA	NA	NA	NA	NA	NA	NA	NA	NA	NA	NA	NA	NA	NA	NA	NA	NA	NA	NA	NA	NA	NA	NA	NA	NA	NA	NA
1	Enterobacter cloacae R11	NZ_CP019840.1	pASM1	circular	85262	Bacteria	Proteobacteria	Gammaproteobacteria	Enterobacterales	Enterobacteriaceae	Enterobacter	Enterobacter cloacae	Enterobacter cloacae strain R11 plasmid pASM1, complete sequence	NA	42721	China:Shandong	taxon:550	NA	NA	sewage water	NA	genomic DNA	NA	NA	NA	NA	NA	NA	NA	NA	NA	NA	NA	NA	NA	NA	NA	NA	NA	NA	NA	NA	NA	NA	NA	NA	NA	NA	NA
1	Klebsiella pneumoniae AR_0115	NZ_CP020072.1	tig00000002	circular	209424	Bacteria	Proteobacteria	Gammaproteobacteria	Enterobacterales	Enterobacteriaceae	Klebsiella	Klebsiella pneumoniae	Klebsiella pneumoniae strain AR_0115 plasmid tig00000002, complete sequence	NA	NA	NA	taxon:573	NA	NA	NA	NA	genomic DNA	NA	NA	NA	NA	NA	NA	NA	NA	NA	NA	NA	NA	NA	NA	NA	NA	NA	NA	NA	NA	NA	NA	NA	NA	NA	NA	NA
1	Klebsiella pneumoniae AR_0098	NZ_CP020109.1	tig00000001	circular	169952	Bacteria	Proteobacteria	Gammaproteobacteria	Enterobacterales	Enterobacteriaceae	Klebsiella	Klebsiella pneumoniae	Klebsiella pneumoniae strain AR_0098 plasmid tig00000001, complete sequence	NA	NA	NA	taxon:573	NA	NA	NA	NA	genomic DNA	NA	NA	NA	NA	NA	NA	NA	NA	NA	NA	NA	NA	NA	NA	NA	NA	NA	NA	NA	NA	NA	NA	NA	NA	NA	NA	NA
1	Escherichia coli Z1002	NZ_CP021204.1	p1002-4	circular	92438	Bacteria	Proteobacteria	Gammaproteobacteria	Enterobacterales	Enterobacteriaceae	Escherichia	Escherichia coli	Escherichia coli strain Z1002 plasmid p1002-4, complete sequence	Affiliated Hospital of Jining Medical University, China	41888	China:Jining	taxon:562	NA	Homo sapiens	blood	35.415 N 116.587 E	genomic DNA	NA	NA	NA	NA	NA	NA	NA	NA	NA	NA	NA	NA	NA	NA	NA	NA	NA	NA	NA	NA	NA	NA	NA	NA	NA	NA	NA
1	Salmonella enterica subsp. enterica serovar Typhimurium UGA14	NZ_CP021464.1	pUGA14_2	circular	115864	Bacteria	Proteobacteria	Gammaproteobacteria	Enterobacterales	Enterobacteriaceae	Salmonella	Salmonella enterica	Salmonella enterica subsp. enterica serovar Typhimurium strain UGA14 plasmid pUGA14_2, complete sequence	DJ Perkins	2003	Kenya	taxon:90371	NA	Homo sapiens	blood	0.26 N 33.58 E	genomic DNA	Typhimurium	enterica	NA	NA	NA	NA	NA	NA	NA	NA	NA	NA	NA	NA	NA	NA	NA	NA	NA	NA	NA	NA	NA	NA	NA	NA	NA
1	Escherichia coli AR_0162	NZ_CP021684.1	tig00008015	circular	84929	Bacteria	Proteobacteria	Gammaproteobacteria	Enterobacterales	Enterobacteriaceae	Escherichia	Escherichia coli	Escherichia coli strain AR_0162 plasmid tig00008015, complete sequence	NA	NA	NA	taxon:562	NA	NA	NA	NA	genomic DNA	NA	NA	NA	NA	NA	NA	NA	NA	NA	NA	NA	NA	NA	NA	NA	NA	NA	NA	NA	NA	NA	NA	NA	NA	NA	NA	NA
1	Klebsiella pneumoniae AR_0120	NZ_CP021834.1	tig00000500_pilon	circular	212837	Bacteria	Proteobacteria	Gammaproteobacteria	Enterobacterales	Enterobacteriaceae	Klebsiella	Klebsiella pneumoniae	Klebsiella pneumoniae strain AR_0120 plasmid tig00000500_pilon, complete sequence	NA	NA	NA	taxon:573	NA	NA	NA	NA	genomic DNA	NA	NA	NA	NA	NA	NA	NA	NA	NA	NA	NA	NA	NA	NA	NA	NA	NA	NA	NA	NA	NA	NA	NA	NA	NA	NA	NA
1	Klebsiella pneumoniae AR_0148	NZ_CP021951.1	tig00000168_pilon	circular	181589	Bacteria	Proteobacteria	Gammaproteobacteria	Enterobacterales	Enterobacteriaceae	Klebsiella	Klebsiella pneumoniae	Klebsiella pneumoniae strain AR_0148 plasmid tig00000168_pilon, complete sequence	NA	NA	NA	taxon:573	NA	NA	NA	NA	genomic DNA	NA	NA	NA	NA	NA	NA	NA	NA	NA	NA	NA	NA	NA	NA	NA	NA	NA	NA	NA	NA	NA	NA	NA	NA	NA	NA	NA
1	Escherichia coli ABWA45	NZ_CP022156.1	pABWA45_2	circular	113793	Bacteria	Proteobacteria	Gammaproteobacteria	Enterobacterales	Enterobacteriaceae	Escherichia	Escherichia coli	Escherichia coli strain ABWA45 plasmid pABWA45_2, complete sequence	NA	42370	Switzerland:Basel	taxon:562	NA	NA	wastewater	NA	genomic DNA	NA	NA	NA	NA	NA	NA	NA	NA	NA	NA	NA	NA	NA	NA	NA	NA	NA	NA	NA	NA	NA	NA	NA	NA	NA	NA	NA
1	Escherichia coli 1428	NZ_CP023369.1	p66	circular	66332	Bacteria	Proteobacteria	Gammaproteobacteria	Enterobacterales	Enterobacteriaceae	Escherichia	Escherichia coli	Escherichia coli strain 1428 plasmid p66, complete sequence	NA	2002	United Kingdom: Scotland, Edinburgh	taxon:562	NA	canine	NA	NA	genomic DNA	NA	NA	NA	NA	NA	NA	NA	NA	NA	NA	NA	NA	NA	NA	NA	NA	NA	NA	NA	NA	NA	NA	NA	NA	NA	NA	NA
1	Klebsiella pneumoniae FDAARGOS_436	NZ_CP023912.1	unnamed1	circular	167814	Bacteria	Proteobacteria	Gammaproteobacteria	Enterobacterales	Enterobacteriaceae	Klebsiella	Klebsiella pneumoniae	Klebsiella pneumoniae strain FDAARGOS_436 plasmid unnamed1, complete sequence	NA	41883	Canada: BC	taxon:573	NA	Homo sapiens	Respiratory	NA	genomic DNA	NA	NA	NA	NA	NA	NA	NA	NA	NA	NA	NA	NA	NA	NA	NA	NA	NA	NA	NA	NA	NA	NA	NA	NA	NA	NA	NA
1	Klebsiella pneumoniae FDAARGOS_447	NZ_CP023953.1	unnamed2	circular	197671	Bacteria	Proteobacteria	Gammaproteobacteria	Enterobacterales	Enterobacteriaceae	Klebsiella	Klebsiella pneumoniae	Klebsiella pneumoniae strain FDAARGOS_447 plasmid unnamed2, complete sequence	BC Centre for Disease Control	2014-05-01	Canada: BC	taxon:573	NA	Homo sapiens	Perirectal	NA	genomic DNA	NA	NA	NA	NA	NA	NA	FDA:FDAARGOS_447	NA	NA	NA	NA	NA	NA	NA	NA	NA	NA	NA	NA	NA	NA	NA	NA	NA	NA	NA	NA
1	Escherichia coli FDAARGOS_448	NZ_CP023959.1	unnamed1	circular	128761	Bacteria	Proteobacteria	Gammaproteobacteria	Enterobacterales	Enterobacteriaceae	Escherichia	Escherichia coli	Escherichia coli strain FDAARGOS_448 plasmid unnamed1, complete sequence	BC Centre for Disease Control	2014-08-01	Canada: BC	taxon:562	NA	Homo sapiens	Urine	NA	genomic DNA	NA	NA	NA	NA	NA	NA	FDA:FDAARGOS_448	NA	NA	NA	NA	NA	NA	NA	NA	NA	NA	NA	NA	NA	NA	NA	NA	NA	NA	NA	NA
1	Klebsiella pneumoniae KSB1_4E	NZ_CP024500.1	unnamed1	circular	243620	Bacteria	Proteobacteria	Gammaproteobacteria	Enterobacterales	Enterobacteriaceae	Klebsiella	Klebsiella pneumoniae	Klebsiella pneumoniae strain KSB1_4E plasmid unnamed1, complete sequence	NA	NA	NA	taxon:573	NA	NA	NA	NA	genomic DNA	NA	NA	NA	NA	NA	NA	NA	NA	NA	NA	NA	NA	NA	NA	NA	NA	NA	NA	NA	NA	NA	NA	NA	NA	NA	NA	NA
1	Escherichia coli CREC-591	NZ_CP024823.1	pCREC-591_2	circular	64564	Bacteria	Proteobacteria	Gammaproteobacteria	Enterobacterales	Enterobacteriaceae	Escherichia	Escherichia coli	Escherichia coli strain CREC-591 plasmid pCREC-591_2, complete sequence	KCDC	2015	South Korea: Incheon	taxon:562	NA	Homo sapiens	Peritoneal fluid	NA	genomic DNA	NA	NA	NA	NA	NA	NA	NA	NA	NA	NA	NA	NA	NA	NA	NA	NA	NA	NA	NA	NA	NA	NA	NA	NA	NA	NA	NA
1	Citrobacter freundii complex sp. CFNIH9 CFNIH9	NZ_CP026241.1	pCFR-e790	circular	200651	Bacteria	Proteobacteria	Gammaproteobacteria	Enterobacterales	Enterobacteriaceae	Citrobacter	Citrobacter freundii complex sp. CFNIH9	Citrobacter freundii complex sp. CFNIH9 plasmid pCFR-e790, complete sequence	NA	2015	USA	taxon:2077149	NA	NA	NA	38.984652 N 77.094709 W	genomic DNA	NA	NA	NA	NA	NA	NA	NA	NA	NA	NA	NA	NA	NA	NA	NA	NA	NA	NA	NA	NA	NA	NA	NA	NA	NA	NA	NA
1	Klebsiella pneumoniae NUHL30457	NZ_CP026589.1	p3	circular	89247	Bacteria	Proteobacteria	Gammaproteobacteria	Enterobacterales	Enterobacteriaceae	Klebsiella	Klebsiella pneumoniae	Klebsiella pneumoniae strain NUHL30457 plasmid p3, complete sequence	NA	42667	China:Nanchang	taxon:573	NA	Homo sapiens	NA	NA	genomic DNA	NA	NA	NA	NA	NA	NA	NA	NA	NA	NA	NA	NA	NA	NA	NA	NA	NA	NA	NA	NA	NA	NA	NA	NA	NA	NA	NA
1	Escherichia coli EC11	NZ_CP027256.1	unnamed1	circular	103336	Bacteria	Proteobacteria	Gammaproteobacteria	Enterobacterales	Enterobacteriaceae	Escherichia	Escherichia coli	Escherichia coli strain EC11 plasmid unnamed1, complete sequence	Fengjia Bai	42500	China:Shanghai	taxon:562	NA	NA	cow dung	NA	genomic DNA	NA	NA	NA	NA	NA	NA	NA	NA	NA	NA	NA	NA	NA	NA	NA	NA	NA	NA	NA	NA	NA	NA	NA	NA	NA	NA	NA
1	Escherichia coli WCHEC4533	NZ_CP028587.1	pCTXM15_000533	circular	150853	Bacteria	Proteobacteria	Gammaproteobacteria	Enterobacterales	Enterobacteriaceae	Escherichia	Escherichia coli	Escherichia coli strain WCHEC4533 plasmid pCTXM15_000533, complete sequence	NA	2015-08-01	China: Sichuan, Chengdu	taxon:562	NA	Homo sapiens	NA	NA	genomic DNA	NA	NA	NA	NA	NA	NA	NA	NA	NA	NA	NA	NA	NA	NA	NA	NA	NA	NA	NA	NA	NA	NA	NA	NA	NA	NA	NA
1	Klebsiella pneumoniae AR376	NZ_CP029136.1	unnamed2	circular	190416	Bacteria	Proteobacteria	Gammaproteobacteria	Enterobacterales	Enterobacteriaceae	Klebsiella	Klebsiella pneumoniae	Klebsiella pneumoniae strain AR376 plasmid unnamed2, complete sequence	NA	NA	NA	taxon:573	NA	NA	NA	NA	genomic DNA	NA	NA	NA	NA	NA	NA	NA	NA	NA	NA	NA	NA	NA	NA	NA	NA	NA	NA	NA	NA	NA	NA	NA	NA	NA	NA	NA
1	Klebsiella quasipneumoniae CAV2018	NZ_CP029430.1	pCAV2018-177	circular	177029	Bacteria	Proteobacteria	Gammaproteobacteria	Enterobacterales	Enterobacteriaceae	Klebsiella	Klebsiella quasipneumoniae	Klebsiella quasipneumoniae strain CAV2018 plasmid pCAV2018-177, complete sequence	Clinical Microbiology University of Virginia Health System	2014-04-01	USA:Virginia	taxon:1463165	NA	NA	Hospital waste water	38.14 N 78.45 W	genomic DNA	NA	NA	NA	NA	NA	NA	NA	NA	NA	NA	NA	NA	NA	NA	NA	NA	NA	NA	NA	NA	NA	NA	NA	NA	NA	NA	NA
1	Klebsiella quasipneumoniae CAV2013	NZ_CP029435.1	pCAV2013-156	circular	155523	Bacteria	Proteobacteria	Gammaproteobacteria	Enterobacterales	Enterobacteriaceae	Klebsiella	Klebsiella quasipneumoniae	Klebsiella quasipneumoniae strain CAV2013 plasmid pCAV2013-156, complete sequence	Clinical Microbiology University of Virginia Health System	41579	USA:Virginia	taxon:1463165	NA	Homo sapiens	Peri-rectal	38.14 N 78.45 W	genomic DNA	NA	NA	NA	NA	NA	NA	NA	NA	NA	NA	NA	NA	NA	NA	NA	NA	NA	NA	NA	NA	NA	NA	NA	NA	NA	NA	NA
1	Shigella boydii CDC 3083-94 BS512; CDC 3083-94	CP001062.1	pBS512_211	circular	210919	Bacteria	Proteobacteria	Gammaproteobacteria	Enterobacterales	Enterobacteriaceae	Shigella	Shigella boydii	Shigella boydii CDC 3083-94 plasmid pBS512_211, complete sequence	NA	NA	NA	taxon:344609	NA	NA	NA	NA	genomic DNA	NA	NA	NA	NA	NA	NA	NA	NA	NA	NA	NA	NA	NA	NA	NA	NA	NA	NA	NA	NA	NA	NA	NA	NA	NA	NA	NA
1	Shigella flexneri 2002017 2002017	CP001384.1	pSFxv_1	circular	223364	Bacteria	Proteobacteria	Gammaproteobacteria	Enterobacterales	Enterobacteriaceae	Shigella	Shigella flexneri	Shigella flexneri 2002017 plasmid pSFxv_1, complete sequence	NA	NA	NA	taxon:591020	NA	NA	NA	NA	genomic DNA	NA	NA	NA	NA	NA	NA	NA	Fxv	NA	NA	NA	NA	NA	NA	NA	NA	NA	NA	NA	NA	NA	NA	NA	NA	NA	NA	NA
1	Klebsiella oxytoca CAV1015	CP017929.1	pKPC_UVA02	circular	113105	Bacteria	Proteobacteria	Gammaproteobacteria	Enterobacterales	Enterobacteriaceae	Klebsiella	Klebsiella oxytoca	Klebsiella oxytoca strain CAV1015 plasmid pKPC_UVA02, complete sequence	Clinical Microbiology University of Virginia Health System	2007-08-01	USA:Virginia	taxon:571	NA	Homo sapiens	Blood	38.14 N 78.45 W	genomic DNA	NA	NA	NA	NA	NA	NA	NA	NA	NA	NA	NA	NA	NA	NA	NA	NA	NA	NA	NA	NA	NA	NA	NA	NA	NA	NA	NA
1	Serratia marcescens CAV1761	CP029448.1	pCAV1761-205	circular	204825	Bacteria	Proteobacteria	Gammaproteobacteria	Enterobacterales	Yersiniaceae	Serratia	Serratia marcescens	Serratia marcescens strain CAV1761 plasmid pCAV1761-205, complete sequence	Clinical Microbiology University of Virginia Health System	41699	USA:Virginia	taxon:615	NA	Homo sapiens	Peri-rectal	38.14 N 78.45 W	genomic DNA	NA	NA	NA	NA	NA	NA	NA	NA	NA	NA	NA	NA	NA	NA	NA	NA	NA	NA	NA	NA	NA	NA	NA	NA	NA	NA	NA
1	Enterobacter cloacae AR_0154	CP029719.1	unnamed1	circular	138933	Bacteria	Proteobacteria	Gammaproteobacteria	Enterobacterales	Enterobacteriaceae	Enterobacter	Enterobacter cloacae	Enterobacter cloacae strain AR_0154 plasmid unnamed1, complete sequence	NA	NA	NA	taxon:550	NA	NA	NA	NA	genomic DNA	NA	NA	NA	NA	NA	NA	NA	NA	NA	NA	NA	NA	NA	NA	NA	NA	NA	NA	NA	NA	NA	NA	NA	NA	NA	NA	NA
1	Escherichia coli ETEC 1392/75 ETEC 1392/75	FN822745.1	p1081	circular	101857	Bacteria	Proteobacteria	Gammaproteobacteria	Enterobacterales	Enterobacteriaceae	Escherichia	Escherichia coli	Escherichia coli ETEC 1392/75 plasmid p1018 complete sequence	NA	NA	NA	taxon:762608	NA	NA	NA	NA	genomic DNA	NA	NA	NA	NA	NA	NA	NA	NA	NA	NA	NA	NA	NA	NA	NA	NA	NA	NA	NA	NA	NA	NA	NA	NA	NA	NA	NA
1	Klebsiella pneumoniae A64477	MF150084.1	pKP64477a	circular	228008	Bacteria	Proteobacteria	Gammaproteobacteria	Enterobacterales	Enterobacteriaceae	Klebsiella	Klebsiella pneumoniae	Klebsiella pneumoniae strain A64477 plasmid pKP64477a, complete sequence	NA	NA	NA	taxon:573	NA	NA	NA	NA	genomic DNA	NA	NA	NA	NA	NA	NA	NA	NA	NA	NA	NA	NA	NA	NA	NA	NA	NA	NA	NA	NA	NA	NA	NA	NA	NA	NA	NA
1	Klebsiella aerogenes E20	MG288684.1	pE20-qnrS	circular	106790	Bacteria	Proteobacteria	Gammaproteobacteria	Enterobacterales	Enterobacteriaceae	Klebsiella	Klebsiella aerogenes	Klebsiella aerogenes strain E20 plasmid pE20-qnrS, complete sequence	NA	NA	China	taxon:548	NA	NA	NA	NA	genomic DNA	NA	NA	NA	NA	NA	NA	NA	NA	NA	NA	NA	NA	NA	NA	NA	NA	NA	NA	NA	NA	NA	NA	NA	NA	NA	NA	NA
1	Escherichia coli H30	NC_011812.1	pO26-L	circular	72946	Bacteria	Proteobacteria	Gammaproteobacteria	Enterobacterales	Enterobacteriaceae	Escherichia	Escherichia coli	Escherichia coli plasmid pO26-L, complete sequence	NA	NA	NA	taxon:562	NA	NA	NA	NA	genomic DNA	O26:H11	NA	NA	NA	NA	NA	NA	NA	NA	NA	NA	NA	NA	NA	NA	NA	NA	NA	NA	NA	NA	NA	NA	NA	NA	NA	NA
1	Escherichia coli O55:H7 str. RM12579 RM12579	NC_017657.1	p12579_2	circular	66078	Bacteria	Proteobacteria	Gammaproteobacteria	Enterobacterales	Enterobacteriaceae	Escherichia	Escherichia coli	Escherichia coli O55:H7 str. RM12579 plasmid p12579_2, complete sequence	NA	1974-12-01	USA: California	taxon:1048689	NA	Homo sapiens	urine from child < 5 years old	NA	genomic DNA	NA	NA	NA	NA	NA	NA	NA	O55:H7	NA	NA	NA	NA	NA	NA	NA	NA	NA	NA	NA	NA	NA	NA	NA	NA	NA	NA	NA
1	Klebsiella pneumoniae ATCC BAA-2146	NZ_CP006663.1	pCuAs	circular	117755	Bacteria	Proteobacteria	Gammaproteobacteria	Enterobacterales	Enterobacteriaceae	Klebsiella	Klebsiella pneumoniae	Klebsiella pneumoniae strain ATCC BAA-2146 plasmid pCuAs, complete sequence	NA	NA	NA	taxon:573	NA	NA	NA	NA	genomic DNA	NA	NA	NA	NA	NA	NA	NA	NA	NA	NA	NA	NA	NA	NA	NA	NA	NA	NA	NA	NA	NA	NA	NA	NA	NA	NA	NA
1	Yersinia pestis Angola Angola	NZ_CP009934.1	pMT	circular	95352	Bacteria	Proteobacteria	Gammaproteobacteria	Enterobacterales	Yersiniaceae	Yersinia	Yersinia pestis	Yersinia pestis Angola plasmid pMT, complete sequence	NA	NA	NA	taxon:349746	NA	NA	NA	NA	genomic DNA	NA	NA	NA	NA	NA	NA	NA	NA	NA	NA	NA	Pestoides	NA	NA	NA	NA	NA	NA	NA	NA	NA	NA	NA	NA	NA	NA	NA
1	Serratia marcescens CAV1492	NZ_CP011641.1	pCAV1492-199	circular	199444	Bacteria	Proteobacteria	Gammaproteobacteria	Enterobacterales	Yersiniaceae	Serratia	Serratia marcescens	Serratia marcescens strain CAV1492 plasmid pCAV1492-199, complete sequence	Clinical Microbiology University of Virginia Health System	2011-12-01	USA:Virginia	taxon:615	NA	Homo sapiens	Respiratory	38.14 N 78.45 W	genomic DNA	NA	NA	NA	NA	NA	NA	NA	NA	NA	NA	NA	NA	NA	NA	NA	NA	NA	NA	NA	NA	NA	NA	NA	NA	NA	NA	NA
1	Enterobacter hormaechei subsp. steigerwaltii 34998	NZ_CP012169.1	p34998-210.894kb	circular	210894	Bacteria	Proteobacteria	Gammaproteobacteria	Enterobacterales	Enterobacteriaceae	Enterobacter	Enterobacter hormaechei	Enterobacter hormaechei subsp. steigerwaltii strain 34998 plasmid p34998-210.894kb, complete sequence	Barry Kreiswirth	2011	USA	taxon:299766	NA	Homo sapiens	Bodily fluid	NA	genomic DNA	NA	steigerwaltii	NA	NA	NA	NA	NA	NA	NA	NA	NA	NA	NA	NA	NA	NA	NA	NA	NA	NA	NA	NA	NA	NA	NA	NA	NA
1	Escherichia coli SF-468	NZ_CP012626.1	pSF-468-1	circular	110808	Bacteria	Proteobacteria	Gammaproteobacteria	Enterobacterales	Enterobacteriaceae	Escherichia	Escherichia coli	Escherichia coli strain SF-468 plasmid pSF-468-1, complete sequence	SFGH	2010-04-05	USA: San Francisco	taxon:562	NA	Homo sapiens	patient blood	37.7557 N 122.405 W	genomic DNA	NA	NA	NA	NA	NA	NA	NA	NA	NA	NA	NA	NA	NA	NA	NA	NA	NA	NA	NA	NA	NA	NA	NA	NA	NA	NA	NA
1	Klebsiella pneumoniae CAV1193	NZ_CP013323.1	pCAV1193-258	circular	257944	Bacteria	Proteobacteria	Gammaproteobacteria	Enterobacterales	Enterobacteriaceae	Klebsiella	Klebsiella pneumoniae	Klebsiella pneumoniae strain CAV1193 plasmid pCAV1193-258, complete sequence	Clinical Microbiology University of Virginia Health System	2010-05-01	USA:Virginia	taxon:573	NA	Homo sapiens	Respiratory	38.14 N 78.45 W	genomic DNA	NA	NA	NA	NA	NA	NA	NA	NA	NA	NA	NA	NA	NA	NA	NA	NA	NA	NA	NA	NA	NA	NA	NA	NA	NA	NA	NA
1	Escherichia coli Ecol_732	NZ_CP015141.1	pEC732_3	circular	82588	Bacteria	Proteobacteria	Gammaproteobacteria	Enterobacterales	Enterobacteriaceae	Escherichia	Escherichia coli	Escherichia coli strain Ecol_732 plasmid pEC732_3, complete sequence	Merck Study for Monitoring of Antimicrobial Resistance Trends (SMART)	2012	Thailand: Bangkok	taxon:562	NA	Homo sapiens	NA	13.76 N 100.5 E	genomic DNA	NA	NA	NA	NA	NA	NA	NA	NA	NA	NA	NA	NA	NA	NA	NA	NA	NA	NA	NA	NA	NA	NA	NA	NA	NA	NA	NA
1	Klebsiella pneumoniae SKGH01	NZ_CP015503.1	unnamed 3	circular	84941	Bacteria	Proteobacteria	Gammaproteobacteria	Enterobacterales	Enterobacteriaceae	Klebsiella	Klebsiella pneumoniae	Klebsiella pneumoniae strain SKGH01 plasmid unnamed 3, complete sequence	SKGH	2015	United Arab Emirates	taxon:573	NA	Homo sapiens	Urine sample	23.8532 N 54.6762 E	genomic DNA	NA	NA	NA	NA	NA	NA	NA	NA	NA	NA	NA	NA	NA	NA	NA	NA	NA	NA	NA	NA	NA	NA	NA	NA	NA	NA	NA
1	Escherichia coli 210205630	NZ_CP015914.1	pSLy2	circular	129035	Bacteria	Proteobacteria	Gammaproteobacteria	Enterobacterales	Enterobacteriaceae	Escherichia	Escherichia coli	Escherichia coli strain 210205630 plasmid pSLy2, complete sequence	US Department of Agriculture	2016-02-02	USA	taxon:562	NA	NA	swine cecum	NA	genomic DNA	NA	NA	NA	210205630	NA	NA	NA	NA	NA	NA	NA	NA	NA	NA	NA	NA	NA	NA	NA	NA	NA	NA	NA	NA	NA	NA	NA
1	Escherichia coli O177:H21	NZ_CP016548.1	unnamed2	circular	90835	Bacteria	Proteobacteria	Gammaproteobacteria	Enterobacterales	Enterobacteriaceae	Escherichia	Escherichia coli	Escherichia coli strain O177:H21 plasmid unnamed2, complete sequence	Leiden University Medical Center, department Medical Microbiology, E.M. Terveer	2015-04-13	Netherlands: Leiden	taxon:562	ST 359	Homo sapiens	faeces	52.1601 N 4.49701 E	genomic DNA	NA	NA	NA	asymptomatic colonization	NA	E.M. Terveer	NA	O177:H21	NA	NA	6 m	NA	NA	NA	NA	NA	NA	NA	NA	NA	NA	NA	NA	NA	NA	NA	NA
1	Escherichia coli FAM21845	NZ_CP017221.1	pFAM21845_1	circular	147225	Bacteria	Proteobacteria	Gammaproteobacteria	Enterobacterales	Enterobacteriaceae	Escherichia	Escherichia coli	Escherichia coli strain FAM21845 plasmid pFAM21845_1, complete sequence	NA	40483	Switzerland	taxon:562	NA	NA	raw milk cheese	NA	genomic DNA	O68:H14	NA	NA	NA	NA	NA	NA	NA	NA	NA	NA	NA	NA	NA	NA	NA	NA	NA	NA	NA	NA	NA	NA	NA	NA	NA	NA
1	Klebsiella oxytoca CAV1752	NZ_CP018361.1	pCAV1752-278	circular	277616	Bacteria	Proteobacteria	Gammaproteobacteria	Enterobacterales	Enterobacteriaceae	Klebsiella	Klebsiella oxytoca	Klebsiella oxytoca strain CAV1752 plasmid pCAV1752-278, complete sequence	Clinical Microbiology University of Virginia Health System	2012-12-01	USA:Virginia	taxon:571	NA	Homo sapiens	Perirectal	38.14 N 78.45 W	genomic DNA	NA	NA	NA	NA	NA	NA	NA	NA	NA	NA	NA	NA	NA	NA	NA	NA	NA	NA	NA	NA	NA	NA	NA	NA	NA	NA	NA
1	Escherichia coli Ecol_545	NZ_CP018973.1	pEC545_3	circular	70152	Bacteria	Proteobacteria	Gammaproteobacteria	Enterobacterales	Enterobacteriaceae	Escherichia	Escherichia coli	Escherichia coli strain Ecol_545 plasmid pEC545_3, complete sequence	Merck Study for Monitoring of Antimicrobial Resistance Trends (SMART)	2011	Viet Nam: Ho Chi Minh City	taxon:562	NA	Homo sapiens	NA	10.82 N 106.62 E	genomic DNA	NA	NA	NA	NA	NA	NA	NA	NA	NA	NA	NA	NA	NA	NA	NA	NA	NA	NA	NA	NA	NA	NA	NA	NA	NA	NA	NA
1	Klebsiella pneumoniae KPN1482	NZ_CP020842.1	pKPN1482-1	circular	180210	Bacteria	Proteobacteria	Gammaproteobacteria	Enterobacterales	Enterobacteriaceae	Klebsiella	Klebsiella pneumoniae	Klebsiella pneumoniae strain KPN1482 plasmid pKPN1482-1, complete sequence	Houston Methodist Hospital	41801	USA: Houston	taxon:573	ST37; Capsule locus KL105	Homo sapiens	respiratory	29.7107 N 95.4006 W	genomic DNA	NA	NA	NA	NA	NA	NA	NA	NA	NA	NA	NA	NA	NA	NA	NA	NA	NA	NA	NA	NA	NA	NA	NA	NA	NA	NA	NA
1	Klebsiella pneumoniae KPN1481	NZ_CP020851.1	pKPN1481-2	circular	161100	Bacteria	Proteobacteria	Gammaproteobacteria	Enterobacterales	Enterobacteriaceae	Klebsiella	Klebsiella pneumoniae	Klebsiella pneumoniae strain KPN1481 plasmid pKPN1481-2, complete sequence	Houston Methodist Hospital	41800	USA: Houston	taxon:573	ST906; Capsule locus KL10	Homo sapiens	urine	29.7107 N 95.4006 W	genomic DNA	NA	NA	NA	NA	NA	NA	NA	NA	NA	NA	NA	NA	NA	NA	NA	NA	NA	NA	NA	NA	NA	NA	NA	NA	NA	NA	NA
1	Escherichia coli AR_0149	NZ_CP021538.1	unitig_4	circular	64372	Bacteria	Proteobacteria	Gammaproteobacteria	Enterobacterales	Enterobacteriaceae	Escherichia	Escherichia coli	Escherichia coli strain AR_0119 plasmid unitig_4, complete sequence	NA	NA	NA	taxon:562	NA	NA	NA	NA	genomic DNA	NA	NA	NA	NA	NA	NA	NA	NA	NA	NA	NA	NA	NA	NA	NA	NA	NA	NA	NA	NA	NA	NA	NA	NA	NA	NA	NA
1	Klebsiella pneumoniae AR_0112	NZ_CP021544.1	tig00000000	circular	208223	Bacteria	Proteobacteria	Gammaproteobacteria	Enterobacterales	Enterobacteriaceae	Klebsiella	Klebsiella pneumoniae	Klebsiella pneumoniae strain AR_0112 plasmid tig00000000, complete sequence	NA	NA	NA	taxon:573	NA	NA	NA	NA	genomic DNA	NA	NA	NA	NA	NA	NA	NA	NA	NA	NA	NA	NA	NA	NA	NA	NA	NA	NA	NA	NA	NA	NA	NA	NA	NA	NA	NA
1	Klebsiella pneumoniae AR_0113	NZ_CP021752.1	unitig_1	circular	209550	Bacteria	Proteobacteria	Gammaproteobacteria	Enterobacterales	Enterobacteriaceae	Klebsiella	Klebsiella pneumoniae	Klebsiella pneumoniae strain AR_0113 plasmid unitig_1, complete sequence	NA	NA	NA	taxon:573	NA	NA	NA	NA	genomic DNA	NA	NA	NA	NA	NA	NA	NA	NA	NA	NA	NA	NA	NA	NA	NA	NA	NA	NA	NA	NA	NA	NA	NA	NA	NA	NA	NA
1	Klebsiella pneumoniae AR_0125	NZ_CP021856.1	tig00000001_pilon	circular	146168	Bacteria	Proteobacteria	Gammaproteobacteria	Enterobacterales	Enterobacteriaceae	Klebsiella	Klebsiella pneumoniae	Klebsiella pneumoniae strain AR_0125 plasmid tig00000001_pilon, complete sequence	NA	NA	NA	taxon:573	NA	NA	NA	NA	genomic DNA	NA	NA	NA	NA	NA	NA	NA	NA	NA	NA	NA	NA	NA	NA	NA	NA	NA	NA	NA	NA	NA	NA	NA	NA	NA	NA	NA
1	Escherichia coli 1283	NZ_CP023372.1	p109	circular	109207	Bacteria	Proteobacteria	Gammaproteobacteria	Enterobacterales	Enterobacteriaceae	Escherichia	Escherichia coli	Escherichia coli strain 1283 plasmid p109, complete sequence	NA	2002	United Kingdom: Scotland, Edinburgh	taxon:562	NA	canine	NA	NA	genomic DNA	NA	NA	NA	NA	NA	NA	NA	NA	NA	NA	NA	NA	NA	NA	NA	NA	NA	NA	NA	NA	NA	NA	NA	NA	NA	NA	NA
1	Raoultella ornithinolytica FDAARGOS_431	NZ_CP023893.1	unnamed1	circular	231294	Bacteria	Proteobacteria	Gammaproteobacteria	Enterobacterales	Enterobacteriaceae	Raoultella	Raoultella ornithinolytica	Raoultella ornithinolytica strain FDAARGOS_431 plasmid unnamed1, complete sequence	NA	42186	Canada: BC	taxon:54291	NA	Homo sapiens	Rectal	NA	genomic DNA	NA	NA	NA	NA	NA	NA	NA	NA	NA	NA	NA	NA	NA	NA	NA	NA	NA	NA	NA	NA	NA	NA	NA	NA	NA	NA	NA
1	Escherichia coli 14EC029	NZ_CP024144.1	p14EC029c	circular	96973	Bacteria	Proteobacteria	Gammaproteobacteria	Enterobacterales	Enterobacteriaceae	Escherichia	Escherichia coli	Escherichia coli strain 14EC029 plasmid p14EC029c, complete sequence	NA	2014	China	taxon:562	NA	NA	clinical patient	NA	genomic DNA	NA	NA	NA	NA	NA	NA	NA	NA	NA	NA	NA	NA	NA	NA	NA	NA	NA	NA	NA	NA	NA	NA	NA	NA	NA	NA	NA
1	Klebsiella pneumoniae KSB1_10J	NZ_CP024516.1	unnamed1	circular	227807	Bacteria	Proteobacteria	Gammaproteobacteria	Enterobacterales	Enterobacteriaceae	Klebsiella	Klebsiella pneumoniae	Klebsiella pneumoniae strain KSB1_10J plasmid unnamed1, complete sequence	NA	NA	NA	taxon:573	NA	NA	NA	NA	genomic DNA	NA	NA	NA	NA	NA	NA	NA	NA	NA	NA	NA	NA	NA	NA	NA	NA	NA	NA	NA	NA	NA	NA	NA	NA	NA	NA	NA
1	Klebsiella pneumoniae INF164	NZ_CP024558.1	unnamed2	circular	147945	Bacteria	Proteobacteria	Gammaproteobacteria	Enterobacterales	Enterobacteriaceae	Klebsiella	Klebsiella pneumoniae	Klebsiella pneumoniae strain INF164 plasmid unnamed2, complete sequence	NA	NA	NA	taxon:573	NA	NA	NA	NA	genomic DNA	NA	NA	NA	NA	NA	NA	NA	NA	NA	NA	NA	NA	NA	NA	NA	NA	NA	NA	NA	NA	NA	NA	NA	NA	NA	NA	NA
1	Klebsiella pneumoniae NH25	NZ_CP024877.1	pNH25.3	circular	109720	Bacteria	Proteobacteria	Gammaproteobacteria	Enterobacterales	Enterobacteriaceae	Klebsiella	Klebsiella pneumoniae	Klebsiella pneumoniae strain NH25 plasmid pNH25.3, complete sequence	Nan Hospital	2016-08-01	Thailand	taxon:573	NA	Homo sapiens	sputum	18 N 100 E	genomic DNA	NA	NA	NA	NA	NA	NA	NA	NA	NA	NA	NA	NA	NA	NA	NA	NA	NA	NA	NA	NA	NA	NA	NA	NA	NA	NA	NA
1	Klebsiella pneumoniae NU-CRE047	NZ_CP025038.1	pNU-CRE047_1	circular	199686	Bacteria	Proteobacteria	Gammaproteobacteria	Enterobacterales	Enterobacteriaceae	Klebsiella	Klebsiella pneumoniae	Klebsiella pneumoniae strain NU-CRE047 plasmid pNU-CRE047_1, complete sequence	NA	40787	USA: Chicago, IL	taxon:573	NA	Homo sapiens	urine	41.8945 N 87.6208 W	genomic DNA	NA	NA	NA	NA	NA	NA	NA	NA	NA	NA	NA	NA	NA	NA	NA	NA	NA	NA	NA	NA	NA	NA	NA	NA	NA	NA	NA
1	Klebsiella pneumoniae KPNIH50	NZ_CP026173.1	pKPN-c4ac	circular	64271	Bacteria	Proteobacteria	Gammaproteobacteria	Enterobacterales	Enterobacteriaceae	Klebsiella	Klebsiella pneumoniae	Klebsiella pneumoniae strain KPNIH50 plasmid pKPN-c4ac, complete sequence	NA	2016	USA	taxon:573	NA	NA	NA	38.984652 N 77.094709 W	genomic DNA	NA	NA	NA	NA	NA	NA	NA	NA	NA	NA	NA	NA	NA	NA	NA	NA	NA	NA	NA	NA	NA	NA	NA	NA	NA	NA	NA
1	Enterobacteriaceae bacterium ENNIH2 ENNIH2	NZ_CP026189.1	pENT-812c	circular	171306	Bacteria	Proteobacteria	Gammaproteobacteria	Enterobacterales	Enterobacteriaceae	NA	Enterobacteriaceae bacterium ENNIH2	Enterobacteriaceae bacterium ENNIH2 plasmid pENT-812c, complete sequence	NA	2016	USA	taxon:1920109	NA	NA	NA	38.984652 N 77.094709 W	genomic DNA	NA	NA	NA	NA	NA	NA	NA	NA	NA	NA	NA	NA	NA	NA	NA	NA	NA	NA	NA	NA	NA	NA	NA	NA	NA	NA	NA
1	Escherichia coli 266917_2	NZ_CP026724.1	p266917_2_01	circular	129627	Bacteria	Proteobacteria	Gammaproteobacteria	Enterobacterales	Enterobacteriaceae	Escherichia	Escherichia coli	Escherichia coli strain 266917_2 plasmid p266917_2_01, complete sequence	NA	42529	United Kingdom	taxon:562	NA	Homo sapiens	feces	NA	genomic DNA	NA	NA	NA	NA	NA	NA	NA	O51:H30	NA	NA	NA	NA	NA	NA	NA	NA	NA	NA	NA	NA	NA	NA	NA	NA	NA	NA	NA
1	Klebsiella pneumoniae subsp. pneumoniae SCKP020079	NZ_CP029382.1	pQnrS1_020079	circular	85185	Bacteria	Proteobacteria	Gammaproteobacteria	Enterobacterales	Enterobacteriaceae	Klebsiella	Klebsiella pneumoniae	Klebsiella pneumoniae subsp. pneumoniae strain SCKP020079 plasmid pQnrS1_020079, complete sequence	NA	2016-12-06	China: Sichuan	taxon:72407	NA	Homo sapiens	NA	NA	genomic DNA	NA	pneumoniae	NA	NA	NA	NA	NA	NA	NA	NA	NA	NA	NA	NA	NA	NA	NA	NA	NA	NA	NA	NA	NA	NA	NA	NA	NA
1	Klebsiella quasipneumoniae CAV1947	NZ_CP029441.1	pCAV1947-173	circular	172839	Bacteria	Proteobacteria	Gammaproteobacteria	Enterobacterales	Enterobacteriaceae	Klebsiella	Klebsiella quasipneumoniae	Klebsiella quasipneumoniae strain CAV1947 plasmid pCAV1947-173, complete sequence	Clinical Microbiology University of Virginia Health System	2014-02-01	USA:Virginia	taxon:1463165	NA	NA	Hospital waste water	38.14 N 78.45 W	genomic DNA	NA	NA	NA	NA	NA	NA	NA	NA	NA	NA	NA	NA	NA	NA	NA	NA	NA	NA	NA	NA	NA	NA	NA	NA	NA	NA	NA
1	Escherichia coli ACN001 ACN001	KC853435.1	pACN001-B	circular	168543	Bacteria	Proteobacteria	Gammaproteobacteria	Enterobacterales	Enterobacteriaceae	Escherichia	Escherichia coli	Escherichia coli ACN001 plasmid pACN001-B, complete sequence	NA	NA	NA	taxon:1311757	NA	NA	NA	NA	genomic DNA	NA	NA	NA	NA	NA	NA	NA	NA	NA	NA	NA	NA	NA	NA	NA	NA	NA	NA	NA	NA	NA	NA	NA	NA	NA	NA	NA
1	Escherichia coli 1108	MG825378.1	p1108-IncFIB	circular	193873	Bacteria	Proteobacteria	Gammaproteobacteria	Enterobacterales	Enterobacteriaceae	Escherichia	Escherichia coli	Escherichia coli strain 1108 plasmid p1108-IncFIB, complete sequence	NA	NA	NA	taxon:562	NA	NA	chicken	NA	genomic DNA	NA	NA	NA	NA	NA	MALDI-TOF	NA	NA	NA	NA	NA	NA	NA	NA	NA	NA	NA	NA	NA	NA	NA	NA	NA	NA	NA	NA	NA
1	Klebsiella pneumoniae subsp. pneumoniae HS11286 HS11286	NC_016838.1	pKPHS1	circular	122799	Bacteria	Proteobacteria	Gammaproteobacteria	Enterobacterales	Enterobacteriaceae	Klebsiella	Klebsiella pneumoniae	Klebsiella pneumoniae subsp. pneumoniae HS11286 plasmid pKPHS1, complete sequence	NA	NA	NA	taxon:1125630	NA	NA	NA	NA	genomic DNA	NA	NA	NA	NA	NA	NA	NA	NA	NA	NA	NA	NA	NA	NA	NA	NA	NA	NA	NA	NA	NA	NA	NA	NA	NA	NA	NA
1	Klebsiella pneumoniae CAV1042	NZ_CP018670.1	pCAV1042-183	circular	183432	Bacteria	Proteobacteria	Gammaproteobacteria	Enterobacterales	Enterobacteriaceae	Klebsiella	Klebsiella pneumoniae	Klebsiella pneumoniae strain CAV1042 plasmid pCAV1042-183, complete sequence	Clinical Microbiology University of Virginia Health System	2008-04-01	USA:Virginia	taxon:573	NA	Homo sapiens	Urine	38.14 N 78.45 W	genomic DNA	NA	NA	NA	NA	NA	NA	NA	NA	NA	NA	NA	NA	NA	NA	NA	NA	NA	NA	NA	NA	NA	NA	NA	NA	NA	NA	NA
1	Klebsiella pneumoniae INF157	NZ_CP024530.1	unnamed2	circular	147932	Bacteria	Proteobacteria	Gammaproteobacteria	Enterobacterales	Enterobacteriaceae	Klebsiella	Klebsiella pneumoniae	Klebsiella pneumoniae strain INF157 plasmid unnamed2, complete sequence	NA	NA	NA	taxon:573	NA	NA	NA	NA	genomic DNA	NA	NA	NA	NA	NA	NA	NA	NA	NA	NA	NA	NA	NA	NA	NA	NA	NA	NA	NA	NA	NA	NA	NA	NA	NA	NA	NA
1	Escherichia coli SCEC020023	NZ_CP025949.1	pRmtB_020023	circular	73313	Bacteria	Proteobacteria	Gammaproteobacteria	Enterobacterales	Enterobacteriaceae	Escherichia	Escherichia coli	Escherichia coli strain SCEC020023 plasmid pRmtB_020023, complete sequence	NA	42670	China: Sichuan, Yibin	taxon:562	NA	Homo sapiens	NA	NA	genomic DNA	NA	NA	NA	NA	NA	NA	NA	NA	NA	NA	NA	NA	NA	NA	NA	NA	NA	NA	NA	NA	NA	NA	NA	NA	NA	NA	NA
1	Klebsiella pneumoniae KPNIH48	NZ_CP026394.1	pKPC-e937	circular	63725	Bacteria	Proteobacteria	Gammaproteobacteria	Enterobacterales	Enterobacteriaceae	Klebsiella	Klebsiella pneumoniae	Klebsiella pneumoniae strain KPNIH48 plasmid pKPC-e937, complete sequence	NA	2016	USA	taxon:573	NA	NA	NA	38.984652 N 77.094709 W	genomic DNA	NA	NA	NA	NA	NA	NA	NA	NA	NA	NA	NA	NA	NA	NA	NA	NA	NA	NA	NA	NA	NA	NA	NA	NA	NA	NA	NA
1	Escherichia coli WCHEC025943	NZ_CP027200.1	p2_025943	circular	75779	Bacteria	Proteobacteria	Gammaproteobacteria	Enterobacterales	Enterobacteriaceae	Escherichia	Escherichia coli	Escherichia coli strain WCHEC025943 plasmid p2_025943, complete sequence	NA	2017-04-01	China: Sichuan, Chengdu	taxon:562	NA	NA	Sewage	NA	genomic DNA	NA	NA	NA	NA	NA	NA	NA	NA	NA	NA	NA	NA	NA	NA	NA	NA	NA	NA	NA	NA	NA	NA	NA	NA	NA	NA	NA
1	Klebsiella variicola WCHKP19	NZ_CP028550.1	p2_020019	circular	110186	Bacteria	Proteobacteria	Gammaproteobacteria	Enterobacterales	Enterobacteriaceae	Klebsiella	Klebsiella variicola	Klebsiella variicola strain WCHKP19 plasmid p2_020019, complete sequence	NA	2016-10-01	China: Sichuan	taxon:244366	NA	Homo sapiens	NA	NA	genomic DNA	NA	NA	NA	NA	NA	NA	NA	NA	NA	NA	NA	NA	NA	NA	NA	NA	NA	NA	NA	NA	NA	NA	NA	NA	NA	NA	NA
1	Shigella sonnei 75/02	CP019696.1	pInv_75_02_1	circular	214565	Bacteria	Proteobacteria	Gammaproteobacteria	Enterobacterales	Enterobacteriaceae	Shigella	Shigella sonnei	Shigella sonnei strain 75/02 plasmid pInv_75_02_1, complete sequence	National Center for Epidemiology, Budapest, Hungary	2002	Hungary: Halimba	taxon:624	NA	Homo sapiens	feces	47.0335 N 17.5364 E	genomic DNA	NA	NA	NA	NA	NA	NA	NA	NA	NA	NA	NA	NA	NA	NA	NA	NA	NA	NA	NA	NA	NA	NA	NA	NA	NA	NA	NA
1	Escherichia coli ST648	NZ_CP008715.1	pEC648_1	circular	120653	Bacteria	Proteobacteria	Gammaproteobacteria	Enterobacterales	Enterobacteriaceae	Escherichia	Escherichia coli	Escherichia coli strain ST648 plasmid pEC648_1, complete sequence	Dezhi Li	39957	China:Beijing	taxon:562	NA	Homo sapiens	Pleural Effusion	39.93 N 116.35 E	genomic DNA	NA	NA	NA	Pleural Effusion of Patients with Empyema Thoracis	NA	NA	NA	NA	NA	NA	NA	NA	NA	NA	NA	NA	NA	NA	NA	NA	NA	NA	NA	NA	NA	NA	NA
1	Escherichia coli O104:H4 str. C227-11 C227-11	NZ_CP011332.1	unnamed	circular	75079	Bacteria	Proteobacteria	Gammaproteobacteria	Enterobacterales	Enterobacteriaceae	Escherichia	Escherichia coli	Escherichia coli O104:H4 str. C227-11 plasmid, complete sequence	NA	2011-05-18	Denmark	taxon:1048254	NA	Homo sapiens	stool sample from a 64-year-old woman from Hamburg who presented with bloody diarrhea and did not develop hemolytic uremic syndrome (HUS)	NA	genomic DNA	NA	NA	NA	368 shch	also called BCG-1 (Russian)	NA	NA	NA	NA	NA	NA	NA	NA	NA	NA	NA	NA	NA	NA	NA	NA	NA	NA	NA	NA	NA	NA
1	Escherichia coli Ecol_AZ146	NZ_CP018990.1	pECAZ146_1	circular	150994	Bacteria	Proteobacteria	Gammaproteobacteria	Enterobacterales	Enterobacteriaceae	Escherichia	Escherichia coli	Escherichia coli strain Ecol_AZ146 plasmid pECAZ146_1, complete sequence	AstraZeneca global surveillance study of antimicrobial resistance	2012	Italy: Pisa	taxon:562	NA	Homo sapiens	NA	43.72 N 10.4 E	genomic DNA	NA	NA	NA	NA	NA	NA	NA	NA	NA	NA	NA	NA	NA	NA	NA	NA	NA	NA	NA	NA	NA	NA	NA	NA	NA	NA	NA
1	Escherichia coli MDR_56	NZ_CP019909.1	unnamed3	circular	85009	Bacteria	Proteobacteria	Gammaproteobacteria	Enterobacterales	Enterobacteriaceae	Escherichia	Escherichia coli	Escherichia coli strain MDR_56 plasmid unnamed3, complete sequence	NA	2015-05-01	USA:NY	taxon:562	NA	Homo sapiens	NA	NA	genomic DNA	NA	NA	NA	NA	NA	NA	NA	NA	NA	NA	NA	NA	NA	NA	NA	NA	NA	NA	NA	NA	NA	NA	NA	NA	NA	NA	NA
1	Escherichia coli ECONIH5	NZ_CP026206.1	pECO-cbb3	circular	191344	Bacteria	Proteobacteria	Gammaproteobacteria	Enterobacterales	Enterobacteriaceae	Escherichia	Escherichia coli	Escherichia coli strain ECONIH5 plasmid pECO-cbb3, complete sequence	NA	2015	USA	taxon:562	NA	NA	NA	38.984652 N 77.094709 W	genomic DNA	NA	NA	NA	NA	NA	NA	NA	NA	NA	NA	NA	NA	NA	NA	NA	NA	NA	NA	NA	NA	NA	NA	NA	NA	NA	NA	NA
1	Klebsiella oxytoca KONIH2	NZ_CP026284.1	pKOR-5873	circular	132994	Bacteria	Proteobacteria	Gammaproteobacteria	Enterobacterales	Enterobacteriaceae	Klebsiella	Klebsiella oxytoca	Klebsiella oxytoca strain KONIH2 plasmid pKOR-5873, complete sequence	NA	2015	USA	taxon:571	NA	NA	NA	38.984652 N 77.094709 W	genomic DNA	NA	NA	NA	NA	NA	NA	NA	NA	NA	NA	NA	NA	NA	NA	NA	NA	NA	NA	NA	NA	NA	NA	NA	NA	NA	NA	NA
1	Shigella sonnei CFSAN030807	CP023646.1	pCFSAN030807_1	circular	214673	Bacteria	Proteobacteria	Gammaproteobacteria	Enterobacterales	Enterobacteriaceae	Shigella	Shigella sonnei	Shigella sonnei strain CFSAN030807 plasmid pCFSAN030807_1, complete sequence	NA	NA	Somalia	taxon:624	NA	Homo sapiens	NA	NA	genomic DNA	Serotype group D	NA	NA	NA	NA	NA	NA	NA	NA	NA	NA	NA	NA	NA	NA	NA	NA	NA	NA	NA	NA	NA	NA	NA	NA	NA	NA
1	Klebsiella pneumoniae Kp_Goe_822917	NZ_CP018441.1	pKp_Goe_917-1	circular	180027	Bacteria	Proteobacteria	Gammaproteobacteria	Enterobacterales	Enterobacteriaceae	Klebsiella	Klebsiella pneumoniae	Klebsiella pneumoniae strain Kp_Goe_822917 plasmid pKp_Goe_917-1, complete sequence	Andreas Erich Zautner	41345	Germany: Goettingen	taxon:573	MLST ST11	Homo sapiens	skin swab	51.5392 N 9.91156 E	genomic DNA	NA	NA	NA	NA	NA	NA	DSM:103702	NA	NA	NA	NA	NA	NA	NA	NA	NA	NA	NA	NA	NA	NA	NA	NA	NA	NA	NA	NA
1	Escherichia coli Ecol_224	NZ_CP018947.1	pEC224_1	circular	143972	Bacteria	Proteobacteria	Gammaproteobacteria	Enterobacterales	Enterobacteriaceae	Escherichia	Escherichia coli	Escherichia coli strain Ecol_224 plasmid pEC224_1, complete sequence	Merck Study for Monitoring of Antimicrobial Resistance Trends (SMART)	2010	Viet Nam: Hanoi	taxon:562	NA	Homo sapiens	NA	21.02 N 105.83 E	genomic DNA	NA	NA	NA	NA	NA	NA	NA	NA	NA	NA	NA	NA	NA	NA	NA	NA	NA	NA	NA	NA	NA	NA	NA	NA	NA	NA	NA
1	Escherichia coli Ecol_881	NZ_CP019028.1	pEC881_1	circular	147346	Bacteria	Proteobacteria	Gammaproteobacteria	Enterobacterales	Enterobacteriaceae	Escherichia	Escherichia coli	Escherichia coli strain Ecol_881 plasmid pEC881_1, complete sequence	Merck Study for Monitoring of Antimicrobial Resistance Trends (SMART)	2013	Colombia: Cali	taxon:562	NA	Homo sapiens	NA	3.45 N 76.54 W	genomic DNA	NA	NA	NA	NA	NA	NA	NA	NA	NA	NA	NA	NA	NA	NA	NA	NA	NA	NA	NA	NA	NA	NA	NA	NA	NA	NA	NA
1	Klebsiella pneumoniae KPNIH49	NZ_CP026180.1	pKPN-9729	circular	97198	Bacteria	Proteobacteria	Gammaproteobacteria	Enterobacterales	Enterobacteriaceae	Klebsiella	Klebsiella pneumoniae	Klebsiella pneumoniae strain KPNIH49 plasmid pKPN-9729, complete sequence	NA	2016	USA	taxon:573	NA	NA	NA	38.984652 N 77.094709 W	genomic DNA	NA	NA	NA	NA	NA	NA	NA	NA	NA	NA	NA	NA	NA	NA	NA	NA	NA	NA	NA	NA	NA	NA	NA	NA	NA	NA	NA
1	Escherichia coli VR50 VR50	NZ_CP011135.1	pVR50A	circular	70533	Bacteria	Proteobacteria	Gammaproteobacteria	Enterobacterales	Enterobacteriaceae	Escherichia	Escherichia coli	Escherichia coli VR50 plasmid pVR50A, complete sequence	NA	NA	NA	taxon:941323	NA	Homo sapiens	urine	NA	genomic DNA	NA	NA	NA	NA	NA	NA	NA	OR:K1:H-	NA	NA	NA	NA	NA	NA	NA	NA	NA	NA	NA	NA	NA	NA	NA	NA	NA	NA	NA
1	Citrobacter freundii CAV1321	NZ_CP011610.1	pCAV1321-135	circular	135117	Bacteria	Proteobacteria	Gammaproteobacteria	Enterobacterales	Enterobacteriaceae	Citrobacter	Citrobacter freundii	Citrobacter freundii strain CAV1321 plasmid pCAV1321-135, complete sequence	Clinical Microbiology University of Virginia Health System	2010-11-01	USA:Virginia	taxon:546	NA	Homo sapiens	Urine/Genitourinary	38.14 N 78.45 W	genomic DNA	NA	NA	NA	NA	NA	NA	NA	NA	NA	NA	NA	NA	NA	NA	NA	NA	NA	NA	NA	NA	NA	NA	NA	NA	NA	NA	NA
1	Klebsiella oxytoca CAV1374	NZ_CP011634.1	pCAV1374-228	circular	227680	Bacteria	Proteobacteria	Gammaproteobacteria	Enterobacterales	Enterobacteriaceae	Klebsiella	Klebsiella oxytoca	Klebsiella oxytoca strain CAV1374 plasmid pCAV1374-228, complete sequence	Clinical Microbiology University of Virginia Health System	2010-08-01	USA:Virginia	taxon:571	NA	Homo sapiens	Perirectal	38.14 N 78.45 W	genomic DNA	NA	NA	NA	NA	NA	NA	NA	NA	NA	NA	NA	NA	NA	NA	NA	NA	NA	NA	NA	NA	NA	NA	NA	NA	NA	NA	NA
1	Klebsiella pneumoniae KSB2_1B	NZ_CP024508.1	unnamed2	circular	228353	Bacteria	Proteobacteria	Gammaproteobacteria	Enterobacterales	Enterobacteriaceae	Klebsiella	Klebsiella pneumoniae	Klebsiella pneumoniae strain KSB2_1B plasmid unnamed2, complete sequence	NA	NA	NA	taxon:573	NA	NA	NA	NA	genomic DNA	NA	NA	NA	NA	NA	NA	NA	NA	NA	NA	NA	NA	NA	NA	NA	NA	NA	NA	NA	NA	NA	NA	NA	NA	NA	NA	NA
2	Citrobacter freundii CAV1741	NZ_CP011654.1	pCAV1741-101	circular	100873	Bacteria	Proteobacteria	Gammaproteobacteria	Enterobacterales	Enterobacteriaceae	Citrobacter	Citrobacter freundii	Citrobacter freundii strain CAV1741 plasmid pCAV1741-101, complete sequence	Clinical Microbiology University of Virginia Health System	2012-10-01	USA:Virginia	taxon:546	NA	Homo sapiens	Respiratory	38.14 N 78.45 W	genomic DNA	NA	NA	NA	NA	NA	NA	NA	NA	NA	NA	NA	NA	NA	NA	NA	NA	NA	NA	NA	NA	NA	NA	NA	NA	NA	NA	NA
2	Citrobacter freundii CAV1741	NZ_CP011655.1	pCAV1741-110	circular	109688	Bacteria	Proteobacteria	Gammaproteobacteria	Enterobacterales	Enterobacteriaceae	Citrobacter	Citrobacter freundii	Citrobacter freundii strain CAV1741 plasmid pCAV1741-110, complete sequence	Clinical Microbiology University of Virginia Health System	2012-10-01	USA:Virginia	taxon:546	NA	Homo sapiens	Respiratory	38.14 N 78.45 W	genomic DNA	NA	NA	NA	NA	NA	NA	NA	NA	NA	NA	NA	NA	NA	NA	NA	NA	NA	NA	NA	NA	NA	NA	NA	NA	NA	NA	NA
2	Citrobacter koseri AR_0025	NZ_CP026698.1	unitig_2_pilon	circular	82058	Bacteria	Proteobacteria	Gammaproteobacteria	Enterobacterales	Enterobacteriaceae	Citrobacter	Citrobacter koseri	Citrobacter koseri strain AR_0025 plasmid unitig_2_pilon, complete sequence	NA	NA	NA	taxon:545	NA	NA	NA	NA	genomic DNA	NA	NA	NA	NA	NA	NA	NA	NA	NA	NA	NA	NA	NA	NA	NA	NA	NA	NA	NA	NA	NA	NA	NA	NA	NA	NA	NA
2	Citrobacter koseri AR_0025	NZ_CP026699.1	unitig_3_pilon	circular	42930	Bacteria	Proteobacteria	Gammaproteobacteria	Enterobacterales	Enterobacteriaceae	Citrobacter	Citrobacter koseri	Citrobacter koseri strain AR_0025 plasmid unitig_3_pilon, complete sequence	NA	NA	NA	taxon:545	NA	NA	NA	NA	genomic DNA	NA	NA	NA	NA	NA	NA	NA	NA	NA	NA	NA	NA	NA	NA	NA	NA	NA	NA	NA	NA	NA	NA	NA	NA	NA	NA	NA
2	Enterobacter asburiae CAV1043	NZ_CP011587.1	pCAV1043-51	circular	51321	Bacteria	Proteobacteria	Gammaproteobacteria	Enterobacterales	Enterobacteriaceae	Enterobacter	Enterobacter asburiae	Enterobacter asburiae strain CAV1043 plasmid pCAV1043-51, complete sequence	Clinical Microbiology University of Virginia Health System	2008-03-01	USA:Virginia	taxon:61645	NA	Homo sapiens	NA	38.14 N 78.45 W	genomic DNA	NA	NA	NA	NA	NA	NA	NA	NA	NA	NA	NA	NA	NA	NA	NA	NA	NA	NA	NA	NA	NA	NA	NA	NA	NA	NA	NA
2	Enterobacter asburiae CAV1043	NZ_CP011590.1	pCAV1043-97	circular	96842	Bacteria	Proteobacteria	Gammaproteobacteria	Enterobacterales	Enterobacteriaceae	Enterobacter	Enterobacter asburiae	Enterobacter asburiae strain CAV1043 plasmid pCAV1043-97, complete sequence	Clinical Microbiology University of Virginia Health System	2008-03-01	USA:Virginia	taxon:61645	NA	Homo sapiens	NA	38.14 N 78.45 W	genomic DNA	NA	NA	NA	NA	NA	NA	NA	NA	NA	NA	NA	NA	NA	NA	NA	NA	NA	NA	NA	NA	NA	NA	NA	NA	NA	NA	NA
2	Escherichia coli 14EC001	NZ_CP024129.1	p14EC001b	circular	123884	Bacteria	Proteobacteria	Gammaproteobacteria	Enterobacterales	Enterobacteriaceae	Escherichia	Escherichia coli	Escherichia coli strain 14EC001 plasmid p14EC001b, complete sequence	NA	2014	China	taxon:562	NA	NA	clinical patient	NA	genomic DNA	NA	NA	NA	NA	NA	NA	NA	NA	NA	NA	NA	NA	NA	NA	NA	NA	NA	NA	NA	NA	NA	NA	NA	NA	NA	NA	NA
2	Escherichia coli 14EC001	NZ_CP024130.1	p14EC001c	circular	88460	Bacteria	Proteobacteria	Gammaproteobacteria	Enterobacterales	Enterobacteriaceae	Escherichia	Escherichia coli	Escherichia coli strain 14EC001 plasmid p14EC001c, complete sequence	NA	2014	China	taxon:562	NA	NA	clinical patient	NA	genomic DNA	NA	NA	NA	NA	NA	NA	NA	NA	NA	NA	NA	NA	NA	NA	NA	NA	NA	NA	NA	NA	NA	NA	NA	NA	NA	NA	NA
2	Escherichia coli 14EC047	CP024157.1	p14EC047b	circular	88736	Bacteria	Proteobacteria	Gammaproteobacteria	Enterobacterales	Enterobacteriaceae	Escherichia	Escherichia coli	Escherichia coli strain 14EC047 plasmid p14EC047b, complete sequence	NA	2014	China	taxon:562	NA	NA	clinical patient	NA	genomic DNA	NA	NA	NA	NA	NA	NA	NA	NA	NA	NA	NA	NA	NA	NA	NA	NA	NA	NA	NA	NA	NA	NA	NA	NA	NA	NA	NA
2	Escherichia coli 14EC047	CP024158.1	p14EC047c	circular	106324	Bacteria	Proteobacteria	Gammaproteobacteria	Enterobacterales	Enterobacteriaceae	Escherichia	Escherichia coli	Escherichia coli strain 14EC047 plasmid p14EC047c, complete sequence	NA	2014	China	taxon:562	NA	NA	clinical patient	NA	genomic DNA	NA	NA	NA	NA	NA	NA	NA	NA	NA	NA	NA	NA	NA	NA	NA	NA	NA	NA	NA	NA	NA	NA	NA	NA	NA	NA	NA
2	Escherichia coli 2009C-3133	NZ_CP013026.1	unnamed2	circular	63800	Bacteria	Proteobacteria	Gammaproteobacteria	Enterobacterales	Enterobacteriaceae	Escherichia	Escherichia coli	Escherichia coli strain 2009C-3133 plasmid unnamed2, complete sequence	CDC	39508	USA	taxon:562	NA	Homo sapiens	Stool	NA	genomic DNA	E. coli O119:H4	NA	NA	NA	NA	NA	NA	NA	NA	NA	NA	NA	NA	NA	NA	NA	NA	NA	NA	NA	NA	NA	NA	NA	NA	NA	NA
2	Escherichia coli 2009C-3133	NZ_CP013027.1	unnamed3	circular	174564	Bacteria	Proteobacteria	Gammaproteobacteria	Enterobacterales	Enterobacteriaceae	Escherichia	Escherichia coli	Escherichia coli strain 2009C-3133 plasmid unnamed3, complete sequence	CDC	39508	USA	taxon:562	NA	Homo sapiens	Stool	NA	genomic DNA	E. coli O119:H4	NA	NA	NA	NA	NA	NA	NA	NA	NA	NA	NA	NA	NA	NA	NA	NA	NA	NA	NA	NA	NA	NA	NA	NA	NA	NA
2	Escherichia coli 2012C-4221	NZ_CP027438.1	unnamed1	circular	74904	Bacteria	Proteobacteria	Gammaproteobacteria	Enterobacterales	Enterobacteriaceae	Escherichia	Escherichia coli	Escherichia coli strain 2012C-4221 plasmid unnamed1, complete sequence	NA	41153	NA	taxon:562	NA	Homo sapiens	stool	NA	genomic DNA	NA	NA	NA	NA	NA	NA	NA	O101:H6	NA	NA	NA	NA	NA	NA	NA	NA	NA	NA	NA	NA	NA	NA	NA	NA	NA	NA	NA
2	Escherichia coli 2012C-4221	NZ_CP027439.1	unnamed2	circular	107188	Bacteria	Proteobacteria	Gammaproteobacteria	Enterobacterales	Enterobacteriaceae	Escherichia	Escherichia coli	Escherichia coli strain 2012C-4221 plasmid unnamed2, complete sequence	NA	41153	NA	taxon:562	NA	Homo sapiens	stool	NA	genomic DNA	NA	NA	NA	NA	NA	NA	NA	O101:H6	NA	NA	NA	NA	NA	NA	NA	NA	NA	NA	NA	NA	NA	NA	NA	NA	NA	NA	NA
2	Escherichia coli 2013C-4248	NZ_CP027465.1	unnamed1	circular	113063	Bacteria	Proteobacteria	Gammaproteobacteria	Enterobacterales	Enterobacteriaceae	Escherichia	Escherichia coli	Escherichia coli strain 2013C-4248 plasmid unnamed1, complete sequence	NA	41456	NA	taxon:562	NA	Homo sapiens	stool	NA	genomic DNA	NA	NA	NA	NA	NA	NA	NA	O186:H2	NA	NA	NA	NA	NA	NA	NA	NA	NA	NA	NA	NA	NA	NA	NA	NA	NA	NA	NA
2	Escherichia coli 2013C-4248	NZ_CP027470.1	unnamed6	circular	80206	Bacteria	Proteobacteria	Gammaproteobacteria	Enterobacterales	Enterobacteriaceae	Escherichia	Escherichia coli	Escherichia coli strain 2013C-4248 plasmid unnamed6, complete sequence	NA	41456	NA	taxon:562	NA	Homo sapiens	stool	NA	genomic DNA	NA	NA	NA	NA	NA	NA	NA	O186:H2	NA	NA	NA	NA	NA	NA	NA	NA	NA	NA	NA	NA	NA	NA	NA	NA	NA	NA	NA
2	Escherichia coli 53638 53638	NC_010719.1	p53638_226	circular	225683	Bacteria	Proteobacteria	Gammaproteobacteria	Enterobacterales	Enterobacteriaceae	Escherichia	Escherichia coli	Escherichia coli 53638 plasmid p53638_226, complete sequence	NA	NA	NA	taxon:344610	NA	NA	NA	NA	genomic DNA	NA	NA	NA	NA	NA	NA	NA	144	NA	NA	NA	NA	NA	NA	NA	NA	NA	NA	NA	NA	NA	NA	NA	NA	NA	NA	NA
2	Escherichia coli 53638 53638	NC_010720.1	p53638_75	circular	75089	Bacteria	Proteobacteria	Gammaproteobacteria	Enterobacterales	Enterobacteriaceae	Escherichia	Escherichia coli	Escherichia coli 53638 plasmid p53638_75, complete sequence	NA	NA	NA	taxon:344610	NA	NA	NA	NA	genomic DNA	NA	NA	NA	NA	NA	NA	NA	144	NA	NA	NA	NA	NA	NA	NA	NA	NA	NA	NA	NA	NA	NA	NA	NA	NA	NA	NA
2	Escherichia coli 746	NZ_CP023354.1	p62	circular	62312	Bacteria	Proteobacteria	Gammaproteobacteria	Enterobacterales	Enterobacteriaceae	Escherichia	Escherichia coli	Escherichia coli strain 746 plasmid p62, complete sequence	NA	2002	United Kingdom: Scotland, Edinburgh	taxon:562	NA	canine	NA	NA	genomic DNA	NA	NA	NA	NA	NA	NA	NA	NA	NA	NA	NA	NA	NA	NA	NA	NA	NA	NA	NA	NA	NA	NA	NA	NA	NA	NA	NA
2	Escherichia coli 746	NZ_CP023355.1	p72	circular	72470	Bacteria	Proteobacteria	Gammaproteobacteria	Enterobacterales	Enterobacteriaceae	Escherichia	Escherichia coli	Escherichia coli strain 746 plasmid p72, complete sequence	NA	2002	United Kingdom: Scotland, Edinburgh	taxon:562	NA	canine	NA	NA	genomic DNA	NA	NA	NA	NA	NA	NA	NA	NA	NA	NA	NA	NA	NA	NA	NA	NA	NA	NA	NA	NA	NA	NA	NA	NA	NA	NA	NA
2	Escherichia coli 92944	MG838205.1	p92944-TEM-1B	circular	147163	Bacteria	Proteobacteria	Gammaproteobacteria	Enterobacterales	Enterobacteriaceae	Escherichia	Escherichia coli	Escherichia coli strain 92944 plasmid p92944-TEM-1B, complete sequence	NA	NA	NA	taxon:562	NA	NA	NA	NA	genomic DNA	NA	NA	NA	NA	NA	NA	NA	NA	NA	NA	NA	NA	NA	NA	NA	NA	NA	NA	NA	NA	NA	NA	NA	NA	NA	NA	NA
2	Escherichia coli 92944	MG838206.1	p92944-NDM-9	circular	118644	Bacteria	Proteobacteria	Gammaproteobacteria	Enterobacterales	Enterobacteriaceae	Escherichia	Escherichia coli	Escherichia coli strain 92944 plasmid p92944-NDM-9, complete sequence	NA	NA	NA	taxon:562	NA	NA	NA	NA	genomic DNA	NA	NA	NA	NA	NA	NA	NA	NA	NA	NA	NA	NA	NA	NA	NA	NA	NA	NA	NA	NA	NA	NA	NA	NA	NA	NA	NA
2	Escherichia coli A2363	NC_006671.1	pAPEC-O2-R	circular	101375	Bacteria	Proteobacteria	Gammaproteobacteria	Enterobacterales	Enterobacteriaceae	Escherichia	Escherichia coli	Escherichia coli A2363 plasmid pAPEC-O2-R, complete sequence	NA	NA	NA	taxon:562	NA	NA	NA	NA	genomic DNA	NA	NA	NA	NA	NA	NA	NA	NA	NA	NA	NA	NA	NA	NA	NA	NA	NA	NA	NA	NA	NA	NA	NA	NA	NA	NA	NA
2	Escherichia coli A2363	NC_007675.1	pAPEC-O2-ColV	circular	184501	Bacteria	Proteobacteria	Gammaproteobacteria	Enterobacterales	Enterobacteriaceae	Escherichia	Escherichia coli	Escherichia coli A2363 plasmid pAPEC-O2-ColV, complete sequence	NA	NA	NA	taxon:562	NA	NA	NA	NA	genomic DNA	NA	NA	NA	NA	avian pathogenic strain	NA	NA	NA	NA	Contig 42	NA	NA	NA	NA	NA	NA	NA	NA	NA	NA	NA	NA	NA	NA	NA	NA	NA
2	Escherichia coli AR_0055	NZ_CP021937.1	unitig_3j3rc_linear	linear	151110	Bacteria	Proteobacteria	Gammaproteobacteria	Enterobacterales	Enterobacteriaceae	Escherichia	Escherichia coli	Escherichia coli strain AR_0055 plasmid unitig_3j3rc_linear, complete sequence	NA	NA	NA	taxon:562	NA	NA	NA	NA	genomic DNA	NA	NA	NA	NA	NA	NA	NA	NA	NA	NA	NA	NA	NA	NA	NA	NA	NA	NA	NA	NA	NA	NA	NA	NA	NA	NA	NA
2	Escherichia coli AR_0055	NZ_CP021938.1	unitig_4	circular	75318	Bacteria	Proteobacteria	Gammaproteobacteria	Enterobacterales	Enterobacteriaceae	Escherichia	Escherichia coli	Escherichia coli strain AR_0055 plasmid unitig_4, complete sequence	NA	NA	NA	taxon:562	NA	NA	NA	NA	genomic DNA	NA	NA	NA	NA	NA	NA	NA	NA	NA	NA	NA	NA	NA	NA	NA	NA	NA	NA	NA	NA	NA	NA	NA	NA	NA	NA	NA
2	Escherichia coli AR_0081	NZ_CP027536.1	unnamed3	circular	72482	Bacteria	Proteobacteria	Gammaproteobacteria	Enterobacterales	Enterobacteriaceae	Escherichia	Escherichia coli	Escherichia coli strain AR_0081 plasmid unnamed3, complete sequence	NA	NA	NA	taxon:562	NA	NA	NA	NA	genomic DNA	NA	NA	NA	NA	NA	NA	NA	NA	NA	NA	NA	NA	NA	NA	NA	NA	NA	NA	NA	NA	NA	NA	NA	NA	NA	NA	NA
2	Escherichia coli AR_0081	NZ_CP027537.1	unnamed2	circular	100279	Bacteria	Proteobacteria	Gammaproteobacteria	Enterobacterales	Enterobacteriaceae	Escherichia	Escherichia coli	Escherichia coli strain AR_0081 plasmid unnamed2, complete sequence	NA	NA	NA	taxon:562	NA	NA	NA	NA	genomic DNA	NA	NA	NA	NA	NA	NA	NA	NA	NA	NA	NA	NA	NA	NA	NA	NA	NA	NA	NA	NA	NA	NA	NA	NA	NA	NA	NA
2	Escherichia coli AR_0085	CP029742.1	unnamed1	circular	139740	Bacteria	Proteobacteria	Gammaproteobacteria	Enterobacterales	Enterobacteriaceae	Escherichia	Escherichia coli	Escherichia coli strain AR_0085 plasmid unnamed1, complete sequence	NA	NA	NA	taxon:562	NA	NA	NA	NA	genomic DNA	NA	NA	NA	NA	NA	NA	NA	NA	NA	NA	NA	NA	NA	NA	NA	NA	NA	NA	NA	NA	NA	NA	NA	NA	NA	NA	NA
2	Escherichia coli AR_0085	CP029744.1	unnamed3	circular	117192	Bacteria	Proteobacteria	Gammaproteobacteria	Enterobacterales	Enterobacteriaceae	Escherichia	Escherichia coli	Escherichia coli strain AR_0085 plasmid unnamed3, complete sequence	NA	NA	NA	taxon:562	NA	NA	NA	NA	genomic DNA	NA	NA	NA	NA	NA	NA	NA	NA	NA	NA	NA	NA	NA	NA	NA	NA	NA	NA	NA	NA	NA	NA	NA	NA	NA	NA	NA
2	Escherichia coli AR437	NZ_CP029104.1	unnamed2	circular	76919	Bacteria	Proteobacteria	Gammaproteobacteria	Enterobacterales	Enterobacteriaceae	Escherichia	Escherichia coli	Escherichia coli strain AR437 plasmid unnamed2, complete sequence	NA	NA	NA	taxon:562	NA	NA	NA	NA	genomic DNA	NA	NA	NA	NA	NA	NA	NA	NA	NA	NA	NA	NA	NA	NA	NA	NA	NA	NA	NA	NA	NA	NA	NA	NA	NA	NA	NA
2	Escherichia coli AR437	NZ_CP029107.1	unnamed5	circular	93435	Bacteria	Proteobacteria	Gammaproteobacteria	Enterobacterales	Enterobacteriaceae	Escherichia	Escherichia coli	Escherichia coli strain AR437 plasmid unnamed5, complete sequence	NA	NA	NA	taxon:562	NA	NA	NA	NA	genomic DNA	NA	NA	NA	NA	NA	NA	NA	NA	NA	NA	NA	NA	NA	NA	NA	NA	NA	NA	NA	NA	NA	NA	NA	NA	NA	NA	NA
2	Escherichia coli ATCC 43886	NZ_CP024254.1	unnamed1	circular	107732	Bacteria	Proteobacteria	Gammaproteobacteria	Enterobacterales	Enterobacteriaceae	Escherichia	Escherichia coli	Escherichia coli strain ATCC 43886 plasmid unnamed1, complete sequence	NA	NA	NA	taxon:562	NA	Homo sapiens	Feces, human	NA	genomic DNA	NA	NA	NA	NA	NA	NA	ATCC:43886	NA	NA	NA	NA	NA	NA	NA	NA	NA	NA	NA	NA	NA	NA	NA	NA	NA	NA	NA	NA
2	Escherichia coli ATCC 43886	NZ_CP024255.1	unnamed2	circular	95515	Bacteria	Proteobacteria	Gammaproteobacteria	Enterobacterales	Enterobacteriaceae	Escherichia	Escherichia coli	Escherichia coli strain ATCC 43886 plasmid unnamed2, complete sequence	NA	NA	NA	taxon:562	NA	Homo sapiens	Feces, human	NA	genomic DNA	NA	NA	NA	NA	NA	NA	ATCC:43886	NA	NA	NA	NA	NA	NA	NA	NA	NA	NA	NA	NA	NA	NA	NA	NA	NA	NA	NA	NA
2	Escherichia coli B171 B171	NZ_CP021211.1	pB171_69	circular	68814	Bacteria	Proteobacteria	Gammaproteobacteria	Enterobacterales	Enterobacteriaceae	Escherichia	Escherichia coli	Escherichia coli B171 plasmid pB171_69, complete sequence	NA	NA	NA	taxon:344601	NA	NA	NA	NA	genomic DNA	NA	NA	NA	NA	NA	NA	NA	NA	NA	NA	NA	NA	NA	NA	NA	NA	NA	NA	NA	NA	NA	NA	NA	NA	NA	NA	NA
2	Escherichia coli B171 B171	NZ_CP021212.1	pB171_90	circular	90229	Bacteria	Proteobacteria	Gammaproteobacteria	Enterobacterales	Enterobacteriaceae	Escherichia	Escherichia coli	Escherichia coli B171 plasmid pB171_90, complete sequence	NA	NA	NA	taxon:344601	NA	NA	NA	NA	genomic DNA	NA	NA	NA	NA	NA	NA	NA	NA	NA	NA	NA	NA	NA	NA	NA	NA	NA	NA	NA	NA	NA	NA	NA	NA	NA	NA	NA
2	Escherichia coli BH100	NZ_CP024652.2	pBH100-1	circular	107274	Bacteria	Proteobacteria	Gammaproteobacteria	Enterobacterales	Enterobacteriaceae	Escherichia	Escherichia coli	Escherichia coli strain BH100 substr. MG2014 plasmid pBH100-1, complete sequence	Edmar Chartone Souza	1974	Brazil: Belo Horizonte	taxon:562	NA	Homo sapiens	urine	19.9245 S 43.9352 W	genomic DNA	NA	NA	NA	NA	NA	NA	NA	NA	NA	NA	NA	NA	NA	NA	NA	MG2014	NA	NA	NA	NA	NA	NA	NA	NA	NA	NA	NA
2	Escherichia coli BH100	NZ_CP025253.1	pBH100-1	circular	105801	Bacteria	Proteobacteria	Gammaproteobacteria	Enterobacterales	Enterobacteriaceae	Escherichia	Escherichia coli	Escherichia coli strain BH100 substr. MG2017 plasmid pBH100-1, complete sequence	Edmar Chartone Souza	1974	Brazil: Belo Horizonte	taxon:562	NA	Homo sapiens	urine	19.9245 S 43.9352 W	genomic DNA	NA	NA	NA	NA	NA	NA	NA	NA	NA	NA	NA	NA	NA	NA	NA	MG2017	NA	NA	NA	NA	NA	NA	NA	NA	NA	NA	NA
2	Escherichia coli CRE1493	NZ_CP019074.1	p1493-3	circular	73992	Bacteria	Proteobacteria	Gammaproteobacteria	Enterobacterales	Enterobacteriaceae	Escherichia	Escherichia coli	Escherichia coli strain CRE1493 plasmid p1493-3, complete sequence	Pak-Leung Ho	41579	China: Shenzhen	taxon:562	NA	Homo sapiens	Rectal Swab	22.28 N 114.14 E	genomic DNA	NA	NA	NA	NA	NA	NA	NA	NA	NA	NA	NA	NA	NA	NA	NA	NA	NA	NA	NA	NA	NA	NA	NA	NA	NA	NA	NA
2	Escherichia coli CRE1493	NZ_CP019076.1	p1493-5	circular	127772	Bacteria	Proteobacteria	Gammaproteobacteria	Enterobacterales	Enterobacteriaceae	Escherichia	Escherichia coli	Escherichia coli strain CRE1493 plasmid p1493-5, complete sequence	Pak-Leung Ho	41579	China: Shenzhen	taxon:562	NA	Homo sapiens	Rectal Swab	22.28 N 114.14 E	genomic DNA	NA	NA	NA	NA	NA	NA	NA	NA	NA	NA	NA	NA	NA	NA	NA	NA	NA	NA	NA	NA	NA	NA	NA	NA	NA	NA	NA
2	Escherichia coli D2	NZ_CP010138.1	A	circular	83922	Bacteria	Proteobacteria	Gammaproteobacteria	Enterobacterales	Enterobacteriaceae	Escherichia	Escherichia coli	Escherichia coli strain D2 plasmid A, complete genome	NA	2014	NA	taxon:562	NA	dog	NA	NA	genomic DNA	NA	NA	NA	NA	NA	NA	NA	NA	NA	NA	NA	NA	NA	NA	NA	NA	NA	NA	NA	NA	NA	NA	NA	NA	NA	NA	NA
2	Escherichia coli D2	NZ_CP010139.1	B	circular	27342	Bacteria	Proteobacteria	Gammaproteobacteria	Enterobacterales	Enterobacteriaceae	Escherichia	Escherichia coli	Escherichia coli strain D2 plasmid B, complete genome	NA	2014	NA	taxon:562	NA	dog	NA	NA	genomic DNA	NA	NA	NA	NA	NA	NA	NA	NA	NA	NA	NA	NA	NA	NA	NA	NA	NA	NA	NA	NA	NA	NA	NA	NA	NA	NA	NA
2	Escherichia coli Ecol_422	NZ_CP018958.1	pEC422_4	circular	53198	Bacteria	Proteobacteria	Gammaproteobacteria	Enterobacterales	Enterobacteriaceae	Escherichia	Escherichia coli	Escherichia coli strain Ecol_422 plasmid pEC422_4, complete sequence	Merck Study for Monitoring of Antimicrobial Resistance Trends (SMART)	2011	Ecuador: Quito	taxon:562	NA	Homo sapiens	NA	0.18 S 78.47 W	genomic DNA	NA	NA	NA	NA	NA	NA	NA	NA	NA	NA	NA	NA	NA	NA	NA	NA	NA	NA	NA	NA	NA	NA	NA	NA	NA	NA	NA
2	Escherichia coli Ecol_422	NZ_CP018960.1	pEC422_2	circular	73206	Bacteria	Proteobacteria	Gammaproteobacteria	Enterobacterales	Enterobacteriaceae	Escherichia	Escherichia coli	Escherichia coli strain Ecol_422 plasmid pEC422_2, complete sequence	Merck Study for Monitoring of Antimicrobial Resistance Trends (SMART)	2011	Ecuador: Quito	taxon:562	NA	Homo sapiens	NA	0.18 S 78.47 W	genomic DNA	NA	NA	NA	NA	NA	NA	NA	NA	NA	NA	NA	NA	NA	NA	NA	NA	NA	NA	NA	NA	NA	NA	NA	NA	NA	NA	NA
2	Escherichia coli Ecol_743	NZ_CP015070.1	pEC743_1	circular	111851	Bacteria	Proteobacteria	Gammaproteobacteria	Enterobacterales	Enterobacteriaceae	Escherichia	Escherichia coli	Escherichia coli strain Ecol_743 plasmid pEC743_1, complete sequence	Merck Study for Monitoring of Antimicrobial Resistance Trends (SMART)	2012	United Arab Emirates: Dubai	taxon:562	NA	Homo sapiens	NA	25.28 N 55.3 E	genomic DNA	NA	NA	NA	NA	NA	NA	NA	NA	NA	NA	NA	NA	NA	NA	NA	NA	NA	NA	NA	NA	NA	NA	NA	NA	NA	NA	NA
2	Escherichia coli Ecol_743	NZ_CP015072.1	pEC745_3	circular	65196	Bacteria	Proteobacteria	Gammaproteobacteria	Enterobacterales	Enterobacteriaceae	Escherichia	Escherichia coli	Escherichia coli strain Ecol_743 plasmid pEC743_3, complete sequence	Merck Study for Monitoring of Antimicrobial Resistance Trends (SMART)	2012	United Arab Emirates: Dubai	taxon:562	NA	Homo sapiens	NA	25.28 N 55.3 E	genomic DNA	NA	NA	NA	NA	NA	NA	NA	NA	NA	NA	NA	NA	NA	NA	NA	NA	NA	NA	NA	NA	NA	NA	NA	NA	NA	NA	NA
2	Escherichia coli Ecol_AZ161	NZ_CP019009.1	pECAZ161_3	circular	130905	Bacteria	Proteobacteria	Gammaproteobacteria	Enterobacterales	Enterobacteriaceae	Escherichia	Escherichia coli	Escherichia coli strain Ecol_AZ161 plasmid pECAZ161_3, complete sequence	AstraZeneca global surveillance study of antimicrobial resistance	2013	USA: Lafayette	taxon:562	NA	Homo sapiens	NA	30.22 N 92.02 W	genomic DNA	NA	NA	NA	NA	NA	NA	NA	NA	NA	NA	NA	NA	NA	NA	NA	NA	NA	NA	NA	NA	NA	NA	NA	NA	NA	NA	NA
2	Escherichia coli Ecol_AZ161	NZ_CP019011.1	pECAZ161_1	circular	74891	Bacteria	Proteobacteria	Gammaproteobacteria	Enterobacterales	Enterobacteriaceae	Escherichia	Escherichia coli	Escherichia coli strain Ecol_AZ161 plasmid pECAZ161_1, complete sequence	AstraZeneca global surveillance study of antimicrobial resistance	2013	USA: Lafayette	taxon:562	NA	Homo sapiens	NA	30.22 N 92.02 W	genomic DNA	NA	NA	NA	NA	NA	NA	NA	NA	NA	NA	NA	NA	NA	NA	NA	NA	NA	NA	NA	NA	NA	NA	NA	NA	NA	NA	NA
2	Escherichia coli ECONIH2	NZ_CP014668.1	pECO-bc6	circular	101201	Bacteria	Proteobacteria	Gammaproteobacteria	Enterobacterales	Enterobacteriaceae	Escherichia	Escherichia coli	Escherichia coli strain ECONIH2 plasmid pECO-bc6, complete sequence	NA	2014	USA	taxon:562	NA	Homo sapiens	NA	38.9847 N 77.0947 W	genomic DNA	NA	NA	NA	NA	AATXU	NA	NA	NA	NA	NA	NA	NA	NA	NA	NA	NA	NA	NA	NA	NA	NA	NA	NA	NA	NA	NA	NA
2	Escherichia coli ECONIH2	NZ_CP014669.1	pKpQIL-571	circular	113852	Bacteria	Proteobacteria	Gammaproteobacteria	Enterobacterales	Enterobacteriaceae	Escherichia	Escherichia coli	Escherichia coli strain ECONIH2 plasmid pKpQIL-571, complete sequence	NA	2014	USA	taxon:562	NA	Homo sapiens	NA	38.9847 N 77.0947 W	genomic DNA	NA	NA	NA	NA	AATXU	NA	NA	NA	NA	NA	NA	NA	NA	NA	NA	NA	NA	NA	NA	NA	NA	NA	NA	NA	NA	NA	NA
2	Escherichia coli ECONIH4	NZ_CP026403.1	pECO-816c	circular	103161	Bacteria	Proteobacteria	Gammaproteobacteria	Enterobacterales	Enterobacteriaceae	Escherichia	Escherichia coli	Escherichia coli strain ECONIH4 plasmid pECO-816c, complete sequence	NA	2015	USA	taxon:562	NA	NA	NA	38.984652 N 77.094709 W	genomic DNA	NA	NA	NA	NA	NA	NA	NA	NA	NA	NA	NA	NA	NA	NA	NA	NA	NA	NA	NA	NA	NA	NA	NA	NA	NA	NA	NA
2	Escherichia coli ECONIH4	NZ_CP026404.1	pECO-6357	circular	127217	Bacteria	Proteobacteria	Gammaproteobacteria	Enterobacterales	Enterobacteriaceae	Escherichia	Escherichia coli	Escherichia coli strain ECONIH4 plasmid pECO-6357, complete sequence	NA	2015	USA	taxon:562	NA	NA	NA	38.984652 N 77.094709 W	genomic DNA	NA	NA	NA	NA	NA	NA	NA	NA	NA	NA	NA	NA	NA	NA	NA	NA	NA	NA	NA	NA	NA	NA	NA	NA	NA	NA	NA
2	Escherichia coli ETEC-2265	NZ_CP023347.1	unnamed1	circular	142368	Bacteria	Proteobacteria	Gammaproteobacteria	Enterobacterales	Enterobacteriaceae	Escherichia	Escherichia coli	Escherichia coli strain ETEC-2265 plasmid unnamed1, complete sequence	Asa Sjoling	38798	Bangladesh: Dhaka	taxon:562	NA	Homo sapiens	Diarrheal stool	23.80 N 90.37 E	genomic DNA	NA	NA	NA	NA	NA	NA	NA	NA	NA	NA	NA	NA	NA	NA	NA	NA	NA	NA	NA	NA	NA	NA	NA	NA	NA	NA	NA
2	Escherichia coli ETEC-2265	NZ_CP023348.1	unnamed2	circular	88757	Bacteria	Proteobacteria	Gammaproteobacteria	Enterobacterales	Enterobacteriaceae	Escherichia	Escherichia coli	Escherichia coli strain ETEC-2265 plasmid unnamed2, complete sequence	Asa Sjoling	38798	Bangladesh: Dhaka	taxon:562	NA	Homo sapiens	Diarrheal stool	23.80 N 90.37 E	genomic DNA	NA	NA	NA	NA	NA	NA	NA	NA	NA	NA	NA	NA	NA	NA	NA	NA	NA	NA	NA	NA	NA	NA	NA	NA	NA	NA	NA
2	Escherichia coli F5176C6	NZ_CP024668.1	unnamed1	circular	167071	Bacteria	Proteobacteria	Gammaproteobacteria	Enterobacterales	Enterobacteriaceae	Escherichia	Escherichia coli	Escherichia coli strain F5176C6 plasmid unnamed1, complete sequence	NA	1997	NA	taxon:562	NA	NA	NA	NA	genomic DNA	NA	NA	NA	NA	NA	NA	NA	O167:H5	NA	NA	NA	NA	NA	NA	NA	NA	NA	NA	NA	NA	NA	NA	NA	NA	NA	NA	NA
2	Escherichia coli F5176C6	NZ_CP024669.1	unnamed2	circular	110612	Bacteria	Proteobacteria	Gammaproteobacteria	Enterobacterales	Enterobacteriaceae	Escherichia	Escherichia coli	Escherichia coli strain F5176C6 plasmid unnamed2, complete sequence	NA	1997	NA	taxon:562	NA	NA	NA	NA	genomic DNA	NA	NA	NA	NA	NA	NA	NA	O167:H5	NA	NA	NA	NA	NA	NA	NA	NA	NA	NA	NA	NA	NA	NA	NA	NA	NA	NA	NA
2	Escherichia coli FDAARGOS_433	NZ_CP023895.1	unnamed2	circular	91648	Bacteria	Proteobacteria	Gammaproteobacteria	Enterobacterales	Enterobacteriaceae	Escherichia	Escherichia coli	Escherichia coli strain FDAARGOS_433 plasmid unnamed2, complete sequence	BC Centre for Disease Control	2015-12-01	Canada: BC	taxon:562	NA	Homo sapiens	Rectal	NA	genomic DNA	NA	NA	NA	NA	NA	NA	FDA:FDAARGOS_433	NA	NA	NA	NA	NA	NA	NA	NA	NA	NA	NA	NA	NA	NA	NA	NA	NA	NA	NA	NA
2	Escherichia coli FDAARGOS_433	NZ_CP023903.1	unnamed1	circular	101274	Bacteria	Proteobacteria	Gammaproteobacteria	Enterobacterales	Enterobacteriaceae	Escherichia	Escherichia coli	Escherichia coli strain FDAARGOS_433 plasmid unnamed1, complete sequence	BC Centre for Disease Control	2015-12-01	Canada: BC	taxon:562	NA	Homo sapiens	Rectal	NA	genomic DNA	NA	NA	NA	NA	NA	NA	FDA:FDAARGOS_433	NA	NA	NA	NA	NA	NA	NA	NA	NA	NA	NA	NA	NA	NA	NA	NA	NA	NA	NA	NA
2	Escherichia coli FORC_031	NZ_CP013192.1	pFORC31.2	circular	57478	Bacteria	Proteobacteria	Gammaproteobacteria	Enterobacterales	Enterobacteriaceae	Escherichia	Escherichia coli	Escherichia coli strain FORC_031 plasmid pFORC31.2, complete sequence	Korea Center for Disease Control and Prevention	37987	Korea: Busan	taxon:562	NA	Homo sapiens	Human Stool	35.18 N 129.08 E	genomic DNA	NA	NA	NA	NA	NA	NA	NA	NA	NA	NA	NA	NA	NA	NA	NA	NA	NA	NA	NA	NA	NA	NA	NA	NA	NA	NA	NA
2	Escherichia coli FORC_031	NZ_CP013194.1	pFORC31.4	circular	39792	Bacteria	Proteobacteria	Gammaproteobacteria	Enterobacterales	Enterobacteriaceae	Escherichia	Escherichia coli	Escherichia coli strain FORC_031 plasmid pFORC31.4, complete sequence	Korea Center for Disease Control and Prevention	37987	Korea: Busan	taxon:562	NA	Homo sapiens	Human Stool	35.18 N 129.08 E	genomic DNA	NA	NA	NA	NA	NA	NA	NA	NA	NA	NA	NA	NA	NA	NA	NA	NA	NA	NA	NA	NA	NA	NA	NA	NA	NA	NA	NA
2	Escherichia coli H17	CP021197.1	pH17-4	circular	99593	Bacteria	Proteobacteria	Gammaproteobacteria	Enterobacterales	Enterobacteriaceae	Escherichia	Escherichia coli	Escherichia coli strain H17 plasmid pH17-4, complete sequence	SRRSH hospital	2012-10-01	China: Hefei	taxon:562	NA	Homo sapiens	hospital	31.85 N 117.26 E	genomic DNA	NA	NA	NA	NA	NA	NA	NA	NA	NA	NA	NA	NA	NA	NA	NA	NA	NA	NA	NA	NA	NA	NA	NA	NA	NA	NA	NA
2	Escherichia coli H17	CP021198.1	pH17-5	circular	157585	Bacteria	Proteobacteria	Gammaproteobacteria	Enterobacterales	Enterobacteriaceae	Escherichia	Escherichia coli	Escherichia coli strain H17 plasmid pH17-5, complete sequence	SRRSH hospital	2012-10-01	China: Hefei	taxon:562	NA	Homo sapiens	hospital	31.85 N 117.26 E	genomic DNA	NA	NA	NA	NA	NA	NA	NA	NA	NA	NA	NA	NA	NA	NA	NA	NA	NA	NA	NA	NA	NA	NA	NA	NA	NA	NA	NA
2	Escherichia coli JJ1887 JJ1887	NZ_CP014320.1	pJJ1887-5	circular	130603	Bacteria	Proteobacteria	Gammaproteobacteria	Enterobacterales	Enterobacteriaceae	Escherichia	Escherichia coli	Escherichia coli JJ1887 plasmid pJJ1887-5, complete sequence	NA	2007	USA	taxon:1355101	NA	Homo sapiens	NA	NA	genomic DNA	NA	NA	NA	NA	NA	NA	NA	NA	NA	NA	NA	NA	NA	NA	NA	NA	NA	NA	NA	NA	NA	NA	NA	NA	NA	NA	NA
2	Escherichia coli JJ1887 JJ1887	NZ_CP014321.1	pJJ1887-4	circular	107507	Bacteria	Proteobacteria	Gammaproteobacteria	Enterobacterales	Enterobacteriaceae	Escherichia	Escherichia coli	Escherichia coli JJ1887 plasmid pJJ1887-4, complete sequence	NA	2007	USA	taxon:1355101	NA	Homo sapiens	NA	NA	genomic DNA	NA	NA	NA	NA	NA	NA	NA	NA	NA	NA	NA	NA	NA	NA	NA	NA	NA	NA	NA	NA	NA	NA	NA	NA	NA	NA	NA
2	Escherichia coli JJ2434	NZ_CP013833.1	pJJ2434_1	circular	126302	Bacteria	Proteobacteria	Gammaproteobacteria	Enterobacterales	Enterobacteriaceae	Escherichia	Escherichia coli	Escherichia coli strain JJ2434 plasmid pJJ2434_1, complete sequence	NA	2008	USA: Minneapolis	taxon:562	NA	Homo sapiens	NA	44.9778 N 93.265 W	genomic DNA	NA	NA	NA	NA	NA	NA	NA	NA	NA	NA	NA	NA	NA	NA	NA	NA	NA	NA	NA	NA	NA	NA	NA	NA	NA	NA	NA
2	Escherichia coli JJ2434	NZ_CP013834.1	pJJ2434_2	circular	62183	Bacteria	Proteobacteria	Gammaproteobacteria	Enterobacterales	Enterobacteriaceae	Escherichia	Escherichia coli	Escherichia coli strain JJ2434 plasmid pJJ2434_2, complete sequence	NA	2008	USA: Minneapolis	taxon:562	NA	Homo sapiens	NA	44.9778 N 93.265 W	genomic DNA	NA	NA	NA	NA	NA	NA	NA	NA	NA	NA	NA	NA	NA	NA	NA	NA	NA	NA	NA	NA	NA	NA	NA	NA	NA	NA	NA
2	Escherichia coli M11	NZ_CP010207.1	A	circular	138950	Bacteria	Proteobacteria	Gammaproteobacteria	Enterobacterales	Enterobacteriaceae	Escherichia	Escherichia coli	Escherichia coli strain M11 plasmid A, complete sequence	NA	2014	NA	taxon:562	NA	mouse	feces	NA	genomic DNA	NA	NA	NA	NA	NA	NA	NA	NA	NA	NA	NA	NA	NA	NA	NA	NA	NA	NA	NA	NA	NA	NA	NA	NA	NA	NA	NA
2	Escherichia coli M11	NZ_CP010209.1	C	circular	61005	Bacteria	Proteobacteria	Gammaproteobacteria	Enterobacterales	Enterobacteriaceae	Escherichia	Escherichia coli	Escherichia coli strain M11 plasmid C, complete sequence	NA	2014	NA	taxon:562	NA	mouse	feces	NA	genomic DNA	NA	NA	NA	NA	NA	NA	NA	NA	NA	NA	NA	NA	NA	NA	NA	NA	NA	NA	NA	NA	NA	NA	NA	NA	NA	NA	NA
2	Escherichia coli M15	NZ_CP010214.1	A	circular	146496	Bacteria	Proteobacteria	Gammaproteobacteria	Enterobacterales	Enterobacteriaceae	Escherichia	Escherichia coli	Escherichia coli strain M15 plasmid A, complete sequence	NA	2014	NA	taxon:562	NA	mouse	feces	NA	genomic DNA	NA	NA	NA	NA	NA	NA	NA	NA	NA	NA	NA	NA	NA	NA	NA	NA	NA	NA	NA	NA	NA	NA	NA	NA	NA	NA	NA
2	Escherichia coli M15	NZ_CP010215.1	B	circular	61058	Bacteria	Proteobacteria	Gammaproteobacteria	Enterobacterales	Enterobacteriaceae	Escherichia	Escherichia coli	Escherichia coli strain M15 plasmid B, complete sequence	NA	2014	NA	taxon:562	NA	mouse	feces	NA	genomic DNA	NA	NA	NA	NA	NA	NA	NA	NA	NA	NA	NA	NA	NA	NA	NA	NA	NA	NA	NA	NA	NA	NA	NA	NA	NA	NA	NA
2	Escherichia coli M19	NZ_CP010222.1	A	circular	146552	Bacteria	Proteobacteria	Gammaproteobacteria	Enterobacterales	Enterobacteriaceae	Escherichia	Escherichia coli	Escherichia coli strain M19 plasmid A, complete sequence	NA	2014	NA	taxon:562	NA	mouse	feces	NA	genomic DNA	NA	NA	NA	NA	NA	NA	NA	NA	NA	NA	NA	NA	NA	NA	NA	NA	NA	NA	NA	NA	NA	NA	NA	NA	NA	NA	NA
2	Escherichia coli M19	NZ_CP010223.1	B	circular	61063	Bacteria	Proteobacteria	Gammaproteobacteria	Enterobacterales	Enterobacteriaceae	Escherichia	Escherichia coli	Escherichia coli strain M19 plasmid B, complete sequence	NA	2014	NA	taxon:562	NA	mouse	feces	NA	genomic DNA	NA	NA	NA	NA	NA	NA	NA	NA	NA	NA	NA	NA	NA	NA	NA	NA	NA	NA	NA	NA	NA	NA	NA	NA	NA	NA	NA
2	Escherichia coli M8	CP019954.1	unnamed1	circular	160021	Bacteria	Proteobacteria	Gammaproteobacteria	Enterobacterales	Enterobacteriaceae	Escherichia	Escherichia coli	Escherichia coli plasmid unnamed1, complete sequence	NA	41102	Switzerland	taxon:562	NA	Mus musculus C57Bl/6J	ob/ob mice	46.5515 N 6.68867 E	genomic DNA	NA	NA	NA	NA	NA	NA	NA	NA	NA	NA	NA	NA	NA	NA	NA	NA	NA	NA	NA	NA	NA	NA	NA	NA	NA	NA	NA
2	Escherichia coli M8	NZ_CP010192.1	A	circular	162720	Bacteria	Proteobacteria	Gammaproteobacteria	Enterobacterales	Enterobacteriaceae	Escherichia	Escherichia coli	Escherichia coli strain M8 plasmid A, complete genome	NA	2014	NA	taxon:562	NA	mouse	feces	NA	genomic DNA	NA	NA	NA	NA	NA	NA	NA	NA	NA	NA	NA	NA	NA	NA	NA	NA	NA	NA	NA	NA	NA	NA	NA	NA	NA	NA	NA
2	Escherichia coli MRE600	CP014199.1	pMRE600-1	circular	89107	Bacteria	Proteobacteria	Gammaproteobacteria	Enterobacterales	Enterobacteriaceae	Escherichia	Escherichia coli	Escherichia coli strain MRE600 plasmid pMRE600-1, complete sequence	NA	1950	United Kingdom	taxon:562	NA	NA	NA	NA	genomic DNA	NA	NA	NA	NA	NA	NA	ATCC:29417	NA	NA	NA	NA	NA	NA	NA	NA	NA	NA	NA	NA	NA	NA	NA	NA	NA	NA	NA	NA
2	Escherichia coli MRE600	CP014200.1	pMRE600-2	circular	56887	Bacteria	Proteobacteria	Gammaproteobacteria	Enterobacterales	Enterobacteriaceae	Escherichia	Escherichia coli	Escherichia coli strain MRE600 plasmid pMRE600-2, complete sequence	NA	1950	United Kingdom	taxon:562	NA	NA	NA	NA	genomic DNA	NA	NA	NA	NA	NA	NA	ATCC:29417	NA	NA	NA	NA	NA	NA	NA	NA	NA	NA	NA	NA	NA	NA	NA	NA	NA	NA	NA	NA
2	Escherichia coli MS7163	NZ_CP026854.1	pMS7163A	circular	133843	Bacteria	Proteobacteria	Gammaproteobacteria	Enterobacterales	Enterobacteriaceae	Escherichia	Escherichia coli	Escherichia coli strain MS7163 plasmid pMS7163A, complete sequence	NA	NA	Slovakia	taxon:562	NA	Homo sapiens	urine	NA	genomic DNA	NA	NA	NA	NA	NA	NA	NA	O45:K1:H7	NA	NA	NA	NA	NA	NA	NA	NA	NA	NA	NA	NA	NA	NA	NA	NA	NA	NA	NA
2	Escherichia coli MS7163	NZ_CP026855.1	pMS7163B	circular	84078	Bacteria	Proteobacteria	Gammaproteobacteria	Enterobacterales	Enterobacteriaceae	Escherichia	Escherichia coli	Escherichia coli strain MS7163 plasmid pMS7163B, complete sequence	NA	NA	Slovakia	taxon:562	NA	Homo sapiens	urine	NA	genomic DNA	NA	NA	NA	NA	NA	NA	NA	O45:K1:H7	NA	NA	NA	NA	NA	NA	NA	NA	NA	NA	NA	NA	NA	NA	NA	NA	NA	NA	NA
2	Escherichia coli O157:H7 str. EDL933 EDL933	NC_007414.1	pO157	circular	92077	Bacteria	Proteobacteria	Gammaproteobacteria	Enterobacterales	Enterobacteriaceae	Escherichia	Escherichia coli	Escherichia coli O157:H7 str. EDL933 plasmid pO157, complete sequence	NA	NA	NA	taxon:155864	NA	NA	NA	NA	genomic DNA	NA	NA	NA	NA	NA	NA	NA	O157:H7	NA	NA	NA	NA	NA	Escherichia coli C600	NA	NA	NA	NA	NA	NA	NA	NA	NA	NA	NA	NA	NA
2	Escherichia coli O157:H7 str. EDL933 EDL933	NZ_CP008958.1	unnamed	circular	92076	Bacteria	Proteobacteria	Gammaproteobacteria	Enterobacterales	Enterobacteriaceae	Escherichia	Escherichia coli	Escherichia coli O157:H7 str. EDL933 plasmid, complete sequence	NA	NA	NA	taxon:155864	NA	NA	NA	NA	genomic DNA	O157:H7	NA	NA	NA	NA	NA	ATCC:700927	NA	NA	NA	NA	NA	NA	NA	NA	NA	NA	NA	NA	NA	NA	NA	NA	NA	NA	NA	NA
2	Escherichia coli O25:H16 F5505-C1	NZ_CP024258.1	unnamed1	circular	96607	Bacteria	Proteobacteria	Gammaproteobacteria	Enterobacterales	Enterobacteriaceae	Escherichia	Escherichia coli	Escherichia coli O25:H16 strain F5505-C1 plasmid unnamed1, complete sequence	NA	1998	NA	taxon:2048780	NA	NA	NA	NA	genomic DNA	NA	NA	NA	NA	NA	NA	NA	O25:H16	NA	NA	NA	NA	NA	NA	NA	NA	NA	NA	NA	NA	NA	NA	NA	NA	NA	NA	NA
2	Escherichia coli O25:H16 F5505-C1	NZ_CP024259.1	unnamed2	circular	94817	Bacteria	Proteobacteria	Gammaproteobacteria	Enterobacterales	Enterobacteriaceae	Escherichia	Escherichia coli	Escherichia coli O25:H16 strain F5505-C1 plasmid unnamed2, complete sequence	NA	1998	NA	taxon:2048780	NA	NA	NA	NA	genomic DNA	NA	NA	NA	NA	NA	NA	NA	O25:H16	NA	NA	NA	NA	NA	NA	NA	NA	NA	NA	NA	NA	NA	NA	NA	NA	NA	NA	NA
2	Escherichia coli O6:H16 2011EL-1370-2	NZ_CP022913.1	unnamed1	circular	63392	Bacteria	Proteobacteria	Gammaproteobacteria	Enterobacterales	Enterobacteriaceae	Escherichia	Escherichia coli	Escherichia coli O6:H16 strain 2011EL-1370-2 plasmid unnamed1, complete sequence	New York State Health Department	2011-04-01	USA: New York	taxon:1446746	NA	Homo sapiens	Stool	NA	genomic DNA	NA	NA	NA	NA	NA	NA	NA	O6:H16	NA	NA	NA	NA	NA	NA	NA	NA	NA	NA	NA	NA	NA	NA	NA	NA	NA	NA	NA
2	Escherichia coli O6:H16 2011EL-1370-2	NZ_CP022914.1	unnamed2	circular	117021	Bacteria	Proteobacteria	Gammaproteobacteria	Enterobacterales	Enterobacteriaceae	Escherichia	Escherichia coli	Escherichia coli O6:H16 strain 2011EL-1370-2 plasmid unnamed2, complete sequence	New York State Health Department	2011-04-01	USA: New York	taxon:1446746	NA	Homo sapiens	Stool	NA	genomic DNA	NA	NA	NA	NA	NA	NA	NA	O6:H16	NA	NA	NA	NA	NA	NA	NA	NA	NA	NA	NA	NA	NA	NA	NA	NA	NA	NA	NA
2	Escherichia coli O6:H16 2014EL-1346-6	NZ_CP024236.1	unnamed4	circular	226119	Bacteria	Proteobacteria	Gammaproteobacteria	Enterobacterales	Enterobacteriaceae	Escherichia	Escherichia coli	Escherichia coli O6:H16 strain 2014EL-1346-6 plasmid unnamed4, complete sequence	NA	2014	USA: North Carolina	taxon:1446746	NA	NA	NA	NA	genomic DNA	O6:H16	NA	NA	NA	NA	NA	NA	NA	NA	NA	NA	NA	NA	NA	NA	NA	NA	NA	NA	NA	NA	NA	NA	NA	NA	NA	NA
2	Escherichia coli O6:H16 2014EL-1346-6	NZ_CP024237.1	unnamed5	circular	152713	Bacteria	Proteobacteria	Gammaproteobacteria	Enterobacterales	Enterobacteriaceae	Escherichia	Escherichia coli	Escherichia coli O6:H16 strain 2014EL-1346-6 plasmid unnamed5, complete sequence	NA	2014	USA: North Carolina	taxon:1446746	NA	NA	NA	NA	genomic DNA	O6:H16	NA	NA	NA	NA	NA	NA	NA	NA	NA	NA	NA	NA	NA	NA	NA	NA	NA	NA	NA	NA	NA	NA	NA	NA	NA	NA
2	Escherichia coli SCEC020007	NZ_CP025625.1	pBOKZ_SCEC020007	circular	84952	Bacteria	Proteobacteria	Gammaproteobacteria	Enterobacterales	Enterobacteriaceae	Escherichia	Escherichia coli	Escherichia coli strain SCEC020007 plasmid pBOKZ_SCEC020007, complete sequence	NA	42676	China: Sichuan: Zigong	taxon:562	NA	Homo sapiens	NA	NA	genomic DNA	NA	NA	NA	NA	NA	NA	NA	NA	NA	NA	NA	NA	NA	NA	NA	NA	NA	NA	NA	NA	NA	NA	NA	NA	NA	NA	NA
2	Escherichia coli SCEC020007	NZ_CP025626.1	pNDM5_SCEC020007	circular	144225	Bacteria	Proteobacteria	Gammaproteobacteria	Enterobacterales	Enterobacteriaceae	Escherichia	Escherichia coli	Escherichia coli strain SCEC020007 plasmid pNDM5_SCEC020007, complete sequence	NA	42676	China: Sichuan: Zigong	taxon:562	NA	Homo sapiens	NA	NA	genomic DNA	NA	NA	NA	NA	NA	NA	NA	NA	NA	NA	NA	NA	NA	NA	NA	NA	NA	NA	NA	NA	NA	NA	NA	NA	NA	NA	NA
2	Escherichia coli str. Sanji Sanji	NZ_CP011064.1	pSJ_94	circular	94712	Bacteria	Proteobacteria	Gammaproteobacteria	Enterobacterales	Enterobacteriaceae	Escherichia	Escherichia coli	Escherichia coli str. Sanji plasmid pSJ_94, complete sequence	Xiancheng Zeng	40817	China	taxon:1441627	NA	pheasant	pheasant duodenum	26.2472 N 119.083 E	genomic DNA	NA	NA	NA	NA	highly drug-resistant strain	NA	NA	NA	NA	NA	NA	NA	NA	NA	NA	NA	NA	NA	NA	NA	NA	NA	NA	NA	NA	NA	NA
2	Escherichia coli str. Sanji Sanji	NZ_CP011065.1	pSJ_82	circular	82288	Bacteria	Proteobacteria	Gammaproteobacteria	Enterobacterales	Enterobacteriaceae	Escherichia	Escherichia coli	Escherichia coli str. Sanji plasmid pSJ_82, complete sequence	Xiancheng Zeng	40817	China	taxon:1441627	NA	pheasant	pheasant duodenum	26.2472 N 119.083 E	genomic DNA	NA	NA	NA	NA	highly drug-resistant strain	NA	NA	NA	NA	NA	NA	NA	NA	NA	NA	NA	NA	NA	NA	NA	NA	NA	NA	NA	NA	NA	NA
2	Escherichia coli UMNK88 UMNK88	NC_017639.1	pUMNK88_K88	circular	81883	Bacteria	Proteobacteria	Gammaproteobacteria	Enterobacterales	Enterobacteriaceae	Escherichia	Escherichia coli	Escherichia coli UMNK88 plasmid pUMNK88_K88, complete sequence	NA	NA	USA	taxon:696406	NA	porcine	porcine neonatal diarrhea	NA	genomic DNA	NA	NA	NA	NA	NA	NA	NA	NA	NA	NA	NA	NA	enterotoxigenic Escherichia coli (ETEC)	NA	NA	NA	NA	NA	NA	O149	NA	NA	NA	NA	NA	NA	NA
2	Escherichia coli UMNK88 UMNK88	NC_017640.1	pUMNK88_Ent	circular	81475	Bacteria	Proteobacteria	Gammaproteobacteria	Enterobacterales	Enterobacteriaceae	Escherichia	Escherichia coli	Escherichia coli UMNK88 plasmid pUMNK88_Ent, complete sequence	NA	NA	USA	taxon:696406	NA	porcine	porcine neonatal diarrhea	NA	genomic DNA	NA	NA	NA	NA	NA	NA	NA	NA	NA	NA	NA	NA	enterotoxigenic Escherichia coli (ETEC)	NA	NA	NA	NA	NA	NA	O149	NA	NA	NA	NA	NA	NA	NA
2	Klebsiella michiganensis AR375	NZ_CP029140.1	unnamed1	circular	114072	Bacteria	Proteobacteria	Gammaproteobacteria	Enterobacterales	Enterobacteriaceae	Klebsiella	Klebsiella michiganensis	Klebsiella michiganensis strain AR375 plasmid unnamed1, complete sequence	NA	NA	NA	taxon:1134687	NA	NA	NA	NA	genomic DNA	NA	NA	NA	NA	NA	NA	NA	NA	NA	NA	NA	NA	NA	NA	NA	NA	NA	NA	NA	NA	NA	NA	NA	NA	NA	NA	NA
2	Klebsiella michiganensis AR375	NZ_CP029143.1	unnamed3	circular	134879	Bacteria	Proteobacteria	Gammaproteobacteria	Enterobacterales	Enterobacteriaceae	Klebsiella	Klebsiella michiganensis	Klebsiella michiganensis strain AR375 plasmid unnamed3, complete sequence	NA	NA	NA	taxon:1134687	NA	NA	NA	NA	genomic DNA	NA	NA	NA	NA	NA	NA	NA	NA	NA	NA	NA	NA	NA	NA	NA	NA	NA	NA	NA	NA	NA	NA	NA	NA	NA	NA	NA
2	Klebsiella michiganensis M1	NZ_CP008842.1	pKOXM1A	circular	204468	Bacteria	Proteobacteria	Gammaproteobacteria	Enterobacterales	Enterobacteriaceae	Klebsiella	Klebsiella michiganensis	Klebsiella michiganensis strain M1 plasmid pKOXM1A, complete sequence	NA	2012-08-15	South Korea: Maripo beach	taxon:1134687	NA	NA	soil	36.78 N 126.14 E	genomic DNA	NA	NA	NA	NA	NA	NA	NA	NA	NA	NA	NA	NA	NA	NA	NA	NA	NA	NA	NA	NA	NA	NA	NA	NA	NA	NA	NA
2	Klebsiella michiganensis M1	NZ_CP008843.1	pKOXM1B	circular	183015	Bacteria	Proteobacteria	Gammaproteobacteria	Enterobacterales	Enterobacteriaceae	Klebsiella	Klebsiella michiganensis	Klebsiella michiganensis strain M1 plasmid pKOXM1B, complete sequence	NA	2012-08-15	South Korea: Maripo beach	taxon:1134687	NA	NA	soil	36.78 N 126.14 E	genomic DNA	NA	NA	NA	NA	NA	NA	NA	NA	NA	NA	NA	NA	NA	NA	NA	NA	NA	NA	NA	NA	NA	NA	NA	NA	NA	NA	NA
2	Klebsiella pneumoniae 301	KY354306.1	pKP301b	circular	110253	Bacteria	Proteobacteria	Gammaproteobacteria	Enterobacterales	Enterobacteriaceae	Klebsiella	Klebsiella pneumoniae	Klebsiella pneumoniae strain 301 plasmid pKP301b, complete sequence	NA	NA	Brazil	taxon:573	NA	lettuce	leaf	NA	genomic DNA	NA	NA	NA	NA	NA	NA	NA	NA	NA	NA	NA	NA	NA	NA	NA	NA	NA	NA	NA	NA	NA	NA	NA	NA	NA	NA	NA
2	Klebsiella pneumoniae 301	KY495890.1	pKP301cro	circular	147442	Bacteria	Proteobacteria	Gammaproteobacteria	Enterobacterales	Enterobacteriaceae	Klebsiella	Klebsiella pneumoniae	Klebsiella pneumoniae strain 301 plasmid pKP301cro, complete sequence	NA	NA	NA	taxon:573	NA	NA	lettuce	NA	genomic DNA	NA	NA	NA	NA	NA	NA	NA	NA	NA	NA	NA	NA	NA	NA	NA	NA	NA	NA	NA	NA	NA	NA	NA	NA	NA	NA	NA
2	Klebsiella pneumoniae 30660/NJST258_1 30660/NJST258_1	NZ_CP006926.1	pNJST258N2	circular	73636	Bacteria	Proteobacteria	Gammaproteobacteria	Enterobacterales	Enterobacteriaceae	Klebsiella	Klebsiella pneumoniae	Klebsiella pneumoniae 30660/NJST258_1 plasmid pNJST258N2, complete sequence	NA	2010	USA	taxon:1420012	NA	Homo sapiens	urinary tract infection	NA	genomic DNA	NA	NA	NA	NA	NA	NA	NA	NA	NA	NA	NA	NA	NA	NA	NA	NA	NA	NA	NA	NA	NA	NA	NA	NA	NA	NA	NA
2	Klebsiella pneumoniae 30660/NJST258_1 30660/NJST258_1	NZ_CP006927.1	pNJST258N1	circular	142788	Bacteria	Proteobacteria	Gammaproteobacteria	Enterobacterales	Enterobacteriaceae	Klebsiella	Klebsiella pneumoniae	Klebsiella pneumoniae 30660/NJST258_1 plasmid pNJST258N1, complete sequence	NA	2010	USA	taxon:1420012	NA	Homo sapiens	urinary tract infection	NA	genomic DNA	NA	NA	NA	NA	NA	NA	NA	NA	NA	NA	NA	NA	NA	NA	NA	NA	NA	NA	NA	NA	NA	NA	NA	NA	NA	NA	NA
2	Klebsiella pneumoniae AATZP	NZ_CP014756.1	pKPN-04f	circular	121030	Bacteria	Proteobacteria	Gammaproteobacteria	Enterobacterales	Enterobacteriaceae	Klebsiella	Klebsiella pneumoniae	Klebsiella pneumoniae strain AATZP plasmid pKPN-04f, complete sequence	NA	2014	USA	taxon:573	NA	Homo sapiens	NA	38.9847 N 77.0947 W	genomic DNA	NA	NA	NA	NA	NA	NA	NA	NA	NA	NA	NA	NA	NA	NA	NA	NA	NA	NA	NA	NA	NA	NA	NA	NA	NA	NA	NA
2	Klebsiella pneumoniae AATZP	NZ_CP014757.1	pNDM-1fa	circular	54064	Bacteria	Proteobacteria	Gammaproteobacteria	Enterobacterales	Enterobacteriaceae	Klebsiella	Klebsiella pneumoniae	Klebsiella pneumoniae strain AATZP plasmid pNDM-1fa, complete sequence	NA	2014	USA	taxon:573	NA	Homo sapiens	NA	38.9847 N 77.0947 W	genomic DNA	NA	NA	NA	NA	NA	NA	NA	NA	NA	NA	NA	NA	NA	NA	NA	NA	NA	NA	NA	NA	NA	NA	NA	NA	NA	NA	NA
2	Klebsiella pneumoniae AR_0047	NZ_CP021540.1	tig00000001	circular	201874	Bacteria	Proteobacteria	Gammaproteobacteria	Enterobacterales	Enterobacteriaceae	Klebsiella	Klebsiella pneumoniae	Klebsiella pneumoniae strain AR_0047 plasmid tig00000001, complete sequence	NA	NA	NA	taxon:573	NA	NA	NA	NA	genomic DNA	NA	NA	NA	NA	NA	NA	NA	NA	NA	NA	NA	NA	NA	NA	NA	NA	NA	NA	NA	NA	NA	NA	NA	NA	NA	NA	NA
2	Klebsiella pneumoniae AR_0047	NZ_CP021541.1	tig00000002	circular	111531	Bacteria	Proteobacteria	Gammaproteobacteria	Enterobacterales	Enterobacteriaceae	Klebsiella	Klebsiella pneumoniae	Klebsiella pneumoniae strain AR_0047 plasmid tig00000002, complete sequence	NA	NA	NA	taxon:573	NA	NA	NA	NA	genomic DNA	NA	NA	NA	NA	NA	NA	NA	NA	NA	NA	NA	NA	NA	NA	NA	NA	NA	NA	NA	NA	NA	NA	NA	NA	NA	NA	NA
2	Klebsiella pneumoniae AR_0129	NZ_CP021713.1	tig00000000	circular	208224	Bacteria	Proteobacteria	Gammaproteobacteria	Enterobacterales	Enterobacteriaceae	Klebsiella	Klebsiella pneumoniae	Klebsiella pneumoniae strain AR_0129 plasmid tig00000000, complete sequence	NA	NA	NA	taxon:573	NA	NA	NA	NA	genomic DNA	NA	NA	NA	NA	NA	NA	NA	NA	NA	NA	NA	NA	NA	NA	NA	NA	NA	NA	NA	NA	NA	NA	NA	NA	NA	NA	NA
2	Klebsiella pneumoniae AR_0129	NZ_CP021714.1	tig00000001	circular	106541	Bacteria	Proteobacteria	Gammaproteobacteria	Enterobacterales	Enterobacteriaceae	Klebsiella	Klebsiella pneumoniae	Klebsiella pneumoniae strain AR_0129 plasmid tig00000001, complete sequence	NA	NA	NA	taxon:573	NA	NA	NA	NA	genomic DNA	NA	NA	NA	NA	NA	NA	NA	NA	NA	NA	NA	NA	NA	NA	NA	NA	NA	NA	NA	NA	NA	NA	NA	NA	NA	NA	NA
2	Klebsiella pneumoniae AR_0143	NZ_CP021710.1	tig00000853	circular	214114	Bacteria	Proteobacteria	Gammaproteobacteria	Enterobacterales	Enterobacteriaceae	Klebsiella	Klebsiella pneumoniae	Klebsiella pneumoniae strain AR_0143 plasmid tig00000853, complete sequence	NA	NA	NA	taxon:573	NA	NA	NA	NA	genomic DNA	NA	NA	NA	NA	NA	NA	NA	NA	NA	NA	NA	NA	NA	NA	NA	NA	NA	NA	NA	NA	NA	NA	NA	NA	NA	NA	NA
2	Klebsiella pneumoniae AR_0143	NZ_CP021711.1	tig00000856	circular	78638	Bacteria	Proteobacteria	Gammaproteobacteria	Enterobacterales	Enterobacteriaceae	Klebsiella	Klebsiella pneumoniae	Klebsiella pneumoniae strain AR_0143 plasmid tig00000856, complete sequence	NA	NA	NA	taxon:573	NA	NA	NA	NA	genomic DNA	NA	NA	NA	NA	NA	NA	NA	NA	NA	NA	NA	NA	NA	NA	NA	NA	NA	NA	NA	NA	NA	NA	NA	NA	NA	NA	NA
2	Klebsiella pneumoniae AR_0145	NZ_CP021940.1	tig00000209	circular	112868	Bacteria	Proteobacteria	Gammaproteobacteria	Enterobacterales	Enterobacteriaceae	Klebsiella	Klebsiella pneumoniae	Klebsiella pneumoniae strain AR_0145 plasmid tig00000209, complete sequence	NA	NA	NA	taxon:573	NA	NA	NA	NA	genomic DNA	NA	NA	NA	NA	NA	NA	NA	NA	NA	NA	NA	NA	NA	NA	NA	NA	NA	NA	NA	NA	NA	NA	NA	NA	NA	NA	NA
2	Klebsiella pneumoniae AR_0145	NZ_CP021941.1	tig00000217	circular	54064	Bacteria	Proteobacteria	Gammaproteobacteria	Enterobacterales	Enterobacteriaceae	Klebsiella	Klebsiella pneumoniae	Klebsiella pneumoniae strain AR_0145 plasmid tig00000217, complete sequence	NA	NA	NA	taxon:573	NA	NA	NA	NA	genomic DNA	NA	NA	NA	NA	NA	NA	NA	NA	NA	NA	NA	NA	NA	NA	NA	NA	NA	NA	NA	NA	NA	NA	NA	NA	NA	NA	NA
2	Klebsiella pneumoniae AR_0152	NZ_CP021945.1	tig00000194	circular	112868	Bacteria	Proteobacteria	Gammaproteobacteria	Enterobacterales	Enterobacteriaceae	Klebsiella	Klebsiella pneumoniae	Klebsiella pneumoniae strain AR_0152 plasmid tig00000194, complete sequence	NA	NA	NA	taxon:573	NA	NA	NA	NA	genomic DNA	NA	NA	NA	NA	NA	NA	NA	NA	NA	NA	NA	NA	NA	NA	NA	NA	NA	NA	NA	NA	NA	NA	NA	NA	NA	NA	NA
2	Klebsiella pneumoniae AR_0152	NZ_CP021947.1	tig00000200	circular	54064	Bacteria	Proteobacteria	Gammaproteobacteria	Enterobacterales	Enterobacteriaceae	Klebsiella	Klebsiella pneumoniae	Klebsiella pneumoniae strain AR_0152 plasmid tig00000200, complete sequence	NA	NA	NA	taxon:573	NA	NA	NA	NA	genomic DNA	NA	NA	NA	NA	NA	NA	NA	NA	NA	NA	NA	NA	NA	NA	NA	NA	NA	NA	NA	NA	NA	NA	NA	NA	NA	NA	NA
2	Klebsiella pneumoniae AR438	NZ_CP029101.1	unnamed3	circular	208035	Bacteria	Proteobacteria	Gammaproteobacteria	Enterobacterales	Enterobacteriaceae	Klebsiella	Klebsiella pneumoniae	Klebsiella pneumoniae strain AR438 plasmid unnamed3, complete sequence	NA	NA	NA	taxon:573	NA	NA	NA	NA	genomic DNA	NA	NA	NA	NA	NA	NA	NA	NA	NA	NA	NA	NA	NA	NA	NA	NA	NA	NA	NA	NA	NA	NA	NA	NA	NA	NA	NA
2	Klebsiella pneumoniae AR438	NZ_CP029102.1	unnamed4	circular	135655	Bacteria	Proteobacteria	Gammaproteobacteria	Enterobacterales	Enterobacteriaceae	Klebsiella	Klebsiella pneumoniae	Klebsiella pneumoniae strain AR438 plasmid unnamed4, complete sequence	NA	NA	NA	taxon:573	NA	NA	NA	NA	genomic DNA	NA	NA	NA	NA	NA	NA	NA	NA	NA	NA	NA	NA	NA	NA	NA	NA	NA	NA	NA	NA	NA	NA	NA	NA	NA	NA	NA
2	Klebsiella pneumoniae CR14	NZ_CP015393.1	CR14_p1	circular	202696	Bacteria	Proteobacteria	Gammaproteobacteria	Enterobacterales	Enterobacteriaceae	Klebsiella	Klebsiella pneumoniae	Klebsiella pneumoniae strain CR14 plasmid pCR14_1, complete sequence	NA	NA	USA	taxon:573	NA	Homo sapiens	NA	NA	genomic DNA	NA	NA	NA	NA	NA	NA	NA	NA	NA	NA	NA	NA	NA	NA	NA	NA	NA	NA	NA	NA	NA	NA	NA	NA	NA	NA	NA
2	Klebsiella pneumoniae CR14	NZ_CP015395.1	CR14_p3	circular	116419	Bacteria	Proteobacteria	Gammaproteobacteria	Enterobacterales	Enterobacteriaceae	Klebsiella	Klebsiella pneumoniae	Klebsiella pneumoniae strain CR14 plasmid pCR14_3, complete sequence	NA	NA	USA	taxon:573	NA	Homo sapiens	NA	NA	genomic DNA	NA	NA	NA	NA	NA	NA	NA	NA	NA	NA	NA	NA	NA	NA	NA	NA	NA	NA	NA	NA	NA	NA	NA	NA	NA	NA	NA
2	Klebsiella pneumoniae DA33140	NZ_CP029583.1	pDA33140-112	circular	112141	Bacteria	Proteobacteria	Gammaproteobacteria	Enterobacterales	Enterobacteriaceae	Klebsiella	Klebsiella pneumoniae	Klebsiella pneumoniae strain DA33140 plasmid pDA33140-112, complete sequence	NA	NA	Sweden	taxon:573	NA	Homo sapiens	NA	NA	genomic DNA	NA	NA	NA	NA	NA	NA	NA	ST147	NA	NA	NA	NA	NA	NA	NA	NA	NA	NA	NA	NA	NA	NA	NA	NA	NA	NA	NA
2	Klebsiella pneumoniae DA33140	NZ_CP029586.1	pDA33140-96	circular	96190	Bacteria	Proteobacteria	Gammaproteobacteria	Enterobacterales	Enterobacteriaceae	Klebsiella	Klebsiella pneumoniae	Klebsiella pneumoniae strain DA33140 plasmid pDA33140-96, complete sequence	NA	NA	Sweden	taxon:573	NA	Homo sapiens	NA	NA	genomic DNA	NA	NA	NA	NA	NA	NA	NA	ST147	NA	NA	NA	NA	NA	NA	NA	NA	NA	NA	NA	NA	NA	NA	NA	NA	NA	NA	NA
2	Klebsiella pneumoniae DHQP1605752_NV	CP022125.1	p1605752FIB	circular	187721	Bacteria	Proteobacteria	Gammaproteobacteria	Enterobacterales	Enterobacteriaceae	Klebsiella	Klebsiella pneumoniae	Klebsiella pneumoniae strain DHQP1605752_NV plasmid p1605752FIB, complete sequence	Washoe County Health District	42601	USA: Nevada	taxon:573	NA	Homo sapiens	wound	NA	genomic DNA	NA	NA	NA	NA	type: MLST-15	NA	NA	NA	NA	NA	NA	NA	NA	NA	NA	NA	NA	NA	NA	NA	NA	NA	NA	NA	NA	NA	NA
2	Klebsiella pneumoniae DHQP1605752_NV	CP022128.1	p1605752FIB_2	circular	111692	Bacteria	Proteobacteria	Gammaproteobacteria	Enterobacterales	Enterobacteriaceae	Klebsiella	Klebsiella pneumoniae	Klebsiella pneumoniae strain DHQP1605752_NV plasmid p1605752FIB_2, complete sequence	Washoe County Health District	42601	USA: Nevada	taxon:573	NA	Homo sapiens	wound	NA	genomic DNA	NA	NA	NA	NA	type: MLST-15	NA	NA	NA	NA	NA	NA	NA	NA	NA	NA	NA	NA	NA	NA	NA	NA	NA	NA	NA	NA	NA	NA
2	Klebsiella pneumoniae FDAARGOS_439	NZ_CP023914.1	unnamed3	circular	106853	Bacteria	Proteobacteria	Gammaproteobacteria	Enterobacterales	Enterobacteriaceae	Klebsiella	Klebsiella pneumoniae	Klebsiella pneumoniae strain FDAARGOS_439 plasmid unnamed3, complete sequence	NA	2014-12-01	Canada: BC	taxon:573	NA	Homo sapiens	Urine	NA	genomic DNA	NA	NA	NA	NA	NA	NA	NA	NA	NA	NA	NA	NA	NA	NA	NA	NA	NA	NA	NA	NA	NA	NA	NA	NA	NA	NA	NA
2	Klebsiella pneumoniae FDAARGOS_439	NZ_CP023916.1	unnamed2	circular	130348	Bacteria	Proteobacteria	Gammaproteobacteria	Enterobacterales	Enterobacteriaceae	Klebsiella	Klebsiella pneumoniae	Klebsiella pneumoniae strain FDAARGOS_439 plasmid unnamed2, complete sequence	NA	2014-12-01	Canada: BC	taxon:573	NA	Homo sapiens	Urine	NA	genomic DNA	NA	NA	NA	NA	NA	NA	NA	NA	NA	NA	NA	NA	NA	NA	NA	NA	NA	NA	NA	NA	NA	NA	NA	NA	NA	NA	NA
2	Klebsiella pneumoniae FDAARGOS_440	NZ_CP023922.1	unnamed2	circular	129106	Bacteria	Proteobacteria	Gammaproteobacteria	Enterobacterales	Enterobacteriaceae	Klebsiella	Klebsiella pneumoniae	Klebsiella pneumoniae strain FDAARGOS_440 plasmid unnamed2, complete sequence	NA	42005	Canada: BC	taxon:573	NA	Homo sapiens	Blood	NA	genomic DNA	NA	NA	NA	NA	NA	NA	NA	NA	NA	NA	NA	NA	NA	NA	NA	NA	NA	NA	NA	NA	NA	NA	NA	NA	NA	NA	NA
2	Klebsiella pneumoniae FDAARGOS_440	NZ_CP023923.1	unnamed1	circular	140557	Bacteria	Proteobacteria	Gammaproteobacteria	Enterobacterales	Enterobacteriaceae	Klebsiella	Klebsiella pneumoniae	Klebsiella pneumoniae strain FDAARGOS_440 plasmid unnamed1, complete sequence	NA	42005	Canada: BC	taxon:573	NA	Homo sapiens	Blood	NA	genomic DNA	NA	NA	NA	NA	NA	NA	NA	NA	NA	NA	NA	NA	NA	NA	NA	NA	NA	NA	NA	NA	NA	NA	NA	NA	NA	NA	NA
2	Klebsiella pneumoniae FDAARGOS_442	NZ_CP023928.1	unnamed1	circular	113639	Bacteria	Proteobacteria	Gammaproteobacteria	Enterobacterales	Enterobacteriaceae	Klebsiella	Klebsiella pneumoniae	Klebsiella pneumoniae strain FDAARGOS_442 plasmid unnamed1, complete sequence	NA	40483	Canada: BC	taxon:573	NA	Homo sapiens	Blood	NA	genomic DNA	NA	NA	NA	NA	NA	NA	NA	NA	NA	NA	NA	NA	NA	NA	NA	NA	NA	NA	NA	NA	NA	NA	NA	NA	NA	NA	NA
2	Klebsiella pneumoniae FDAARGOS_442	NZ_CP023929.1	unnamed2	circular	112260	Bacteria	Proteobacteria	Gammaproteobacteria	Enterobacterales	Enterobacteriaceae	Klebsiella	Klebsiella pneumoniae	Klebsiella pneumoniae strain FDAARGOS_442 plasmid unnamed2, complete sequence	NA	40483	Canada: BC	taxon:573	NA	Homo sapiens	Blood	NA	genomic DNA	NA	NA	NA	NA	NA	NA	NA	NA	NA	NA	NA	NA	NA	NA	NA	NA	NA	NA	NA	NA	NA	NA	NA	NA	NA	NA	NA
2	Klebsiella pneumoniae INF322	NZ_CP024483.1	unnamed1	circular	243634	Bacteria	Proteobacteria	Gammaproteobacteria	Enterobacterales	Enterobacteriaceae	Klebsiella	Klebsiella pneumoniae	Klebsiella pneumoniae strain INF322 plasmid unnamed1, complete sequence	NA	NA	NA	taxon:573	NA	NA	NA	NA	genomic DNA	NA	NA	NA	NA	NA	NA	NA	NA	NA	NA	NA	NA	NA	NA	NA	NA	NA	NA	NA	NA	NA	NA	NA	NA	NA	NA	NA
2	Klebsiella pneumoniae INF322	NZ_CP024484.1	unnamed2	circular	71104	Bacteria	Proteobacteria	Gammaproteobacteria	Enterobacterales	Enterobacteriaceae	Klebsiella	Klebsiella pneumoniae	Klebsiella pneumoniae strain INF322 plasmid unnamed2, complete sequence	NA	NA	NA	taxon:573	NA	NA	NA	NA	genomic DNA	NA	NA	NA	NA	NA	NA	NA	NA	NA	NA	NA	NA	NA	NA	NA	NA	NA	NA	NA	NA	NA	NA	NA	NA	NA	NA	NA
2	Klebsiella pneumoniae Kp_Goe_39795	NZ_CP018460.1	pKp_Goe_795-1	circular	232181	Bacteria	Proteobacteria	Gammaproteobacteria	Enterobacterales	Enterobacteriaceae	Klebsiella	Klebsiella pneumoniae	Klebsiella pneumoniae strain Kp_Goe_39795 plasmid pKp_Goe_795-1, complete sequence	Andreas Erich Zautner	41905	Germany: Goettingen	taxon:573	MLST ST15	Homo sapiens	tracheal secretion	51.5392 N 9.91156 E	genomic DNA	NA	NA	NA	NA	NA	NA	DSM:103697	NA	NA	NA	NA	NA	NA	NA	NA	NA	NA	NA	NA	NA	NA	NA	NA	NA	NA	NA	NA
2	Klebsiella pneumoniae Kp_Goe_39795	NZ_CP018462.1	pKp_Goe_795-3	circular	32942	Bacteria	Proteobacteria	Gammaproteobacteria	Enterobacterales	Enterobacteriaceae	Klebsiella	Klebsiella pneumoniae	Klebsiella pneumoniae strain Kp_Goe_39795 plasmid pKp_Goe_795-3, complete sequence	Andreas Erich Zautner	41905	Germany: Goettingen	taxon:573	MLST ST15	Homo sapiens	tracheal secretion	51.5392 N 9.91156 E	genomic DNA	NA	NA	NA	NA	NA	NA	DSM:103697	NA	NA	NA	NA	NA	NA	NA	NA	NA	NA	NA	NA	NA	NA	NA	NA	NA	NA	NA	NA
2	Klebsiella pneumoniae KP1814	KX839208.1	pKP1814-2	circular	187349	Bacteria	Proteobacteria	Gammaproteobacteria	Enterobacterales	Enterobacteriaceae	Klebsiella	Klebsiella pneumoniae	Klebsiella pneumoniae strain KP1814 plasmid pKP1814-2, complete sequence	NA	NA	NA	taxon:573	NA	NA	NA	NA	genomic DNA	NA	NA	NA	NA	NA	NA	NA	NA	NA	NA	NA	NA	NA	NA	NA	NA	NA	NA	NA	NA	NA	NA	NA	NA	NA	NA	NA
2	Klebsiella pneumoniae KP1814	KX839209.1	pKP1814-3	circular	95701	Bacteria	Proteobacteria	Gammaproteobacteria	Enterobacterales	Enterobacteriaceae	Klebsiella	Klebsiella pneumoniae	Klebsiella pneumoniae strain KP1814 plasmid pKP1814-3, complete sequence	NA	NA	NA	taxon:573	NA	NA	NA	NA	genomic DNA	NA	NA	NA	NA	NA	NA	NA	NA	NA	NA	NA	NA	NA	NA	NA	NA	NA	NA	NA	NA	NA	NA	NA	NA	NA	NA	NA
2	Klebsiella pneumoniae Kp52.145	NZ_FO834904.1	I	circular	95087	Bacteria	Proteobacteria	Gammaproteobacteria	Enterobacterales	Enterobacteriaceae	Klebsiella	Klebsiella pneumoniae	Klebsiella pneumoniae str. Kp52.145, plasmid I, complete genome	NA	NA	NA	taxon:573	NA	NA	NA	NA	genomic DNA	NA	NA	NA	NA	NA	NA	NA	NA	NA	NA	NA	NA	NA	NA	NA	NA	NA	NA	NA	NA	NA	NA	NA	NA	NA	NA	NA
2	Klebsiella pneumoniae Kp52.145	NZ_FO834905.1	II	circular	121703	Bacteria	Proteobacteria	Gammaproteobacteria	Enterobacterales	Enterobacteriaceae	Klebsiella	Klebsiella pneumoniae	Klebsiella pneumoniae str. Kp52.145, plasmid II, complete genome	NA	NA	NA	taxon:573	NA	NA	NA	NA	genomic DNA	NA	NA	NA	NA	NA	NA	NA	NA	NA	NA	NA	NA	NA	NA	NA	NA	NA	NA	NA	NA	NA	NA	NA	NA	NA	NA	NA
2	Klebsiella pneumoniae KpN01	NZ_CP012988.3	pKpN01-CTX	circular	190072	Bacteria	Proteobacteria	Gammaproteobacteria	Enterobacterales	Enterobacteriaceae	Klebsiella	Klebsiella pneumoniae	Klebsiella pneumoniae strain KpN01 plasmid pKpN01-CTX, complete sequence	CLS	41449	Canada: Calgary	taxon:573	NA	Homo sapiens	urine	51.0198 N 114.055 W	genomic DNA	NA	NA	NA	NA	NA	NA	NA	NA	NA	NA	NA	NA	NA	NA	NA	NA	NA	NA	NA	NA	NA	NA	NA	NA	NA	NA	NA
2	Klebsiella pneumoniae KpN01	NZ_CP012989.1	pKp02a	circular	134064	Bacteria	Proteobacteria	Gammaproteobacteria	Enterobacterales	Enterobacteriaceae	Klebsiella	Klebsiella pneumoniae	Klebsiella pneumoniae strain KpN01 plasmid pKpN01-SIL, complete sequence	CLS	41449	Canada: Calgary	taxon:573	NA	Homo sapiens	urine	51.0198 N 114.055 W	genomic DNA	NA	NA	NA	NA	NA	NA	NA	NA	NA	NA	NA	NA	NA	NA	NA	NA	NA	NA	NA	NA	NA	NA	NA	NA	NA	NA	NA
2	Klebsiella pneumoniae KpN06	NZ_CP012993.2	pKpN06-CTX	circular	190072	Bacteria	Proteobacteria	Gammaproteobacteria	Enterobacterales	Enterobacteriaceae	Klebsiella	Klebsiella pneumoniae	Klebsiella pneumoniae strain KpN06 plasmid pKpN06-CTX, complete sequence	CLS	41536	Canada: Calgary	taxon:573	NA	Homo sapiens	blood	51.0198 N 114.055 W	genomic DNA	NA	NA	NA	NA	NA	NA	NA	NA	NA	NA	NA	NA	NA	NA	NA	NA	NA	NA	NA	NA	NA	NA	NA	NA	NA	NA	NA
2	Klebsiella pneumoniae KpN06	NZ_CP012994.1	unnamed 2	circular	107110	Bacteria	Proteobacteria	Gammaproteobacteria	Enterobacterales	Enterobacteriaceae	Klebsiella	Klebsiella pneumoniae	Klebsiella pneumoniae strain KpN06 plasmid pKpN06-SIL, complete sequence	CLS	41536	Canada: Calgary	taxon:573	NA	Homo sapiens	blood	51.0198 N 114.055 W	genomic DNA	NA	NA	NA	NA	NA	NA	NA	NA	NA	NA	NA	NA	NA	NA	NA	NA	NA	NA	NA	NA	NA	NA	NA	NA	NA	NA	NA
2	Klebsiella pneumoniae LS6	JX442974.1	pKN-LS6	circular	245869	Bacteria	Proteobacteria	Gammaproteobacteria	Enterobacterales	Enterobacteriaceae	Klebsiella	Klebsiella pneumoniae	Klebsiella pneumoniae plasmid pKN-LS6, complete sequence	NA	NA	NA	taxon:573	NA	NA	NA	NA	genomic DNA	NA	NA	NA	NA	NA	NA	NA	NA	NA	NA	NA	NA	NA	NA	NA	NA	NA	NA	NA	NA	NA	NA	NA	NA	NA	NA	NA
2	Klebsiella pneumoniae LS6	JX442975.1	pKpQIL-LS6	circular	78227	Bacteria	Proteobacteria	Gammaproteobacteria	Enterobacterales	Enterobacteriaceae	Klebsiella	Klebsiella pneumoniae	Klebsiella pneumoniae plasmid pKpQIL-LS6, complete sequence	NA	NA	NA	taxon:573	NA	NA	NA	NA	genomic DNA	NA	NA	NA	NA	NA	NA	NA	NA	NA	NA	NA	NA	NA	NA	NA	NA	NA	NA	NA	NA	NA	NA	NA	NA	NA	NA	NA
2	Klebsiella pneumoniae NY9	NZ_CP015386.1	NY9_p1	circular	199497	Bacteria	Proteobacteria	Gammaproteobacteria	Enterobacterales	Enterobacteriaceae	Klebsiella	Klebsiella pneumoniae	Klebsiella pneumoniae strain NY9 plasmid pNY9_1, complete sequence	NA	NA	USA: New York	taxon:573	NA	Homo sapiens	NA	NA	genomic DNA	NA	NA	NA	NA	NA	NA	NA	NA	NA	NA	NA	NA	NA	NA	NA	NA	NA	NA	NA	NA	NA	NA	NA	NA	NA	NA	NA
2	Klebsiella pneumoniae NY9	NZ_CP015388.1	NY9_p3	circular	89067	Bacteria	Proteobacteria	Gammaproteobacteria	Enterobacterales	Enterobacteriaceae	Klebsiella	Klebsiella pneumoniae	Klebsiella pneumoniae strain NY9 plasmid pNY9_3, complete sequence	NA	NA	USA: New York	taxon:573	NA	Homo sapiens	NA	NA	genomic DNA	NA	NA	NA	NA	NA	NA	NA	NA	NA	NA	NA	NA	NA	NA	NA	NA	NA	NA	NA	NA	NA	NA	NA	NA	NA	NA	NA
2	Klebsiella pneumoniae PMK1	NZ_CP008930.1	pPMK1-A	circular	187571	Bacteria	Proteobacteria	Gammaproteobacteria	Enterobacterales	Enterobacteriaceae	Klebsiella	Klebsiella pneumoniae	Klebsiella pneumoniae strain PMK1 plasmid pPMK1-A, complete sequence	PED Study Team	2011-08-16	Nepal	taxon:573	NA	Homo sapiens	Blood	27.4 N 85.19 E	genomic DNA	NA	NA	NA	NA	NA	NA	NA	NA	NA	NA	NA	NA	NA	NA	NA	NA	NA	NA	NA	NA	NA	NA	NA	NA	NA	NA	NA
2	Klebsiella pneumoniae PMK1	NZ_CP008931.1	pPMK1-B	circular	111693	Bacteria	Proteobacteria	Gammaproteobacteria	Enterobacterales	Enterobacteriaceae	Klebsiella	Klebsiella pneumoniae	Klebsiella pneumoniae strain PMK1 plasmid pPMK1-B, complete sequence	PED Study Team	2011-08-16	Nepal	taxon:573	NA	Homo sapiens	Blood	27.4 N 85.19 E	genomic DNA	NA	NA	NA	NA	NA	NA	NA	NA	NA	NA	NA	NA	NA	NA	NA	NA	NA	NA	NA	NA	NA	NA	NA	NA	NA	NA	NA
2	Klebsiella pneumoniae QS17-0029	NZ_CP024039.1	pMR0617ndm	circular	125285	Bacteria	Proteobacteria	Gammaproteobacteria	Enterobacterales	Enterobacteriaceae	Klebsiella	Klebsiella pneumoniae	Klebsiella pneumoniae strain QS17-0029 plasmid pMR0617ndm, complete sequence	AFRIMS	2017-04-01	Thailand: Chonburi	taxon:573	NA	Homo sapiens	NA	12.6890 N 100.9820 E	genomic DNA	NA	NA	NA	NA	NA	NA	MRSN<USA>:479404	NA	NA	NA	NA	NA	NA	NA	NA	NA	NA	NA	NA	NA	NA	NA	NA	NA	NA	NA	NA
2	Klebsiella pneumoniae QS17-0029	NZ_CP024040.1	pMR0617ctx	circular	122082	Bacteria	Proteobacteria	Gammaproteobacteria	Enterobacterales	Enterobacteriaceae	Klebsiella	Klebsiella pneumoniae	Klebsiella pneumoniae strain QS17-0029 plasmid pMR0617ctx, complete sequence	AFRIMS	2017-04-01	Thailand: Chonburi	taxon:573	NA	Homo sapiens	NA	12.6890 N 100.9820 E	genomic DNA	NA	NA	NA	NA	NA	NA	MRSN<USA>:479404	NA	NA	NA	NA	NA	NA	NA	NA	NA	NA	NA	NA	NA	NA	NA	NA	NA	NA	NA	NA
2	Klebsiella pneumoniae ST147	KT725788.1	pCC1410-1	circular	95005	Bacteria	Proteobacteria	Gammaproteobacteria	Enterobacterales	Enterobacteriaceae	Klebsiella	Klebsiella pneumoniae	Klebsiella pneumoniae strain ST147 plasmid pCC1410-1, complete sequence	NA	NA	NA	taxon:573	NA	NA	NA	NA	genomic DNA	NA	NA	NA	NA	NA	NA	NA	NA	NA	NA	NA	NA	NA	NA	NA	NA	NA	NA	NA	NA	NA	NA	NA	NA	NA	NA	NA
2	Klebsiella pneumoniae ST147	KT725789.1	pCC1409-1	circular	89745	Bacteria	Proteobacteria	Gammaproteobacteria	Enterobacterales	Enterobacteriaceae	Klebsiella	Klebsiella pneumoniae	Klebsiella pneumoniae strain ST147 plasmid pCC1409-1, complete sequence	NA	NA	NA	taxon:573	NA	NA	NA	NA	genomic DNA	NA	NA	NA	NA	NA	NA	NA	NA	NA	NA	NA	NA	NA	NA	NA	NA	NA	NA	NA	NA	NA	NA	NA	NA	NA	NA	NA
2	Klebsiella pneumoniae ST258	JN233704.1	pKPN-IT	linear	208191	Bacteria	Proteobacteria	Gammaproteobacteria	Enterobacterales	Enterobacteriaceae	Klebsiella	Klebsiella pneumoniae	Klebsiella pneumoniae strain ST258 plasmid pKPN-IT, complete sequence	NA	NA	NA	taxon:573	NA	NA	NA	NA	genomic DNA	NA	NA	NA	NA	NA	NA	NA	NA	NA	NA	NA	NA	NA	NA	NA	NA	NA	NA	NA	NA	NA	NA	NA	NA	NA	NA	NA
2	Klebsiella pneumoniae ST258	NC_019155.1	pKpQIL-IT	circular	115300	Bacteria	Proteobacteria	Gammaproteobacteria	Enterobacterales	Enterobacteriaceae	Klebsiella	Klebsiella pneumoniae	Klebsiella pneumoniae plasmid pKpQIL-IT, complete sequence	NA	NA	NA	taxon:573	NA	NA	NA	NA	genomic DNA	NA	NA	NA	NA	NA	NA	NA	NA	NA	NA	NA	NA	NA	NA	NA	NA	NA	NA	NA	NA	NA	NA	NA	NA	NA	NA	NA
2	Klebsiella pneumoniae subsp. ozaenae AR_0096	NZ_CP027613.1	unnamed1	circular	191856	Bacteria	Proteobacteria	Gammaproteobacteria	Enterobacterales	Enterobacteriaceae	Klebsiella	Klebsiella pneumoniae	Klebsiella pneumoniae subsp. ozaenae strain AR_0096 plasmid unnamed1, complete sequence	NA	NA	NA	taxon:574	NA	NA	NA	NA	genomic DNA	NA	ozaenae	NA	NA	NA	NA	NA	NA	NA	NA	NA	NA	NA	NA	NA	NA	NA	NA	NA	NA	NA	NA	NA	NA	NA	NA	NA
2	Klebsiella pneumoniae subsp. ozaenae AR_0096	NZ_CP027614.1	unnamed2	circular	100759	Bacteria	Proteobacteria	Gammaproteobacteria	Enterobacterales	Enterobacteriaceae	Klebsiella	Klebsiella pneumoniae	Klebsiella pneumoniae subsp. ozaenae strain AR_0096 plasmid unnamed2, complete sequence	NA	NA	NA	taxon:574	NA	NA	NA	NA	genomic DNA	NA	ozaenae	NA	NA	NA	NA	NA	NA	NA	NA	NA	NA	NA	NA	NA	NA	NA	NA	NA	NA	NA	NA	NA	NA	NA	NA	NA
2	Klebsiella pneumoniae subsp. pneumoniae AUSMDU00008079	NZ_CP022692.1	pAUSMDU8079-1	circular	207349	Bacteria	Proteobacteria	Gammaproteobacteria	Enterobacterales	Enterobacteriaceae	Klebsiella	Klebsiella pneumoniae	Klebsiella pneumoniae subsp. pneumoniae strain AUSMDU00008079 plasmid pAUSMDU8079-1, complete sequence	Doherty Applied Microbial Genomics	41178	Australia: Victoria	taxon:72407	NA	Homo sapiens	Patient urine	37.81 S 144.96 E	genomic DNA	NA	pneumoniae	NA	NA	NA	NA	NA	NA	NA	NA	NA	NA	NA	NA	NA	NA	NA	NA	NA	NA	NA	NA	NA	NA	NA	NA	NA
2	Klebsiella pneumoniae subsp. pneumoniae AUSMDU00008079	NZ_CP022693.1	pAUSMDU8079-2	circular	113639	Bacteria	Proteobacteria	Gammaproteobacteria	Enterobacterales	Enterobacteriaceae	Klebsiella	Klebsiella pneumoniae	Klebsiella pneumoniae subsp. pneumoniae strain AUSMDU00008079 plasmid pAUSMDU8079-2, complete sequence	Doherty Applied Microbial Genomics	41178	Australia: Victoria	taxon:72407	NA	Homo sapiens	Patient urine	37.81 S 144.96 E	genomic DNA	NA	pneumoniae	NA	NA	NA	NA	NA	NA	NA	NA	NA	NA	NA	NA	NA	NA	NA	NA	NA	NA	NA	NA	NA	NA	NA	NA	NA
2	Klebsiella pneumoniae subsp. pneumoniae KPN_KPC_HUG_07	NZ_CP019773.1	p1	circular	208528	Bacteria	Proteobacteria	Gammaproteobacteria	Enterobacterales	Enterobacteriaceae	Klebsiella	Klebsiella pneumoniae	Klebsiella pneumoniae subsp. pneumoniae strain KPN_KPC_HUG_07 plasmid p1, complete sequence	Geneva University Hospital	42024	Switzerland:Geneva	taxon:72407	NA	Homo sapiens	Blood culture	46.1934 N 6.14797 E	genomic DNA	NA	pneumoniae	NA	NA	NA	NA	NA	NA	NA	NA	NA	NA	NA	NA	NA	NA	NA	NA	NA	NA	NA	NA	NA	NA	NA	NA	NA
2	Klebsiella pneumoniae subsp. pneumoniae KPN_KPC_HUG_07	NZ_CP019774.1	p2	circular	114073	Bacteria	Proteobacteria	Gammaproteobacteria	Enterobacterales	Enterobacteriaceae	Klebsiella	Klebsiella pneumoniae	Klebsiella pneumoniae subsp. pneumoniae strain KPN_KPC_HUG_07 plasmid p2, complete sequence	Geneva University Hospital	42024	Switzerland:Geneva	taxon:72407	NA	Homo sapiens	Blood culture	46.1934 N 6.14797 E	genomic DNA	NA	pneumoniae	NA	NA	NA	NA	NA	NA	NA	NA	NA	NA	NA	NA	NA	NA	NA	NA	NA	NA	NA	NA	NA	NA	NA	NA	NA
2	Klebsiella pneumoniae subsp. pneumoniae KPNIH27 KPNIH27	NZ_CP007734.1	pKPN-262	circular	338850	Bacteria	Proteobacteria	Gammaproteobacteria	Enterobacterales	Enterobacteriaceae	Klebsiella	Klebsiella pneumoniae	Klebsiella pneumoniae subsp. pneumoniae KPNIH27 plasmid pKPN-262, complete sequence	NA	2012	USA	taxon:1328324	NA	NA	groin	NA	genomic DNA	NA	pneumoniae	NA	NA	NA	NA	NA	NA	NA	NA	NA	NA	NA	NA	NA	NA	NA	NA	NA	NA	NA	NA	NA	NA	NA	NA	NA
2	Klebsiella pneumoniae subsp. pneumoniae KPNIH27 KPNIH27	NZ_CP007736.1	pKPN-b0b	circular	113440	Bacteria	Proteobacteria	Gammaproteobacteria	Enterobacterales	Enterobacteriaceae	Klebsiella	Klebsiella pneumoniae	Klebsiella pneumoniae subsp. pneumoniae KPNIH27 plasmid pKPN-b0b, complete sequence	NA	2012	USA	taxon:1328324	NA	NA	groin	NA	genomic DNA	NA	pneumoniae	NA	NA	NA	NA	NA	NA	NA	NA	NA	NA	NA	NA	NA	NA	NA	NA	NA	NA	NA	NA	NA	NA	NA	NA	NA
2	Klebsiella pneumoniae subsp. pneumoniae MGH 78578 ATCC 700721; MGH 78578	NC_009649.1	pKPN3	circular	175879	Bacteria	Proteobacteria	Gammaproteobacteria	Enterobacterales	Enterobacteriaceae	Klebsiella	Klebsiella pneumoniae	Klebsiella pneumoniae subsp. pneumoniae MGH 78578 plasmid pKPN3, complete sequence	NA	NA	NA	ATCC:700721, taxon:272620	NA	NA	NA	NA	genomic DNA	NA	pneumoniae	NA	NA	NA	NA	NA	NA	NA	NA	NA	NA	NA	NA	NA	NA	NA	NA	NA	NA	NA	NA	NA	NA	NA	NA	NA
2	Klebsiella pneumoniae subsp. pneumoniae MGH 78578 ATCC 700721; MGH 78578	NC_009650.1	pKPN4	circular	107576	Bacteria	Proteobacteria	Gammaproteobacteria	Enterobacterales	Enterobacteriaceae	Klebsiella	Klebsiella pneumoniae	Klebsiella pneumoniae subsp. pneumoniae MGH 78578 plasmid pKPN4, complete sequence	NA	NA	NA	ATCC:700721, taxon:272620	NA	NA	NA	NA	genomic DNA	NA	pneumoniae	NA	NA	NA	NA	NA	NA	NA	NA	NA	NA	NA	NA	NA	NA	NA	NA	NA	NA	NA	NA	NA	NA	NA	NA	NA
2	Klebsiella pneumoniae subsp. pneumoniae SCKP020143	NZ_CP028543.1	p1_020143	circular	159355	Bacteria	Proteobacteria	Gammaproteobacteria	Enterobacterales	Enterobacteriaceae	Klebsiella	Klebsiella pneumoniae	Klebsiella pneumoniae subsp. pneumoniae strain SCKP020143 plasmid p1_020143, complete sequence	NA	2017	China: Sichuan	taxon:72407	NA	Homo sapiens	NA	NA	genomic DNA	NA	pneumoniae	NA	NA	NA	NA	NA	NA	NA	NA	NA	NA	NA	NA	NA	NA	NA	NA	NA	NA	NA	NA	NA	NA	NA	NA	NA
2	Klebsiella pneumoniae subsp. pneumoniae SCKP020143	NZ_CP028544.1	p2_020143	circular	110562	Bacteria	Proteobacteria	Gammaproteobacteria	Enterobacterales	Enterobacteriaceae	Klebsiella	Klebsiella pneumoniae	Klebsiella pneumoniae subsp. pneumoniae strain SCKP020143 plasmid p2_020143, complete sequence	NA	2017	China: Sichuan	taxon:72407	NA	Homo sapiens	NA	NA	genomic DNA	NA	pneumoniae	NA	NA	NA	NA	NA	NA	NA	NA	NA	NA	NA	NA	NA	NA	NA	NA	NA	NA	NA	NA	NA	NA	NA	NA	NA
[truncated: 100 more rows]
[truncated: 11 more columns]

## Sheet: Tra_gene_absent_present
	gene present/absent
[truncated: 5,665 more rows]
