# Supplementary material for: Chimeric systems composed of swapped Tra subunits between distantly-related F plasmids reveal striking plasticity among type IV secretion machines
Source: PLoS Genet. 2024 Mar 4;20(3):e1011088. doi: 10.1371/journal.pgen.1011088 (PMC10939261; doi:10.1371/journal.pgen.1011088)
Supplement: S5 Table — (XLSX) [file pgen.1011088.s009.xlsx]

## Sheet: Fig, 1
					Mating	Replication 1			Replication 2			Replication 3				Tc/D
Bi	Host	Plasmids				D CFUs	Tc CFUs	Tc/D	D CFUs	Tc CFUs	Tc/D	D CFUs	Tc CFUs	Tc/D		Average	STDV
D1	MC4100	pED208			D1R	43000000	45000000	1.04651	27000000	25000000	0.925926	160000000	160000000	1		0.990813	0.0608156
D2		pED208DtraD	pKG116		D2R	44000000	0	0	41000000	0	0	49000000	0	0		0	0
D3			traD-ED		D3R	26000000	50000000	1.92308	37000000	30000000	0.810811	25000000	10000000	0.4		1.04463	0.788
D4			traD-F		D4R	160000000	910000	0.0056875	160000000	190000	0.0011875	25000000	35000	0.0014		0.00275833	0.00253896
R	MC4100-RIF
					Mating	Replication 1			Replication 2			Replication 3				Tc/D
Bii	Host	Plasmids				D CFUs	Tc CFUs	Tc/D	D CFUs	Tc CFUs	Tc/D	D CFUs	Tc CFUs	Tc/D		Average	STDV
D1	MC4100	pED208DtraD	traD-ED		D1R	70000000	400000000	5.71429	30000000	140000000	4.66667	20000000	90000000	4.5		4.96032	0.658252
D2			traDDC15-ED		D2R	40000000	30	7.5e-07	50000000	67	1.34e-06	30000000	225	7.5e-06		3.19667e-06	3.73845e-06
D3			traDDCTD-ED		D3R	100000000	62	6.2e-07	50000000	3	6e-08	120000000	11	9.16667e-08		2.57222e-07	3.14573e-07
D4			traD-ED-C15-F		D4R	80000000	90	1.125e-06	10000000	19	1.9e-06	170000000	236	1.38824e-06		1.47108e-06	3.94086e-07
R	MC4100-RIF
					Mating	Replication 1			Replication 2			Replication 3				Tc/D
Biii	Host	Plasmids				D CFUs	Tc CFUs	Tc/D	D CFUs	Tc CFUs	Tc/D	D CFUs	Tc CFUs	Tc/D		Average	STDV
D1	MC4100	pED208DtraD	traD-F		D1R	20000000	20000	0.001	18000000	140000	0.00777778	13000000	20000	0.00153846		0.00343875	0.00376734
D2			traDDC15-F		D2R	16000000	71000	0.0044375	11000000	100000	0.00909091	15000000	80000	0.00533333		0.00628725	0.00246901
D3			traDDCTD-F		D3R	23000000	260	1.13043e-05	18000000	150	8.33333e-06	15000000	138	9.2e-06		9.61256e-06	1.52787e-06
D4			traD-F-C15-ED		D4R	18000000	14000000	0.777778	13000000	9600000	0.738462	6000000	5500000	0.916667		0.810969	0.0936242
R	MC4100-RIF
					Mating	Replication 1			Replication 2			Replication 3				Tc/D
Ci	Host	Plasmids				D CFUs	Tc CFUs	Tc/D	D CFUs	Tc CFUs	Tc/D	D CFUs	Tc CFUs	Tc/D		Average	STDV
D1	MC4100	F			D1R	170000000	43000000	0.252941	100000000	27000000	0.27	110000000	30000000	0.272727		0.265223	0.0107233
D2		FDtraD	pKG116		D2R	120000000	0	0	150000000	0	0	40000000	0	0		0	0
D3			traD-F		D3R	90000000	16000000	0.177778	80000000	20000000	0.25	120000000	100000000	0.833333		0.42037	0.359455
D4			traD-ED		D4R	110000000	31	2.81818e-07	160000000	19	1.1875e-07	25000000	4	1.6e-07		1.86856e-07	8.47865e-08
R	MC4100-RIF
					Mating	Replication 1			Replication 2			Replication 3				Tc/D
Cii	Host	Plasmids				D CFUs	Tc CFUs	Tc/D	D CFUs	Tc CFUs	Tc/D	D CFUs	Tc CFUs	Tc/D		Average	STDV
D1	MC4100	FDtraD	traD-F		D1R	90000000	16000000	0.177778	80000000	20000000	0.25	120000000	100000000	0.833333		0.42037	0.359455
D2			traDDC15-F		D2R	120000000	3000	2.5e-05	70000000	3700	5.28571e-05	100000000	12000	0.00012		6.59524e-05	4.88351e-05
D3			traDDCTD-F		D3R	60000000	60	1e-06	130000000	900	6.92308e-06	60000000	94	1.56667e-06		3.16325e-06	3.26841e-06
D4			traD-F-C15ED		D4R	160000000	19000	0.00011875	140000000	17000	0.000121429	80000000	7500	9.375e-05		0.00011131	1.52659e-05
R	MC4100-RIF
					Mating	Replication 1			Replication 2			Replication 3				Tc/D
Ciii	Host	Plasmids				D CFUs	Tc CFUs	Tc/D	D CFUs	Tc CFUs	Tc/D	D CFUs	Tc CFUs	Tc/D		Average	STDV
D1	MC4100	FDtraD	traD-ED		D1R	160000000	20	1.25e-07	110000000	19	1.72727e-07	25000000	11	4.4e-07		2.45909e-07	1.69773e-07
D2			traDDC15-ED		D2R	110000000	14	1.27273e-07	100000000	17	1.7e-07	170000000	74	4.35294e-07		2.44189e-07	1.66875e-07
D3			traDDCTD-ED		D3R	40000000	2	5e-08	150000000	10	6.66667e-08	120000000	13	1.08333e-07		7.5e-08	3.00463e-08
D4			traD-ED-C15-F		D4R	120000000	11000000	0.0916667	80000000	6600000	0.0825	90000000	6500000	0.0722222		0.0821296	0.00972751
R	MC4100-RIF
					Mating	Replication 1			Replication 2			Replication 3				Tc/D
D	Host	Plasmids				D CFUs	Tc CFUs	Tc/D	D CFUs	Tc CFUs	Tc/D	D CFUs	Tc CFUs	Tc/D		Average	STDV
D1	MC4100	pED208DtraD	pKG116		D1R	50000000	0	0	40000000	0	0	100000000	0	0		0	0
D2			traD-ED		D2R	20000000	35000000	1.75	40000000	35000000	0.875	100000000	30000000	0.3		0.975	0.730154
D3			traJ-KM		D3R	90000000	7	7.77778e-08	150000000	5	3.33333e-08	90000000	1	1.11111e-08		4.07407e-08	3.3945e-08
D4			traJ-KM-CTD-ED		D4R	60000000	3	5e-08	150000000	6	4e-08	110000000	13	1.18182e-07		6.93939e-08	4.25464e-08
D5			NTD-ED-traJ-KM		D5R	50000000	0	0	120000000	0	0	130000000	0	0		0	0
D6			NTD-ED-traJ-KM-CTD-ED		D6R	90000000	0	0	50000000	0	0	110000000	0	0		0	0
R	MC4100-RIF
					Mating	Replication 1			Replication 2			Replication 3				Tc/D
E	Host	Plasmids				D CFUs	Tc CFUs	Tc/D	D CFUs	Tc CFUs	Tc/D	D CFUs	Tc CFUs	Tc/D		Average	STDV
D1	MC4100 (pED208DtraD)	oriTKJI-KM	pKG116		D1R	70000	9	0.000128571	90000	8	8.88889e-05	70000	4	5.71429e-05		9.15344e-05	3.57877e-05
D2			traD-ED		D2R	300000	0	0	280000	0	0	400000	0	0		0	0
D3			traDDC15-ED		D3R	400000	3	7.5e-06	1000000	3	3e-06	900000	5	5.55556e-06		5.35185e-06	2.25691e-06
D4			traDDCTD-ED		D4R	290000	8	2.75862e-05	230000	3	1.30435e-05	120000	1	8.33333e-06		1.6321e-05	1.00362e-05
D5		oriTKI-KM	pKG116		D5R	170000	0	0	210000	0	0	190000	0	0		0	0
D6			traD-ED		D6R	140000	0	0	120000	0	0	280000	0	0		0	0
D7			traDDC15-ED		D7R	700000	3	4.28571e-06	1100000	2	1.81818e-06	1800000	7	3.88889e-06		3.33093e-06	1.32502e-06
D8			traDDCTD-ED		D8R	2700000	3	1.11111e-06	2200000	4	1.81818e-06	2400000	10	4.16667e-06		2.36532e-06	1.59957e-06
R	MC4100-RIF
					Mating	Replication 1			Replication 2			Replication 3				Tc/D
F	Host	Plasmids				D CFUs	Tc CFUs	Tc/D	D CFUs	Tc CFUs	Tc/D	D CFUs	Tc CFUs	Tc/D		Average	STDV
D1	MC4100 (FDtraD)	oriTKJI-KM	pKG116		D1R	7000000	8	1.14286e-06	7000000	6	8.57143e-07	10000000	7	7e-07		9e-07	2.24518e-07
D2			traD-F		D2R	14000000	0	0	10000000	0	0	10000000	0	0		0	0
D3			traDDC15-F		D3R	2700000	2	7.40741e-07	1700000	1	5.88235e-07	6500000	6	9.23077e-07		7.50684e-07	1.67642e-07
D4			traDDCTD-F		D4R	1700000	0	0	3200000	0	0	2600000	0	0		0	0
D5		oriTKI-KM	pKG116		D5R	5300000	0	0	2000000	0	0	4900000	0	0		0	0
D6			traD-F		D6R	2400000	0	0	1800000	0	0	4800000	0	0		0	0
D7			traDDC15-F		D7R	2300000	2	8.69565e-07	4400000	2	4.54545e-07	2300000	1	4.34783e-07		5.86298e-07	2.45516e-07
D8			traDDCTD-F		D8R	16000000	3	1.875e-07	20000000	1	5e-08	80000000	6	7.5e-08		1.04167e-07	7.32433e-08
R	MC4100-RIF

## Sheet: Fig. 2
				Mating	Replication 1			Replication 2			Replication 3				Tc/D
A	Host	Plasmids			D CFUs	Tc CFUs	Tc/D	D CFUs	Tc CFUs	Tc/D	D CFUs	Tc CFUs	Tc/D		Average	STDV
D1	MC4100	pED208		D1R	60000000	16000000	0.266667	200000000	80000000	0.4	12000000	8000000	0.666667		0.444444	0.20367
D2		pED208DtraL	pBAD24	D2R	100000000	0	0	240000000	0	0	240000000	0	0		0	0
D3			traL-ED	D3R	30000000	3000000	0.1	32000000	1600000	0.05	56000000	12000000	0.214286		0.121429	0.084213
D4			traL-F	D4R	200000000	0	0	160000000	0	0	400000000	0	0		0	0
D5		pED208DtraE	pBAD24	D5R	22000000	0	0	200000000	0	0	200000000	0	0		0	0
D6			traE-ED	D6R	40000000	1600000	0.04	400000000	12000000	0.03	200000000	12000000	0.06		0.0433333	0.0152753
D7			traE-F	D7R	300000000	0	0	300000000	0	0	100000000	0	0		0	0
D8		pED208DtraC	pBAD24	D8R	12000000	0	0	12000000	0	0	20000000	0	0		0	0
D9			traC-ED	D9R	40000000	12000000	0.3	40000000	8000000	0.2	80000000	8000000	0.1		0.2	0.1
D10			traC-F	D10R	600000000	0	0	200000000	0	0	3200000000	0	0		0	0
D11		pED208DtraG	pBAD24	D11R	40000000	0	0	480000000	0	0	480000000	0	0		0	0
D12			traG-ED	D12R	40000000	14000000	0.35	400000000	12000000	0.03	80000000	8000000	0.1		0.16	0.168226
D13			traG-F	D13R	600000000	0	0	10000000	0	0	140000000	0	0		0	0
R	MC4100-CmRIF
				Mating	Replication 1			Replication 2			Replication 3				Tc/D
B	Host	Plasmids			D CFUs	Tc CFUs	Tc/D	D CFUs	Tc CFUs	Tc/D	D CFUs	Tc CFUs	Tc/D		Average	STDV
D1	MC4100	pOX38		D1R	620000000	300000000	0.483871	120000000	30000000	0.25	650000000	400000000	0.615385		0.449752	0.185066
D2		pOX38DtraL	pBAD24	D2R	490000000	0	0	320000000	0	0	400000000	0	0		0	0
D3			traL-F	D3R	480000000	100000000	0.208333	200000000	8000000	0.04	400000000	20000000	0.05		0.0994444	0.094433
D4			traL-ED	D4R	200000000	0	0	300000000	0	0	400000000	0	0		0	0
D5		pOX38DtraE	pBAD24	D5R	390000000	0	0	440000000	0	0	380000000	0	0		0	0
D6			traE-F	D6R	420000000	7800000	0.0185714	540000000	43000000	0.0796296	700000000	10000000	0.0142857		0.0374956	0.036552
D7			traE-ED	D7R	400000000	0	0	400000000	0	0	500000000	0	0		0	0
D8		pOX38DtraC	pBAD24	D8R	520000000	0	0	420000000	0	0	520000000	0	0		0	0
D9			traC-F	D9R	450000000	4400000	0.00977778	520000000	23000000	0.0442308	520000000	2400000	0.00461538		0.0195413	0.0215369
D10			traC-ED	D10R	500000000	0	0	200000000	0	0	100000000	0	0		0	0
D11		pOX38DtraG	pBAD24	D11R	330000000	0	0	340000000	0	0	520000000	0	0		0	0
D12			traG-F	D12R	90000000	7600000	0.0844444	130000000	130000000	1	160000000	90000000	0.5625		0.548981	0.457927
D13			traG-ED	D13R	650000000	0	0	640000000	0	0	300000000	0	0		0	0
R	MC4100-CmRIF

## Sheet: Fig. 3
				Mating	Replication 1			Replication 2			Replication 3				Tc/D
B	Host	Plasmids			D CFUs	Tc CFUs	Tc/D	D CFUs	Tc CFUs	Tc/D	D CFUs	Tc CFUs	Tc/D		Average	STDV
D1	MC4100	pED208		D1R	160000000	100000000	0.625	110000000	100000000	0.909091	130000000	90000000	0.692308		0.742133	0.148455
D2		pED208DtraK	pBAD24	D2R	600000000	252	4.2e-07	700000000	116	1.65714e-07	400000000	136	3.4e-07		3.08571e-07	1.30024e-07
D3			traK-ED	D3R	60000000	10000000	0.166667	400000000	4600000	0.0115	4400000	800000	0.181818		0.119995	0.0942643
D4			traK-F	D4R	620000000	20000	3.22581e-05	20000000	4000	0.0002	40000000	5000	0.000125		0.000119086	8.40272e-05
D5		pED208DtraV	pBAD24	D5R	630000000	0	0	600000000	0	0	530000000	0	0		0	0
D6			traV-ED	D6R	600000000	90000000	0.15	320000000	90000000	0.28125	540000000	240000000	0.444444		0.291898	0.147511
D7			traV-F	D7R	300000000	50000	0.000166667	200000000	40000	0.0002	150000000	10000	6.66667e-05		0.000144444	6.93889e-05
R	MC4100-CmRIF
				Mating	Replication 1			Replication 2			Replication 3				Tc/D
C	Host	Plasmids			D CFUs	Tc CFUs	Tc/D	D CFUs	Tc CFUs	Tc/D	D CFUs	Tc CFUs	Tc/D		Average	STDV
D1	MC4100	pOX38		D1R	180000000	90000000	0.5	150000000	90000000	0.6	120000000	90000000	0.75		0.616667	0.125831
D2		pOX38DtraK	pBAD24	D2R	640000000	900	1.40625e-06	400000000	920	2.3e-06	420000000	1200	2.85714e-06		2.1878e-06	7.31925e-07
D3			traK-F	D3R	220000000	8000000	0.0363636	320000000	47000000	0.146875	320000000	7000000	0.021875		0.0683712	0.0683711
D4			traK-ED	D4R	60000000	500000	0.00833333	30000000	600000	0.02	60000000	500000	0.00833333		0.0122222	0.00673575
D5		pOX38DtraV	pBAD24	D5R	100000000	10	1e-07	280000000	17	6.07143e-08	240000000	19	7.91667e-08		7.99603e-08	1.96549e-08
D6			traV-F	D6R	300000000	50000000	0.166667	200000000	40000000	0.2	150000000	10000000	0.0666667		0.144444	0.0693889
D7			traV-ED	D7R	340000000	8000000	0.0235294	390000000	66000000	0.169231	340000000	5000000	0.0147059		0.0691554	0.0867801
R	MC4100-CmRIF

## Sheet: Fig. 4
				Mating	Replication 1			Replication 2			Replication 3
B	Host	Plasmids			D CFUs	Tc CFUs	Tc/D	D CFUs	Tc CFUs	Tc/D	D CFUs	Tc CFUs	Tc/D		Average	STDV
D1	MC4100	pED208		D1R	140000000	100000000	0.714286	110000000	90000000	0.818182	130000000	86000000	0.661538		0.731335	0.0797013
D2		pED208DtraB	pBAD24	D2R	80000000	0	0	120000000	0	0	120000000	0	0		0	0
D3			traB-ED	D3R	80000000	5200000	0.065	160000000	6200000	0.03875	78000000	15000000	0.192308		0.0986859	0.0821343
D4			traB-F	D4R	300000000	0	0	300000000	0	0	150000000	0	0		0	0
D5			traB1	D5R	330000000	0	0	300000000	0	0	130000000	0	0		0	0
D6			traB2	D6R	140000000	0	0	200000000	0	0	70000000	0	0		0	0
D7			traB3	D7R	70000000	0	0	120000000	0	0	120000000	0	0		0	0
D8			traB4	D8R	80000000	0	0	70000000	0	0	12000000	0	0		0	0
D9			traBDAP	D9R	100000000	0	0	200000000	0	0	100000000	0	0		0	0
D10			traBAPL5G	D10R	6000000	500000	0.0833333	50000000	700000	0.014	60000000	500000	0.00833333		0.0352222	0.0417617
R	MC4100-CmRIF
				Mating	Replication 1			Replication 2			Replication 3				Tc/D
C	Host	Plasmids			D CFUs	Tc CFUs	Tc/D	D CFUs	Tc CFUs	Tc/D	D CFUs	Tc CFUs	Tc/D			STDV
D1	MC4100	pOX38		D1R	170000000	100000000	0.588235	130000000	120000000	0.923077	140000000	90000000	0.642857		0.718056	0.179641
D2		pOX38DtraB	pBAD24	D2R	640000000	0	0	380000000	0	0	640000000	0	0		0	0
D3			traB-F	D3R	330000000	300000000	0.909091	800000000	530000000	0.6625	300000000	330000000	1.1		0.89053	0.21934
D4			traB-ED	D4R	300000000	0	0	400000000	0	0	160000000	0	0		0	0
D5			traB1	D5R	700000000	0	0	700000000	0	0	700000000	0	0		0	0
D6			traB2	D6R	800000000	0	0	800000000	0	0	820000000	0	0		0	0
D7			traB3	D7R	200000000	140000000	0.7	230000000	100000000	0.434783	240000000	200000000	0.833333		0.656039	0.20288
D8			traB4	D8R	300000000	100000000	0.333333	300000000	200000000	0.666667	350000000	200000000	0.571429		0.52381	0.171693
	MC4100-CmRIF

## Sheet: Fig. 5
				Mating	Replication 1			Replication 2			Replication 3				Tc/D
A	Host	Plasmids			D CFUs	Tc CFUs	Tc/D	D CFUs	Tc CFUs	Tc/D	D CFUs	Tc CFUs	Tc/D		Average	STDV
D1	MC4100	pED208		D1R	150000000	100000000	0.666667	120000000	100000000	0.833333	130000000	84000000	0.646154		0.715385	0.10266
D2		pED208DtraF	pBAD24	D2R	70000000	0	0	30000000	0	0	69000000	0	0		0	0
D3			traF-ED	D3R	550000000	73000000	0.132727	330000000	18000000	0.0545455	360000000	64000000	0.177778		0.121684	0.062354
D4			traF-F	D4R	300000000	0	0	130000000	0	0	110000000	0	0		0	0
D5		pED208DtraH	pBAD24	D5R	32000000	0	0	11000000	0	0	20000000	0	0		0	0
D6			traH-ED	D6R	730000000	82000000	0.112329	320000000	49000000	0.153125	380000000	43000000	0.113158		0.126204	0.0233181
D7			traH-F	D7R	40000000	0	0	50000000	0	0	50000000	0	0		0	0
D8		pED208DtraW	pBAD24	D8R	11000000	0	0	10000000	0	0	13000000	0	0		0	0
D9			traW-ED	D9R	520000000	27000000	0.0519231	390000000	62000000	0.158974	340000000	20000000	0.0588235		0.089907	0.0599135
D10			traW-F	D10R	80000000	0	0	60000000	0	0	900000000	0	0		0	0
D11		pED208DtraU	pBAD24	D11R	14000000	2	1.42857e-07	20000000	3	1.5e-07	34000000	6	1.76471e-07		1.56443e-07	1.77086e-08
D12			traU-ED	D12R	420000000	58000000	0.138095	300000000	41000000	0.136667	390000000	62000000	0.158974		0.144579	0.0124874
D13			traU-F	D13R	110000000	1000000	0.00909091	220000000	2400000	0.0109091	140000000	1200000	0.00857143		0.00952381	0.00122748
D14		pED208DtrbC	pBAD24	D14R	50000000	20	4e-07	54000000	8	1.48148e-07	24000000	5	2.08333e-07		2.5216e-07	1.31522e-07
D15			trbC-ED	D15R	430000000	80000000	0.186047	390000000	50000000	0.128205	330000000	70000000	0.212121		0.175458	0.0429485
D16			trbC-F	D16R	40000000	6000000	0.15	50000000	4000000	0.08	30000000	7000000	0.233333		0.154444	0.0767632
D17		pED208DtraN	pBAD24	D17R	20000000	23000	0.00115	23000000	20000	0.000869565	21000000	27000	0.00128571		0.00110176	0.000212227
D18			traN-ED	D18R	230000000	47000000	0.204348	270000000	34000000	0.125926	420000000	60000000	0.142857		0.15771	0.0412669
D19			traN-F	D19R	100000000	820000	0.0082	220000000	2200000	0.01	110000000	2300000	0.0209091		0.0130364	0.00687713
D20		pED208DtrbB	pBAD24	D20R	320000000	420000	0.0013125	330000000	440000	0.00133333	340000000	420000	0.00123529		0.00129371	5.16502e-05
D21			trabB-ED	D21R	220000000	60000000	0.272727	530000000	34000000	0.0641509	230000000	46000000	0.2		0.178959	0.105868
D22			trabB-F	D22R	330000000	420000	0.00127273	530000000	430000	0.000811321	360000000	320000	0.000888889		0.000990979	0.000247064
R	MC4100-CmRIF
				Mating	Replication 1			Replication 2			Replication 3				Tc/D
B	Host	Plasmids			D CFUs	Tc CFUs	Tc/D	D CFUs	Tc CFUs	Tc/D	D CFUs	Tc CFUs	Tc/D		Average	STDV
D1	MC4100	pED208		D1R	150000000	100000000	0.666667	120000000	110000000	0.916667	140000000	86000000	0.614286		0.73254	0.161595
D2		pOX38DtraF	pBAD24	D2R	110000000	0	0	110000000	0	0	320000000	0	0		0	0
D3			traF-F	D3R	340000000	40000000	0.117647	330000000	60000000	0.181818	650000000	72000000	0.110769		0.136745	0.0391859
D4			traF-ED	D4R	300000000	0	0	230000000	0	0	320000000	0	0		0	0
D5		pOX38DtraH	pBAD24	D5R	320000000	0	0	110000000	0	0	300000000	0	0		0	0
D6			traH-F	D6R	430000000	30000000	0.0697674	500000000	43000000	0.086	450000000	22000000	0.0488889		0.0682188	0.018604
D7			traH-ED	D7R	320000000	0	0	110000000	0	0	340000000	0	0		0	0
D8		pOX38DtraW	pBAD24	D8R	320000000	10	3.125e-08	310000000	20	6.45161e-08	300000000	13	4.33333e-08		4.63665e-08	1.68392e-08
D9			traW-F	D9R	420000000	52000000	0.12381	500000000	40000000	0.08	560000000	50000000	0.0892857		0.0976984	0.0230846
D10			traW-ED	D10R	110000000	10000000	0.0909091	340000000	23000000	0.0676471	1400000000	52000000	0.0371429		0.065233	0.0269643
D11		pOX38DtraU	pBAD24	D11R	500000000	0	0	320000000	0	0	200000000	0	0		0	0
D12			traU-F	D12R	320000000	40000000	0.125	270000000	18000000	0.0666667	430000000	47000000	0.109302		0.100323	0.0301855
D13			traU-ED	D13R	500000000	800000	0.0016	400000000	600000	0.0015	300000000	400000	0.00133333		0.00147778	0.000134715
D14		pOX38DtrbC	pBAD24	D14R	320000000	0	0	110000000	0	0	300000000	0	0		0	0
D15			trbC-F	D15R	400000000	30000000	0.075	520000000	260000000	0.5	320000000	120000000	0.375		0.316667	0.218422
D16			trbC-ED	D16R	1400000000	110000000	0.0785714	500000000	80000000	0.16	300000000	40000000	0.133333		0.123968	0.0415142
D17		pOX38DtraN	pBAD24	D17R	250000000	2400	9.6e-06	110000000	800	7.27273e-06	320000000	1000	3.125e-06		6.66591e-06	3.27987e-06
D18			traN-F	D18R	420000000	40000000	0.0952381	420000000	41000000	0.097619	420000000	57000000	0.135714		0.109524	0.0227128
D19			traN-ED	D19R	200000000	600000	0.003	320000000	600000	0.001875	110000000	600000	0.00545455		0.00344318	0.00183046
D20		pOX38DtrbB	pBAD24	D20R	110000000	30000000	0.272727	300000000	40000000	0.133333	230000000	30000000	0.130435		0.178832	0.0813288
D21			trabB-F	D21R	800000000	77000000	0.09625	1000000000	170000000	0.17	800000000	160000000	0.2		0.155417	0.0533903
D22			trabB-ED	D22R	110000000	11000000	0.1	300000000	54000000	0.18	200000000	20000000	0.1		0.126667	0.046188
R	MC4100-CmRIF

## Sheet: Fig. 6
				Mating	Replication 1			Replication 2			Replication 3				Tc/D
A	Host	Plasmids			D CFUs	Tc CFUs	Tc/D	D CFUs	Tc CFUs	Tc/D	D CFUs	Tc CFUs	Tc/D		Average	STDV
D1	MC4100	pED208		D1R	230000000	120000000	0.521739	130000000	82000000	0.630769	150000000	85000000	0.566667		0.573058	0.0547954
D2		pED208DtraA	pKG116	D2R	400000000	0	0	240000000	0	0	320000000	0	0		0	0
D3			traA-ED	D3R	250000000	80000000	0.32	240000000	70000000	0.291667	240000000	80000000	0.333333		0.315	0.0212786
D4			traA-F	D4R	130000000	0	0	240000000	0	0	140000000	0	0		0	0
D5			traA-F, traQ-F	D5R	700000	1900	0.00271429	600000	400	0.000666667	600000	400	0.000666667		0.00134921	0.00118219
R	MC4100-CmRIF
				Mating	Replication 1			Replication 2			Replication 3				Tc/D
B	Host	Plasmids			D CFUs	Tc CFUs	Tc/D	D CFUs	Tc CFUs	Tc/D	D CFUs	Tc CFUs	Tc/D		Average	STDV
D1	MC4100	pOX38		D1R	130000000	120000000	0.923077	160000000	130000000	0.8125	110000000	80000000	0.727273		0.82095	0.0981752
D2		pOX38DtraA	pKG116	D2R	420000000	0	0	140000000	0	0	440000000	0	0		0	0
D3			traA-F	D3R	100000000	34000000	0.34	190000000	70000000	0.368421	140000000	74000000	0.528571		0.412331	0.101665
D4			traA-ED	D4R	100000000	0	0	200000000	0	0	120000000	0	0		0	0
D5		pOX38DtraQ		D5R	360000000	190	5.27778e-07	420000000	370	8.80952e-07	41000000	30	7.31707e-07		7.13479e-07	1.77291e-07
R	MC4100-CmRIF

## Sheet: Fig. 7 and Table S4
					Replication 1					Replication 2							M13KO7	Replicaton1
A	Host	Plasmids		Mating	D CFUs	Tc CFUs (pED)	Tc CFUs (pOX)	Tc/D (pED)	Tc/D (pOX)	D CFUs	Tc CFUs (pED)	Tc CFUs (pOX)	Tc/D (pED)	Tc/D (pOX)	Average (pED)	Average (pOX)		LB	Km	Km/LB
D1	MC4100	pED208DtraA	pOX38DTraA	D1R	4100000	0	0	0	0	-	-	-	-	-	0	0		20000000	0	0
D2			pOX38DTraL	D2R	2600000	0	0	0	0	-	-	-	-	-	0	0		17000000	0	0
D3			pOX38DTraE	D3R	2600000	230	170	8.84615e-05	6.53846e-05	-	-	-	-	-	8.84615e-05	6.53846e-05		18000000	0	0
D4			pOX38DTraG	D4R	3100000	220	140	7.09677e-05	4.51613e-05	-	-	-	-	-	7.09677e-05	4.51613e-05		18000000	0	0
D5			pOX38DTraC	D5R	3500000	170	190	4.85714e-05	5.42857e-05	-	-	-	-	-	4.85714e-05	5.42857e-05		20000000	0	0
D6			pOX38DTraD	D6R	2400000	180000	1	0.075	4.16667e-07	2300000	1100000	1	0.478261	4.34783e-07	0.27663	4.25725e-07		18000000	1300000	0.0722222
D7			pOX38DTraK	D7R	2500000	4000	90	0.0016	3.6e-05	3000000	14000	100	0.00466667	3.33333e-05	0.00313333	3.46667e-05		14000000	2900	0.000207143
D8			pOX38DTraV	D8R	3100000	430000	3300	0.13871	0.00106452	2100000	800000	7000	0.380952	0.00333333	0.259831	0.00219892		13000000	670000	0.0515385
D9			pOX38DTraB	D9R	2100000	19	4	9.04762e-06	1.90476e-06	-	-	-	-	-	9.04762e-06	1.90476e-06		19000000	0	0
D10		pED208DtraL	pOX38DTraA	D10R	2800000	0	0	0	0	-	-	-	-	-	0	0		20000000	0	0
D11			pOX38DTraL	D11R	2100000	0	0	0	0	-	-	-	-	-	0	0		-	-	-
D12			pOX38DTraE	D12R	3300000	0	0	0	0	-	-	-	-	-	0	0		-	-	-
D13			pOX38DTraG	D13R	2400000	0	0	0	0	-	-	-	-	-	0	0		-	-	-
D14			pOX38DTraC	D14R	3200000	0	0	0	0	-	-	-	-	-	0	0		-	-	-
D15			pOX38DTraD	D15R	2300000	3	370000	1.30435e-06	0.16087	-	-	-	-	-	1.30435e-06	0.16087		20000000	1100000	0.055
D16			pOX38DTraK	D16R	3300000	90	8	2.72727e-05	2.42424e-06	1900000	36	0	1.89474e-05	0	2.72727e-05	2.42424e-06		27000000	150	5.55556e-06
D17			pOX38DTraV	D17R	2400000	35000	1100	0.0145833	0.000458333	-	-	-	-	-	0.0145833	0.000458333		31000000	100000	0.00322581
D18			pOX38DTraB	D18R	2700000	0	0	0	0	-	-	-	-	-	0	0		26000000	0	0
D19		pED208DtraE	pOX38DTraA	D19R	1900000	0	0	0	0	-	-	-	-	-	0	0		15000000	0	0
D20			pOX38DTraL	D20R	2100000	0	0	0	0	-	-	-	-	-	0	0		-	-	-
D21			pOX38DTraE	D21R	2000000	0	0	0	0	-	-	-	-	-	0	0		-	-	-
D22			pOX38DTraG	D22R	1800000	0	0	0	0	-	-	-	-	-	0	0		-	-	-
D23			pOX38DTraC	D23R	1700000	0	0	0	0	-	-	-	-	-	0	0		-	-	-
D24			pOX38DTraD	D24R	2100000	1	34000	4.7619e-07	0.0161905	2100000	2	34000	9.52381e-07	0.0161905	7.14286e-07	0.0161905		19000000	510000	0.0268421
D25			pOX38DTraK	D25R	2000000	62	1	3.1e-05	5e-07	2000000	33	0	1.65e-05	0	2.375e-05	2.5e-07		12000000	21	1.75e-06
D26			pOX38DTraV	D26R	800000	310	7	0.0003875	8.75e-06	-	-	-	-	-	0.0003875	8.75e-06		10000000	38000	0.0038
D27			pOX38DTraB	D27R	2000000	0	0	0	0	-	-	-	-	-	0	0		14000000	0	0
D28		pED208DtraG	pOX38DTraA	D28R	2000000	0	0	0	0	-	-	-	-	-	0	0		12000000	0	0
D29			pOX38DTraL	D29R	2400000	0	0	0	0	-	-	-	-	-	0	0		-	-	-
D30			pOX38DTraE	D30R	2600000	0	0	0	0	-	-	-	-	-	0	0		-	-	-
D31			pOX38DTraG	D31R	2800000	0	0	0	0	-	-	-	-	-	0	0		-	-	-
D32			pOX38DTraC	D32R	2600000	0	0	0	0	-	-	-	-	-	0	0		-	-	-
D33			pOX38DTraD	D33R	1600000	2	130000	1.25e-06	0.08125	-	-	-	-	-	1.25e-06	0.08125		10000000	1200000	0.12
D34			pOX38DTraK	D34R	2300000	4	0	1.73913e-06	0	2000000	54	2	2.7e-05	1e-06	1.43696e-05	5e-07		20000000	25	1.25e-06
D35			pOX38DTraV	D35R	2400000	3300	32	0.001375	1.33333e-05	-	-	-	-	-	0.001375	1.33333e-05		13000000	70000	0.00538462
D36			pOX38DTraB	D36R	2800000	0	0	0	0	-	-	-	-	-	0	0		22000000	0	0
D37		pED208DtraC	pOX38DTraA	D37R	2800000	0	0	0	0	-	-	-	-	-	0	0		15000000	0	0
D38			pOX38DTraL	D38R	2100000	0	0	0	0	-	-	-	-	-	0	0		-	-	-
D39			pOX38DTraE	D39R	3300000	0	0	0	0	-	-	-	-	-	0	0		-	-	-
D40			pOX38DTraG	D40R	2400000	0	0	0	0	-	-	-	-	-	0	0		-	-	-
D41			pOX38DTraC	D41R	3200000	0	0	0	0	-	-	-	-	-	0	0		-	-	-
D42			pOX38DTraD	D42R	2000000	1	60000	5e-07	0.03	-	-	-	-	-	5e-07	0.03		17000000	1600000	0.0941176
D43			pOX38DTraK	D43R	1900000	26	1	1.36842e-05	5.26316e-07	-	-	-	-	-	1.36842e-05	5.26316e-07		7000000	50	7.14286e-06
D44			pOX38DTraV	D44R	2100000	2800	23	0.00133333	1.09524e-05	-	-	-	-	-	0.00133333	1.09524e-05		10000000	46000	0.0046
D45			pOX38DTraB	D45R	1600000	0	0	0	0	-	-	-	-	-	0	0		11000000	0	0
D46		pED208DtraD	pOX38DTraA	D46R	2200000	2400000	8000	1.09091	0.00363636	-	-	-	-	-	1.09091	0.00363636		9000000	2700000	0.3
D47			pOX38DTraL	D47R	700000	480000	13000	0.685714	0.0185714	-	-	-	-	-	0.685714	0.0185714		6000000	2300000	0.383333
D48			pOX38DTraE	D48R	1600000	320000	1100	0.2	0.0006875	-	-	-	-	-	0.2	0.0006875		10000000	220000	0.022
D49			pOX38DTraG	D49R	1100000	370000	1300	0.336364	0.00118182	-	-	-	-	-	0.336364	0.00118182		12000000	240000	0.02
D50			pOX38DTraC	D50R	1200000	360000	1000	0.3	0.000833333	-	-	-	-	-	0.3	0.000833333		15000000	160000	0.0106667
D51			pOX38DTraD	D51R	1800000	0	0	0	0	-	-	-	-	-	0	0		9000000	90000	0.01
D52			pOX38DTraK	D52R	2000000	170000	200	0.085	0.0001	1900000	140000	230	0.0736842	0.000121053	0.0793421	0.000110526		5000000	51000	0.0102
D53			pOX38DTraV	D53R	2000000	270000	1300	0.135	0.00065	1000000	280000	1400	0.28	0.0014	0.2075	0.001025		16000000	250000	0.015625
D54			pOX38DTraB	D54R	1400000	230000	2300	0.164286	0.00164286	800000	55000	2900	0.06875	0.003625	0.116518	0.00263393		18000000	1000000	0.0555556
D55		pED208DtraK	pOX38DTraA	D55R	2700000	1900	43000	0.000703704	0.0159259	-	-	-	-	-	0.000703704	0.0159259		19000000	7000	0.000368421
D56			pOX38DTraL	D56R	500000	450	20000	0.0009	0.04	-	-	-	-	-	0.0009	0.04		22000000	9000	0.000409091
D57			pOX38DTraE	D57R	1500000	100	2400	6.66667e-05	0.0016	-	-	-	-	-	6.66667e-05	0.0016		16000000	160	1e-05
D58			pOX38DTraG	D58R	700000	200	15000	0.000285714	0.0214286	-	-	-	-	-	0.000285714	0.0214286		10000000	210	2.1e-05
D59			pOX38DTraC	D59R	1000000	90	2800	9e-05	0.0028	-	-	-	-	-	9e-05	0.0028		16000000	320	2e-05
D60			pOX38DTraD	D60R	2700000	0	22000	0	0.00814815	1900000	1	190000	5.26316e-07	0.1	2.63158e-07	0.0540741		15000000	460000	0.0306667
D61			pOX38DTraK	D61R	2100000	0	9	0	4.28571e-06	1900000	0	6	0	3.15789e-06	0	3.7218e-06		16000000	0	0
D62			pOX38DTraV	D62R	2000000	400	310	0.0002	0.000155	3100000	4000	1300	0.00129032	0.000419355	0.000745161	0.000287177		18000000	110000	0.00611111
D63			pOX38DTraB	D63R	1900000	0	41	0	2.15789e-05	2100000	0	31	0	1.47619e-05	0	1.81704e-05		15000000	4	2.66667e-07
D64		pED208DtraV	pOX38DTraA	D64R	420000	420	38000	0.001	0.0904762	-	-	-	-	-	0.001	0.0904762		15000000	1600	0.000106667
D65			pOX38DTraL	D65R	2000000	2000	48000	0.001	0.024	-	-	-	-	-	0.001	0.024		16000000	5700	0.00035625
D66			pOX38DTraE	D66R	1900000	320	13000	0.000168421	0.00684211	-	-	-	-	-	0.000168421	0.00684211		20000000	1100	5.5e-05
D67			pOX38DTraG	D67R	1800000	210	8000	0.000116667	0.00444444	-	-	-	-	-	0.000116667	0.00444444		19000000	1200	6.31579e-05
D68			pOX38DTraC	D68R	3000000	70	1900	2.33333e-05	0.000633333	-	-	-	-	-	2.33333e-05	0.000633333		17000000	460	2.70588e-05
D69			pOX38DTraD	D69R	1800000	0	120000	0	0.0666667	3500000	0	210000	0	0.06	0	0.0633333		22000000	160000	0.00727273
D70			pOX38DTraK	D70R	900000	3	240	3.33333e-06	0.000266667	1600000	9	1700	5.625e-06	0.0010625	4.47917e-06	0.000664583		16000000	17	1.0625e-06
D71			pOX38DTraV	D71R	1500000	0	0	0	0	2000000	0	0	0	0	0	0		15000000	0	0
D72			pOX38DTraB	D72R	1600000	0	190	0	0.00011875	2400000	0	22	0	9.16667e-06	0	6.39583e-05		39000000	110	2.82051e-06
D73		pED208DtraB	pOX38DTraA	D73R	2800000	0	0	0	0	-	-	-	-	-	0	0		28000000	0	0
D74			pOX38DTraL	D74R	2100000	0	0	0	0	-	-	-	-	-	0	0		23000000	0	0
D75			pOX38DTraE	D75R	3300000	0	0	0	0	-	-	-	-	-	0	0		23000000	0	0
D76			pOX38DTraG	D76R	2400000	0	0	0	0	-	-	-	-	-	0	0		22000000	0	0
D77			pOX38DTraC	D77R	3200000	0	0	0	0	-	-	-	-	-	0	0		25000000	0	0
D78			pOX38DTraD	D78R	2000000	0	35000	0	0.0175	2000000	8	0	4e-06	0	2e-06	0.00875		30000000	330000	0.011
D79			pOX38DTraK	D79R	2400000	7	0	2.91667e-06	0	1900000	36	0	1.89474e-05	0	1.0932e-05	0		30000000	7	2.33333e-07
D80			pOX38DTraV	D80R	1200000	3300	15	0.00275	1.25e-05	-	-	-	-	-	0.00275	1.25e-05		15000000	26000	0.00173333
D81			pOX38DTraB	D81R	2700000	0	0	0	0	-	-	-	-	-	0	0		29000000	0	0
R	MC4100-CmRIF

## Sheet: Fig. S2
A	Host	Plasmids			Mating	Replication 1			Replication 2			Replication 3				Tc/D
D1	MC4100-RIF	pED208				D CFUs	Tc CFUs	Tc/D	D CFUs	Tc CFUs	Tc/D	D CFUs	Tc CFUs	Tc/D		Average	STDV
D2			oriT-ED		D1R	200000000	170000000	0.85	220000000	170000000	0.772727	260000000	150000000	0.576923		0.733217	0.140761
D3			oriT-F		D2R	160000000	110000000	0.6875	270000000	210000000	0.777778	340000000	270000000	0.794118		0.753132	0.057423
D4		F			D3R	190000000	0	0	230000000	0	0	370000000	0	0		0	0
D5			oriT-F		D4R	60000000	16000000	0.266667	90000000	50000000	0.555556	140000000	20000000	0.142857		0.321693	0.21178
D6			oriT-ED		D5R	90000000	9000000	0.1	100000000	9000000	0.09	110000000	13000000	0.118182		0.102727	0.0142875
R	MC4100-CM				D6R	90000000	0	0	140000000	0	0	80000000	0	0		0	0
B	Host	Plasmids			Mating	Replication 1			Replication 2			Replication 3				Tc/D
D1	MC4100	pED208				D CFUs	Tc CFUs	Tc/D	D CFUs	Tc CFUs	Tc/D	D CFUs	Tc CFUs	Tc/D		Average	STDV
D2		pED208DtraD			D1R	90000000	70000000	0.777778	290000000	270000000	0.931034	180000000	100000000	0.555556		0.754789	0.188792
D3			traD-ED		D2R	110000000	0	0	160000000	0	0	160000000	0	0		0	0
D4			traD-ED-strep		D3R	220000000	170000000	0.772727	140000000	100000000	0.714286	370000000	280000000	0.756757		0.747923	0.0302056
D5		F			D4R	190000000	80000000	0.421053	310000000	110000000	0.354839	260000000	120000000	0.461538		0.412477	0.0538644
D6		FDtraD			D5R	80000000	72000000	0.9	60000000	50000000	0.833333	110000000	60000000	0.545455		0.759596	0.188424
D7			traD-F		D6R	90000000	0	0	100000000	0	0	40000000	0	0		0	0
D8			traD-F-strep		D7R	40000000	22000000	0.55	130000000	60000000	0.461538	70000000	30000000	0.428571		0.480037	0.0627922
R	MC4100-RIF				D8R	40000000	20000000	0.5	90000000	40000000	0.444444	100000000	45000000	0.45		0.464815	0.0305976

## Sheet: Fig. S3
				Replicaton1			Replicaton2			Replicaton3			Km/LB
Host	Plasmids			Km	LB	Km/LB	Km	LB	Km/LB	Km	LB	Km/LB	Average	STDV
MC4100	pOX38	D1		36000000	3000000000	0.012	52000000	6000000000	0.00866667	43000000	3300000000	0.0130303	0.0112323	0.00228086
	pOX38DtraD	D2	pKG116	30000000	4000000000	0.0075	29000000	3500000000	0.00828571	22000000	2000000000	0.011	0.00892857	0.00183642
		D3	traD-F	18000000	1600000000	0.01125	8400000	900000000	0.00933333	14000000	1000000000	0.014	0.0115278	0.0023457
		D4	traD-ED	40000000	3000000000	0.0133333	30000000	2400000000	0.0125	60000000	4400000000	0.0136364	0.0131566	0.000588443
	pED208	D5		34000000	3500000000	0.00971429	38000000	3900000000	0.00974359	17000000	1900000000	0.00894737	0.00946841	0.000451477
	pED208DtraD	D6	pBAD24	20000000	3900000000	0.00512821	12000000	3900000000	0.00307692	10000000	2000000000	0.005	0.00440171	0.00114909
		D7	traD-ED	58000000	3900000000	0.0148718	30000000	3900000000	0.00769231	40000000	3900000000	0.0102564	0.0109402	0.00363826
		D8	traD-F	20000000	3000000000	0.00666667	16000000	2000000000	0.008	49000000	4400000000	0.0111364	0.00860101	0.00229466
	pOX38DtraC	D9	pBAD24	0	5400000000	0	0	4900000000	0	0	3000000000	0	0	0
		D10	traC-F	2400000	2000000000	0.0012	3700000	4000000000	0.000925	5000000	4900000000	0.00102041	0.00104847	0.000139631
		D11	traC-ED	0	1900000000	0	0	2100000000	0	0	2100000000	0	0	0
	pOX38DtraL	D12	pBAD24	0	5400000000	0	0	330000000	0	0	330000000	0	0	0
		D13	traL-F	1600000	4000000000	0.0004	4000000	6300000000	0.000634921	3000000	4300000000	0.000697674	0.000577532	0.000156916
		D14	traL-ED	0	2400000000	0	0	2500000000	0	0	2400000000	0	0	0
	pOX38DtraE	D15	pBAD24	0	4700000000	0	0	4400000000	0	0	320000000	0	0	0
		D16	traE-F	8000000	4500000000	0.00177778	2000000	1000000000	0.002	7000000	4300000000	0.00162791	0.00180189	0.000187215
		D17	traE-ED	0	1500000000	0	0	1500000000	0	0	4000000000	0	0	0
	pOX38DtraG	D18	pBAD24	0	3300000000	0	0	4400000000	0	0	3000000000	0	0	0
		D19	traG-F	620000	700000000	0.000885714	2500000	3200000000	0.00078125	5200000	4400000000	0.00118182	0.000949594	0.000207784
		D20	traG-ED	0	2300000000	0	0	2300000000	0	0	2500000000	0	0	0
	pED208DtraC	D21	pBAD24	0	2300000000	0	0	2600000000	0	0	1400000000	0	0	0
		D22	traC-F	0	4400000000	0	0	3400000000	0	0	4400000000	0	0	0
		D23	traC-ED	2700000	2300000000	0.00117391	2300000	2000000000	0.00115	2000000	1000000000	0.002	0.0014413	0.000483992
	pED208DtraL	D24	pBAD24	0	3400000000	0	0	3000000000	0	0	3000000000	0	0	0
		D25	traL-F	0	3400000000	0	0	9000000000	0	0	3400000000	0	0	0
		D26	traL-ED	4000000	400000000	0.01	4400000	600000000	0.00733333	3200000	400000000	0.008	0.00844444	0.00138778
	pED208DtraE	D27	pBAD24	0	3200000000	0	0	2300000000	0	0	3200000000	0	0	0
		D28	traE-F	0	4400000000	0	0	3400000000	0	0	5200000000	0	0	0
		D29	traE-ED	22000000	3200000000	0.006875	16000000	3000000000	0.00533333	30000000	2300000000	0.0130435	0.00841727	0.00407989
	pED208DtraG	D30	pBAD24	0	1200000000	0	0	4900000000	0	0	4900000000	0	0	0
		D31	traG-F	0	900000000	0	0	400000000	0	0	900000000	0	0	0
		D32	traG-ED	300000	3900000000	7.69231e-05	330000	3900000000	8.46154e-05	300000	3000000000	0.0001	8.71795e-05	1.17502e-05
	pOX38DtraV	D33	pBAD24	0	4200000000	0	0	2300000000	0	0	3900000000	0	0	0
		D34	traV-F	5700000	4900000000	0.00116327	2100000	2800000000	0.00075	1400000	1000000000	0.0014	0.00110442	0.000328971
		D35	traV-ED	3200000	4000000000	0.0008	900000	1000000000	0.0009	3300000	2000000000	0.00165	0.00111667	0.000464579
	pOX38DtraK	D36	pBAD24	0	6400000000	0	0	4200000000	0	0	520000000	0	0	0
		D37	traK-F	20000000	3400000000	0.00588235	7000000	1000000000	0.007	3700000	240000000	0.0154167	0.00943301	0.00521205
		D38	traK-ED	0	1000000000	0	0	3000000000	0	0	1000000000	0	0	0
	pOX38DtraB	D39	pBAD24	0	3000000000	0	0	3400000000	0	0	4600000000	0	0	0
		D40	traB-F	3500000	4500000000	0.000777778	5300000	3300000000	0.00160606	600000	1000000000	0.0006	0.000994613	0.000536938
		D41	traB-ED	0	2000000000	0	0	2600000000	0	0	3500000000	0	0	0
	pED208DtraV	D42	pBAD24	0	4300000000	0	0	3300000000	0	0	2300000000	0	0	0
		D43	traV-F	0	4000000000	0	0	1000000000	0	0	2000000000	0	0	0
		D44	traV-ED	6300000	1400000000	0.0045	33000000	2300000000	0.0143478	15000000	2400000000	0.00625	0.00836594	0.00525384
	pED208DtraK	D45	pBAD24	0	1300000000	0	0	3200000000	0	0	3300000000	0	0	0
		D46	traK-F	0	1900000000	0	0	2100000000	0	0	2100000000	0	0	0
		D47	traK-ED	25000000	2400000000	0.0104167	12000000	1000000000	0.012	6000000	600000000	0.01	0.0108056	0.00105519
	pED208DtraB	D48	pBAD24	0	3000000000	0	0	3200000000	0	0	3000000000	0	0	0
		D49	traB-F	0	2400000000	0	0	2300000000	0	0	3200000000	0	0	0
		D50	traB-ED	33000000	3200000000	0.0103125	32000000	2000000000	0.016	20000000	1200000000	0.0166667	0.0143264	0.00349208
	pOX38DtraA	D51	pBAD24	0	800000000	0	0	900000000	0	0	100000000	0	0	0
		D52	traA-F	700000	100000000	0.007	700000	190000000	0.00368421	800000	190000000	0.00421053	0.00496491	0.00178198
		D53	traA-ED	0	1300000000	0	0	2400000000	0	0	2500000000	0	0	0
	pED208DtraA	D54	pBAD24	0	1300000000	0	0	2300000000	0	0	1000000000	0	0	0
		D55	traA-F	0	3200000000	0	0	3200000000	0	0	330000000	0	0	0
		D56	traA-ED	43000000	2500000000	0.0172	20000000	2400000000	0.00833333	10000000	2400000000	0.00416667	0.0099	0.00665641
		D57	traA-F + traQ	0	2800000	0	0	3200000	0	0	4000000	0	0	0
	pOX38DtraF	D58	pBAD24	0	2100000000	0	0	1500000000	0	0	1700000000	0	0	0
		D59	traF-F	8000000	1700000000	0.00470588	32000000	4800000000	0.00666667	8200000	2200000000	0.00372727	0.00503327	0.0014968
		D60	traF-ED	0	2100000000	0	0	1300000000	0	0	1400000000	0	0	0
	pOX38DtraH	D61	pBAD24	0	2200000000	0	0	1200000000	0	0	3100000000	0	0	0
		D62	traH-F	22000000	1800000000	0.0122222	6000000	5700000000	0.00105263	10000000	4400000000	0.00227273	0.00518253	0.006127
		D63	traH-ED	0	240000000	0	0	1600000000	0	0	3100000000	0	0	0
	pOX38DtraW	D64	pBAD24	2100000	1500000000	0.0014	2200000	1100000000	0.002	2500000	1400000000	0.00178571	0.00172857	0.000304054
		D65	traW-F	53000000	4300000000	0.0123256	7000000	4200000000	0.00166667	22000000	5100000000	0.00431373	0.00610199	0.00554991
		D66	traW-ED	7000000	2200000000	0.00318182	2000000	2100000000	0.000952381	4000000	1500000000	0.00266667	0.00226696	0.00116723
	pOX38DtraU	D67	pBAD24	1100000	3100000000	0.000354839	1100000	2100000000	0.00052381	1200000	1100000000	0.00109091	0.000656519	0.000385563
		D68	traU-F	51000000	5000000000	0.0102	9000000	4700000000	0.00191489	11000000	3500000000	0.00314286	0.00508592	0.00447128
		D69	traU-ED	11000000	2000000000	0.0055	12000000	2100000000	0.00571429	9000000	1400000000	0.00642857	0.00588095	0.000486204
	pOX38DtrbC	D70	pBAD24	2100000	2000000000	0.00105	1500000	1200000000	0.00125	1200000	2100000000	0.000571429	0.000957143	0.000348686
		D71	trbC-F	4000000	6000000000	0.000666667	5900000	5000000000	0.00118	6000000	3300000000	0.00181818	0.00122162	0.000576884
		D72	trbC-ED	12000000	2000000000	0.006	12000000	1400000000	0.00857143	14000000	2500000000	0.0056	0.00672381	0.00161254
	pOX38DtraN	D73	pBAD24	32000000	2100000000	0.0152381	33000000	1100000000	0.03	22000000	1400000000	0.0157143	0.0203175	0.0083887
		D74	traN-F	38000000	3300000000	0.0115152	19000000	2300000000	0.00826087	20000000	5000000000	0.004	0.00792534	0.00376879
		D75	traN-ED	8000000	2300000000	0.00347826	4000000	2300000000	0.00173913	6000000	4200000000	0.00142857	0.00221532	0.00110471
	pOX38DtrbB	D76	pBAD24	20000000	2300000000	0.00869565	30000000	2300000000	0.0130435	12000000	1100000000	0.0109091	0.0108827	0.00217403
		D77	trbB-F	8000000	4000000000	0.002	4900000	170000000	0.0288235	3700000	1000000000	0.0037	0.0115078	0.0150199
		D78	trbB-ED	5000000	2600000000	0.00192308	4000000	1300000000	0.00307692	5000000	1300000000	0.00384615	0.00294872	0.000967927
	pED208DtraF	D79	pBAD24	0	2100000000	0	0	1500000000	0	0	1700000000	0	0	0
		D80	traF-F	0	2100000000	0	0	1300000000	0	0	1400000000	0	0	0
		D81	traF-ED	7000000	5000000000	0.0014	2000000	3900000000	0.000512821	500000	900000000	0.000555556	0.000822792	0.000500333
	pED208DtraH	D82	pBAD24	0	2200000000	0	0	1200000000	0	0	3100000000	0	0	0
		D83	traH-F	0	240000000	0	0	1600000000	0	0	3100000000	0	0	0
		D84	traH-ED	8000000	4900000000	0.00163265	900000	4300000000	0.000209302	1000000	3300000000	0.00030303	0.000714995	0.000796096
	pED208DtraW	D85	pBAD24	0	1500000000	0	0	1100000000	0	0	1400000000	0	0	0
		D86	traW-F	0	2200000000	0	0	2100000000	0	0	1500000000	0	0	0
		D87	traW-ED	2900000	5200000000	0.000557692	900000	4100000000	0.000219512	500000	2300000000	0.000217391	0.000331532	0.000195863
	pED208DtraU	D88	pBAD24	320000	3100000000	0.000103226	520000	2100000000	0.000247619	420000	1100000000	0.000381818	0.000244221	0.000139327
		D89	traU-F	1100000	2000000000	0.00055	2200000	2100000000	0.00104762	3100000	1400000000	0.00221429	0.00127063	0.000854262
		D90	traU-ED	6000000	2600000000	0.00230769	4000000	2300000000	0.00173913	3400000	3000000000	0.00113333	0.00172672	0.000587278
	pED208DtrbC	D91	pBAD24	220000	2000000000	0.00011	320000	1200000000	0.000266667	420000	2100000000	0.0002	0.000192222	7.86224e-05
		D92	trbC-F	1100000	2000000000	0.00055	2200000	1400000000	0.00157143	9000000	2500000000	0.0036	0.00190714	0.00155247
		D93	trbC-ED	22000000	3900000000	0.00564103	12000000	2000000000	0.006	30000000	3300000000	0.00909091	0.00691064	0.00189668
	pED208DtraN	D94	pBAD24	1200000	2100000000	0.000571429	1200000	1100000000	0.00109091	2200000	1400000000	0.00157143	0.00107792	0.000500126
		D95	traN-F	8000000	2300000000	0.00347826	4000000	2300000000	0.00173913	2000000	4200000000	0.00047619	0.00189786	0.00150732
		D96	traN-ED	5000000	5500000000	0.000909091	4000000	4000000000	0.001	6000000	3300000000	0.00181818	0.00124242	0.000500688
	pED208DtrbB	D97	pBAD24	3000	2300000000	1.30435e-06	2000	2300000000	8.69565e-07	1200	2300000000	5.21739e-07	8.98551e-07	3.92109e-07
		D98	trbB-F	3000	2500000000	1.2e-06	2000	2600000000	7.69231e-07	1200	2700000000	4.44444e-07	8.04558e-07	3.79015e-07
		D99	trbB-ED	23000000	2200000000	0.0104545	23000000	2900000000	0.00793103	5000000	3300000000	0.00151515	0.00663358	0.00460877

## Sheet: Fig. S4
						Mating	Replication 1			Replication 2			Replication 3				Tc/D
	Host	Plasmids					D CFUs	Tc CFUs	Tc/D	D CFUs	Tc CFUs	Tc/D	D CFUs	Tc CFUs	Tc/D		Average	STDV
D1	MC4100	pED208				D1R	340000000	100000000	0.294118	620000000	110000000	0.177419	550000000	72000000	0.130909		0.200815	0.084082
D2		pED208DtraK				D2R	470000000	231	4.91489e-07	660000000	414	6.27273e-07	490000000	404	8.2449e-07		6.47751e-07	1.67442e-07
D3		pED208DtraK	traK-F			D3R	150000000	220	1.46667e-06	190000000	300	1.57895e-06	120000000	96	8e-07		1.28187e-06	4.21072e-07
D4		pED208DtraV				D4R	420000000	0	0	520000000	0	0	370000000	0	0		0	0
D5		pED208DtraV	traV-F			D5R	340000000	8000000	0.0235294	460000000	8000000	0.0173913	370000000	5000000	0.0135135		0.0181447	0.00505028
D6		pED208DtraB	traB-APL5G			D6R	400000	130	0.000325	60000	34	0.000566667	700000	210	0.0003		0.000397222	0.000147275
D7		pED208DtraA	traA-F	traQ-F		D7R	15000000	20	1.33333e-06	6000000	4	6.66667e-07	13000000	11	8.46154e-07		9.48718e-07	3.44965e-07
D8		F				D8R	210000000	25000000	0.119048	120000000	45000000	0.375	250000000	30000000	0.12		0.204683	0.1475
D9		FDtraK				D9R	430000000	50	1.16279e-07	640000000	68	1.0625e-07	510000000	55	1.07843e-07		1.10124e-07	5.38958e-09
D10		FDtraK	traK-ED			D10R	170000000	1568	9.22353e-06	160000000	2440	1.525e-05	200000000	2064	1.032e-05		1.15978e-05	3.21002e-06
D11		FDtraV				D11R	580000000	24	4.13793e-08	650000000	31	4.76923e-08	640000000	25	3.90625e-08		4.27114e-08	4.46645e-09
D12		FDtraB	traB3			D12R	340000000	35000000	0.102941	390000000	28000000	0.0717949	340000000	27000000	0.0794118		0.0847159	0.0162365
D13		FDtraB	traB4			D13R	280000000	4000000	0.0142857	470000000	9000000	0.0191489	380000000	3000000	0.00789474		0.0137765	0.00564436
R	MC4100-RIF
